# Supplementary material for: Rapid promoter evolution of male accessory gland genes is accompanied by divergent expression in closely related Drosophila species
Source: Genetics. 2025 Oct 18;231(4):iyaf226. doi: 10.1093/genetics/iyaf226 (PMC12693585; doi:10.1093/genetics/iyaf226)
Supplement: iyaf226_Supplementary_Data [file iyaf226_supplementary_data.zip]

Archive with 2 entries (2 files):
- Supplemental_Dataset_1_GENETICS-2025-308664.xlsx
- Supplemental_Figure_1_GENETICS-2025-308664.pdf
