# Supplementary material for: Rapid promoter evolution of male accessory gland genes is accompanied by divergent expression in closely related Drosophila species
Source: Genetics. 2025 Oct 18;231(4):iyaf226. doi: 10.1093/genetics/iyaf226 (PMC12693585; doi:10.1093/genetics/iyaf226)
Supplement: iyaf226_Supplementary_Data [file iyaf226_supplementary_data.zip › Supplemental_Dataset_1_GENETICS-2025-308664.xlsx]

## Sheet: Gene list
Acp			Random sample			Malpighian tubule genes			Ribosomal genes
ID	Transcript		ID	Transcript		ID	Transcript		ID
FBgn0002855	NM_057296		FBgn0000075	NM_057244		FBgn0031010	NM_001103561		FBgn0026261
FBgn0015584	NM_057803		FBgn0015791	NM_057823		FBgn0040350	NM_001297835		FBgn0037566
FBgn0015583	NM_078788		FBgn0016675	NM_057852		FBgn0024995	NM_130665		FBgn0036135
FBgn0267327	NM_078826		FBgn0020645	NM_057932		FBgn0286508	NM_132886		FBgn0030686
FBgn0020509	NM_079168		FBgn0261560	NM_057947		FBgn0030999	NM_133136		FBgn0001995
FBgn0003034	NM_079333		FBgn0040309	NM_058162		FBgn0054043	NM_001038804		FBgn0038319
FBgn0011670	NM_079774		FBgn0029837	NM_078499		FBgn0053282	NM_001103597		FBgn0031231
FBgn0011669	NM_079775		FBgn0024250	NM_078514		FBgn0028872	NM_001201876		FBgn0038234
FBgn0002863	NM_080159		FBgn0015789	NM_078695		FBgn0032669	NM_001273607		FBgn0011787
FBgn0028987	NM_080218		FBgn0015379	NM_078704		FBgn0031522	NM_001298654		FBgn0032720
FBgn0040341	NM_130509		FBgn0010747	NM_079207		FBgn0003961	NM_057431		FBgn0040389
FBgn0030222	NM_132415		FBgn0003292	NM_079301		FBgn0031517	NM_134917		FBgn0036990
FBgn0030223	NM_132416		FBgn0004569	NM_079383		FBgn0031523	NM_134923		FBgn0023519
FBgn0030589	NM_132750		FBgn0038234	NM_079627		FBgn0032913	NM_136240		FBgn0035122
FBgn0030643	NM_132801		FBgn0020407	NM_079655		FBgn0016684	NM_001274052		FBgn0026741
FBgn0265267	NM_132973		FBgn0039914	NM_079887		FBgn0033047	NM_136345		FBgn0037608
FBgn0031617	NM_135002		FBgn0010620	NM_079973		FBgn0261989	NM_137045		FBgn0036335
FBgn0032122	NM_135448		FBgn0025355	NM_080096		FBgn0063499	NM_137478		FBgn0036853
FBgn0265264	NM_135585		FBgn0003210	NM_080332		FBgn0283480	NM_137810		FBgn0030786
FBgn0028944	NM_135912		FBgn0026702	NM_132008		FBgn0050277	NM_137813		FBgn0035335
FBgn0032834	NM_136170		FBgn0029809	NM_132036		FBgn0053258	NM_001038938		FBgn0031651
FBgn0032843	NM_136177		FBgn0029830	NM_132057		FBgn0085455	NM_001104082		FBgn0053002
FBgn0032868	NM_136196		FBgn0029970	NM_132187		FBgn0036461	NM_001104138		FBgn0031660
FBgn0034154	NM_137310		FBgn0030390	NM_132571		FBgn0040837	NM_001144423		FBgn0029718
FBgn0034229	NM_137377		FBgn0030594	NM_132755		FBgn0264699	NM_001275309		FBgn0039835
FBgn0034415	NM_137549		FBgn0030931	NM_133074		FBgn0003515	NM_079384		FBgn0040907
FBgn0035042	NM_138106		FBgn0003742	NM_134280		FBgn0035176	NM_138228		FBgn0083983
FBgn0035216	NM_138262		FBgn0031053	NM_134497		FBgn0035412	NM_139524		FBgn0038923
FBgn0036186	NM_140231		FBgn0031164	NM_134595		FBgn0035673	NM_139763		FBgn0042112
FBgn0037036	NM_141013		FBgn0031344	NM_134758		FBgn0035933	NM_140005		FBgn0261380
FBgn0037038	NM_141015		FBgn0031545	NM_134943		FBgn0052023	NM_168295		FBgn0030552
FBgn0260766	NM_141394		FBgn0031715	NM_135092		FBgn0052024	NM_168296		FBgn0036462
FBgn0004780	NM_141423		FBgn0032086	NM_135422		FBgn0038846	NM_001260289		FBgn0037892
FBgn0037498	NM_141459		FBgn0032258	NM_135569		FBgn0039452	NM_001300619		FBgn0034001
FBgn0037650	NM_141598		FBgn0032261	NM_135572		FBgn0039519	NM_001300633		FBgn0033480
FBgn0038014	NM_141920		FBgn0032381	NM_135678		FBgn0039872	NM_001300697		FBgn0034893
FBgn0038068	NM_141960		FBgn0028947	NM_135915		FBgn0037485	NM_001347749		FBgn0037330
FBgn0038069	NM_141961		FBgn0032699	NM_136052		FBgn0016123	NM_079862		FBgn0263863
FBgn0038173	NM_142051		FBgn0033093	NM_136384		FBgn0051272	NM_141756		FBgn0035272
FBgn0051418	NM_142358		FBgn0033155	NM_136422		FBgn0038717	NM_142559		FBgn0014023
FBgn0038918	NM_142740		FBgn0033752	NM_136951		FBgn0038718	NM_142560		FBgn0031357
FBgn0038919	NM_142741		FBgn0033755	NM_136954		FBgn0038719	NM_142561		FBgn0030433
FBgn0039562	NM_143344		FBgn0015371	NM_137169		FBgn0039311	NM_143113		FBgn0028648
FBgn0039568	NM_143350		FBgn0050464	NM_137198		FBgn0039312	NM_143114		FBgn0032053
FBgn0039599	NM_143376		FBgn0034035	NM_137207		FBgn0039313	NM_143115		FBgn0033208
FBgn0040093	NM_144376		FBgn0034068	NM_137236		FBgn0039873	NM_143634		FBgn0050481
FBgn0040097	NM_144378		FBgn0034197	NM_137348		FBgn0037683	NM_169272		FBgn0034579
FBgn0040098	NM_144383		FBgn0034255	NM_137396		FBgn0039049	NM_170048		FBgn0038678
FBgn0040107	NM_144385		FBgn0085415	NM_137445		FBgn0051106	NM_170207		FBgn0031639
FBgn0051680	NM_165333		FBgn0050115	NM_137499		FBgn0051097	NM_170214		FBgn0287187
FBgn0050486	NM_165953		FBgn0034770	NM_137867					FBgn0035534
FBgn0043533	NM_166375		FBgn0035019	NM_138083					FBgn0032236
FBgn0050395	NM_166486		FBgn0035409	NM_139521					FBgn0037529
FBgn0052833	NM_166581		FBgn0035588	NM_139689					FBgn0038307
FBgn0030103	NM_167184		FBgn0036117	NM_140169					FBgn0038474
FBgn0052383	NM_168214		FBgn0036158	NM_140206					FBgn0044030
FBgn0051419	NM_169754		FBgn0036858	NM_140843					FBgn0033907
FBgn0051515	NM_170074		FBgn0036947	NM_140929					FBgn0034986
FBgn0051413	NM_170084		FBgn0037028	NM_141005					FBgn0051450
FBgn0036495	NM_206368		FBgn0037609	NM_141556					FBgn0032849
FBgn0053290	NM_206417		FBgn0037999	NM_141906					FBgn0039765
FBgn0043539	NM_001014457		FBgn0038057	NM_141950					FBgn0044511
FBgn0053530	NM_001014532		FBgn0038311	NM_142182					FBgn0039555
FBgn0034417	NM_001014535		FBgn0038343	NM_142214					FBgn0260407
FBgn0054051	NM_001038827		FBgn0038485	NM_142347					FBgn0039159
FBgn0054033	NM_001038848		FBgn0262562	NM_142397					FBgn0030572
FBgn0054002	NM_001038940		FBgn0038842	NM_142672					FBgn0036774
FBgn0083938	NM_001042866		FBgn0038924	NM_142745					FBgn0034361
FBgn0250847	NM_001042874		FBgn0038929	NM_142750					FBgn0034727
FBgn0034195	NM_001043088		FBgn0039089	NM_142899					FBgn0030692
FBgn0083936	NM_001043089		FBgn0039178	NM_142983					FBgn0036557
FBgn0047334	NM_001043122		FBgn0039558	NM_143339					FBgn0038426
FBgn0052203	NM_001043149		FBgn0010638	NM_143780					FBgn0285951
FBgn0038067	NM_001043245		FBgn0040871	NM_144227					FBgn0035374
FBgn0250831	NM_001043293		FBgn0042199	NM_144452					FBgn0013686
FBgn0083966	NM_001043294		FBgn0051661	NM_164420					FBgn0013688
FBgn0083965	NM_001043295		FBgn0002938	NM_164747					FBgn0020618
FBgn0039782	NM_001043311		FBgn0010382	NM_165124					FBgn0020910
FBgn0085476	NM_001103590		FBgn0045487	NM_165205					FBgn0003279
FBgn0250835	NM_001103592		FBgn0041184	NM_165243					FBgn0064225
FBgn0033145	NM_001103736		FBgn0051787	NM_165248					FBgn0039857
FBgn0033164	NM_001103737		FBgn0033170	NM_165523					FBgn0005593
FBgn0033167	NM_001103739		FBgn0033448	NM_165700					FBgn0014026
FBgn0085324	NM_001104486		FBgn0261686	NM_165768					FBgn0032404
FBgn0037039	NM_001144517		FBgn0033929	NM_166049					FBgn0261602
FBgn0023529	NM_001169174		FBgn0015602	NM_166069					FBgn0015756
FBgn0051659	NM_001169381		FBgn0051999	NM_166745					FBgn0024733
FBgn0259949	NM_001169385		FBgn0000635	NM_167005					FBgn0038281
FBgn0259956	NM_001169394		FBgn0029769	NM_167038					FBgn0036213
FBgn0259957	NM_001169395		FBgn0086674	NM_167374					FBgn0013325
FBgn0259958	NM_001169399		FBgn0264078	NM_167417					FBgn0034968
FBgn0259959	NM_001169421		FBgn0035181	NM_167851					FBgn0011272
FBgn0261055	NM_001169422		FBgn0052263	NM_168041					FBgn0037351
FBgn0259961	NM_001169483		FBgn0263199	NM_168308					FBgn0017579
FBgn0259962	NM_001169484		FBgn0036622	NM_168660					FBgn0028697
FBgn0265349	NM_001169486		FBgn0052462	NM_168966					FBgn0029897
FBgn0259963	NM_001169487		FBgn0051549	NM_169083					FBgn0035753
FBgn0259964	NM_001169488		FBgn0037908	NM_169395					FBgn0010409
FBgn0259965	NM_001169511		FBgn0259139	NM_169434					FBgn0285950
FBgn0261057	NM_001169533		FBgn0263995	NM_169782					FBgn0032987
FBgn0261058	NM_001169552		FBgn0051229	NM_169828					FBgn0015288
FBgn0028988	NM_001169596		FBgn0039321	NM_170219					FBgn0034837
FBgn0040092	NM_001169631		FBgn0262473	NM_170287					FBgn0010078
FBgn0259966	NM_001169686		FBgn0001122	NM_176126					FBgn0026372
FBgn0259967	NM_001169699		FBgn0000592	NM_176322					FBgn0032518
FBgn0259969	NM_001169882		FBgn0260745	NM_176478					FBgn0037899
FBgn0259970	NM_001169966		FBgn0036176	NM_206330					FBgn0036825
FBgn0259972	NM_001170014		FBgn0004648	NM_206599					FBgn0039359
FBgn0261059	NM_001170020		FBgn0004656	NM_206647					FBgn0285948
FBgn0259973	NM_001170024		FBgn0029997	NM_206649					FBgn0035422
FBgn0259974	NM_001170073		FBgn0029891	NM_001031878					FBgn0016726
FBgn0261060	NM_001170206		FBgn0064116	NM_001031915					FBgn0086710
FBgn0261061	NM_001170267		FBgn0052792	NM_001042795					FBgn0285949
FBgn0261568	NM_001201884		FBgn0034389	NM_001043094					FBgn0002626
FBgn0261853	NM_001201981		FBgn0029864	NM_001103421					FBgn0039406
FBgn0250842	NM_001201988		FBgn0028421	NM_001103480					FBgn0037686
FBgn0043532	NM_001202051		FBgn0265784	NM_001103546					FBgn0029785
FBgn0022770	NM_001258850		FBgn0085317	NM_001104400					FBgn0037328
FBgn0262621	NM_001258930		FBgn0039137	NM_001104426					FBgn0002579
FBgn0262999	NM_001258971		FBgn0052971	NM_001144352					FBgn0031980
FBgn0262359	NM_001259011		FBgn0027338	NM_001170101					FBgn0030616
FBgn0033115	NM_001259226		FBgn0034800	NM_001202062					FBgn0034822
FBgn0262583	NM_001259253		FBgn0261635	NM_001202190					FBgn0261608
FBgn0050488	NM_001259355		FBgn0261507	NM_001202204					FBgn0040007
FBgn0262547	NM_001259400		FBgn0266569	NM_001258530					FBgn0023170
FBgn0262571	NM_001259506		FBgn0283451	NM_001258533					FBgn0003941
FBgn0262623	NM_001259812		FBgn0035147	NM_001259608					FBgn0066084
FBgn0015586	NM_001259902		FBgn0035558	NM_001259697					FBgn0000100
FBgn0260745	NM_001260137		FBgn0262477	NM_001260082					FBgn0033485
FBgn0265266	NM_001260370		FBgn0265276	NM_001260130					FBgn0002593
FBgn0263024	NM_001260411		FBgn0262871	NM_001260221					FBgn0003274
FBgn0083141	NM_001273280		FBgn0005632	NM_001260461					FBgn0004867
FBgn0004414	NM_001275274		FBgn0039877	NM_001260463					FBgn0002622
FBgn0037664	NM_001275477		FBgn0031449	NM_001273025					FBgn0017545
FBgn0005585	NM_001275501		FBgn0086907	NM_001273580					FBgn0011284
FBgn0263597	NM_001276097		FBgn0032683	NM_001273611					FBgn0002590
FBgn0039597	NM_001276114		FBgn0040524	NM_001275433					FBgn0038277
FBgn0030932	NM_001298479		FBgn0259992	NM_001275449					FBgn0261592
FBgn0265785	NM_001298714		FBgn0037730	NM_001275502					FBgn0039757
FBgn0031746	NM_001298716		FBgn0039039	NM_001275927					FBgn0039713
FBgn0002856	NM_001298717		FBgn0025836	NM_001297796					FBgn0010408
FBgn0051872	NM_001298877		FBgn0011576	NM_001297877					FBgn0027494
FBgn0043825	NM_001298878		FBgn0265597	NM_001298250					FBgn0285947
FBgn0023415	NM_001298900		FBgn0030662	NM_001298351					FBgn0033699
FBgn0266363	NM_001298919		FBgn0030968	NM_001298487					FBgn0286213
FBgn0011559	NM_001299111		FBgn0032707	NM_001299130					FBgn0010265
FBgn0032853	NM_001299166		FBgn0032715	NM_001299137					FBgn0004403
FBgn0028986	NM_001299183		FBgn0014127	NM_001299165					FBgn0004404
FBgn0034152	NM_001299572		FBgn0033324	NM_001299279					FBgn0034138
FBgn0034153	NM_001299573		FBgn0287478	NM_001299320					FBgn0010198
FBgn0034471	NM_001299691		FBgn0034224	NM_001299602					FBgn0033555
FBgn0286818	NM_001300141		FBgn0003256	NM_001300706					FBgn0034743
FBgn0015585	NM_001316457		FBgn0020497	NM_001316387					FBgn0005533
FBgn0052382	NM_001316479		FBgn0051664	NM_001370002					FBgn0010411
FBgn0053121	NM_001370007		FBgn0261554	NM_001382091					FBgn0010412
									FBgn0039129
									FBgn0019936
									FBgn0015521
									FBgn0033912
									FBgn0261596
									FBgn0086472
									FBgn0261597
									FBgn0039300
									FBgn0003942
									FBgn0039739
									FBgn0030136
									FBgn0085211
									FBgn0261599
									FBgn0038834
									FBgn0003517
									FBgn0003714

## Sheet: Expression
Dmel_Dsim										Dmel_Dyak										Dsim_Dyak
Name	Sym	logFC	AveExpr	t	P.Value	adj.P.Val	B	p-adj log10		Name	Sym	logFC	AveExpr	t	P.Value	adj.P.Val	B	p-adj log10		Name	Sym	logFC	AveExpr	t	P.Value	adj.P.Val	B	p-adj log10
FBGN0265266	CG13639	4.09299	2.8216	14.5129	1.50186e-05	0.00140281	3.99599	-4.82337		FBGN0265266	CG13639	3.72218	3.01769	9.78855	0.000135003	0.0133878	1.86459	-3.86966		FBGN0030589	CG9519	2.54213	4.57041	9.15777	0.000180824	0.0127165	1.5477	-3.74274
FBGN0259961	CG42471	3.7947	4.47364	12.4547	3.37308e-05	0.00204194	3.1363	-4.47197		FBGN0034417	CG15117	2.76356	4.20616	9.67961	0.000142877	0.0135847	1.80683	-3.84504		FBGN0036186	CG6071	2.09997	3.97683	8.16205	0.000323079	0.0166886	0.937276	-3.49069
FBGN0034417	CG15117	2.50181	4.3262	11.5049	5.11804e-05	0.00248128	2.68466	-4.2909		FBGN0034229	CtsK2	1.90932	7.77851	7.42143	0.00053781	0.0220019	0.417774	-3.26937		FBGN0250847	CG14034	2.30216	6.82353	7.82057	0.00039994	0.0182002	0.709869	-3.39801
FBGN0039568	CG4815	1.83384	3.59558	9.80793	0.000117562	0.00379066	1.77014	-3.92973		FBGN0265264	CG17097	1.95523	9.64038	7.1786	0.000632866	0.0234698	0.243037	-3.19869		FBGN0015586	Acp76A	3.31748	7.12936	7.14103	0.000626991	0.0218603	0.226432	-3.20274
FBGN0040097	lectin-30A	1.63547	6.89646	8.72542	0.000214622	0.00544373	1.09937	-3.66832		FBGN0250835	CG15394	3.80993	4.39211	6.9039	0.000765122	0.0261539	0.0383911	-3.11627		FBGN0034229	CtsK2	1.67925	7.66348	6.89168	0.000746194	0.0232241	0.0378959	-3.12715
FBGN0259964	Sfp33A3	2.53103	7.49163	6.62749	0.000853569	0.0120886	-0.456509	-3.06876		FBGN0036186	CG6071	2.06674	3.96022	6.8386	0.000801168	0.0266898	-0.0113871	-3.09628		FBGN0047334	BG642312	2.37338	10.0873	6.86423	0.00076087	0.0233425	0.0167561	-3.11869
FBGN0040341	CG11664	1.85609	3.81177	6.21724	0.00116584	0.0144734	-0.80971	-2.93336		FBGN0054051	CG34051	1.64805	7.02804	6.2914	0.00119591	0.0317738	-0.446543	-2.9223		FBGN0002863	Acp95EF	4.52321	9.70957	6.47559	0.00100963	0.0263091	-0.291185	-2.99584
FBGN0265264	CG17097	1.24218	9.98583	5.89805	0.00150299	0.0170576	-1.09765	-2.82304		FBGN0083965	CG34129	1.83934	5.4898	5.89507	0.00162715	0.0364809	-0.783132	-2.78857		FBGN0052833	CG32833	1.61074	5.88479	6.46322	0.00101899	0.0264057	-0.301249	-2.99183
FBGN0032853	CG10651	1.24867	3.9285	5.04227	0.00313892	0.0264627	-1.93205	-2.50322		FBGN0002863	Acp95EF	4.0345	9.46522	5.80344	0.00175121	0.0375081	-0.863671	-2.75666		FBGN0250835	CG15394	3.50296	4.23863	6.43958	0.00103716	0.0265523	-0.32055	-2.98415
FBGN0037664	CG8420	1.16656	5.40948	5.03528	0.003159	0.0265749	-1.93926	-2.50045		FBGN0011670	Mst57Dc	2.13333	8.62858	5.21549	0.00286882	0.0471854	-1.40643	-2.5423		FBGN0083965	CG34129	1.6798	5.41003	5.71602	0.00182954	0.0347285	-0.942859	-2.73766
FBGN0015585	Acp63F	1.25453	8.03022	4.28553	0.00650022	0.0418443	-2.75385	-2.18707		FBGN0030103	Obp8a	3.91708	3.59322	5.03458	0.00336677	0.0507433	-1.58291	-2.47279		FBGN0262547	CG43101	2.60815	7.90989	5.62663	0.00196989	0.0358761	-1.02422	-2.70556
FBGN0043532	Obp56i	0.927918	3.28185	3.85562	0.0101934	0.0552584	-3.25868	-1.99168		FBGN0030589	CG9519	1.41406	4.00638	4.85918	0.00394739	0.0543192	-1.7585	-2.40369		FBGN0038918	Qsox3	2.26716	5.26953	5.6109	0.00199585	0.0361234	-1.03864	-2.69987
FBGN0030103	Obp8a	1.16533	4.95828	3.67088	0.0124746	0.0629256	-3.48418	-1.90397		FBGN0262547	CG43101	1.87108	7.54136	4.8089	0.0041346	0.0552201	-1.80965	-2.38357		FBGN0038173	Adgf-C	1.13043	3.62287	4.59345	0.00495978	0.0563234	-2.04405	-2.30454
FBGN0260745	mfas	0.736839	7.24846	3.49598	0.0151773	0.0715495	-3.70235	-1.81881		FBGN0261055	Sfp26Ad	2.96472	7.18991	4.59473	0.00505584	0.0619506	-2.0318	-2.29621		FBGN0054051	CG34051	1.28358	6.84581	4.20418	0.00728455	0.0677608	-2.46904	-2.1376
FBGN0032834	CG13965	0.851668	6.14429	3.49579	0.0151805	0.0715495	-3.70259	-1.81871		FBGN0002856	Acp26Ab	1.19799	7.7896	4.45084	0.00580771	0.0663024	-2.18494	-2.23599		FBGN0034154	CG5267	1.33643	5.03824	4.16222	0.00760254	0.0691754	-2.51624	-2.11904
FBGN0259970	Sfp70A4	0.954542	7.5595	3.33725	0.0182092	0.0800536	-3.90416	-1.73971		FBGN0267327	Acp33A	3.26013	8.06427	4.42454	0.00595868	0.0668545	-2.21328	-2.22485		FBGN0259957	CG42467	2.49935	3.5431	4.11182	0.00800579	0.0707491	-2.57332	-2.0966
FBGN0031617	CG15635	0.764175	8.39361	3.18902	0.0216621	0.0897995	-4.09574	-1.6643		FBGN0250847	CG14034	1.39663	6.37076	4.42039	0.00598289	0.0670049	-2.21776	-2.22309		FBGN0033145	CG12828	1.34432	5.88193	3.97913	0.00918915	0.0753859	-2.72548	-2.03672
FBGN0262359	CG43057	0.622612	6.2235	3.15811	0.0224705	0.0919204	-4.13605	-1.64839		FBGN0259957	CG42467	2.19184	3.38934	4.3628	0.00633094	0.0688295	-2.28021	-2.19853		FBGN0261055	Sfp26Ad	2.72933	7.07221	3.95382	0.00943683	0.0764508	-2.75482	-2.02517
FBGN0262583	CG43123	0.633281	5.7818	3.11239	0.0237282	0.0953746	-4.19589	-1.62474		FBGN0040097	lectin-30A	1.21791	7.11627	4.28206	0.00685883	0.071835	-2.36864	-2.16375		FBGN0267327	Acp33A	2.77866	7.82354	3.86127	0.0104092	0.0793661	-2.86294	-1.98258
FBGN0015583	Acp29AB	0.778214	6.23921	2.91628	0.0300817	0.110084	-4.45546	-1.5217		FBGN0038918	Qsox3	1.47436	4.87313	4.24654	0.00710689	0.0728163	-2.40787	-2.14832		FBGN0040107	lectin-21Ca	2.69036	3.9062	3.78712	0.011271	0.0830142	-2.95055	-1.94804
FBGN0020509	Acp62F	0.601304	9.5399	2.38853	0.0585239	0.167951	-5.17114	-1.23267		FBGN0052203	Spn75F	1.2646	6.16835	4.17357	0.00764941	0.0755523	-2.48907	-2.11637		FBGN0030103	Obp8a	2.74094	3.00515	3.73036	0.0119853	0.085756	-3.01818	-1.92135
FBGN0030222	CG9806	0.518348	3.06482	2.33355	0.06285	0.175584	-5.24648	-1.20169		FBGN0039599	intr	1.52134	4.60012	4.14726	0.00785652	0.0766352	-2.51855	-2.10477		FBGN0002856	Acp26Ab	1.17851	7.77986	3.59862	0.0138494	0.0925495	-3.17709	-1.85857
FBGN0036495	CG33259	1.26483	3.89374	2.31642	0.0642662	0.178048	-5.26996	-1.19202		FBGN0015585	Acp63F	3.85624	6.74042	3.97793	0.00935345	0.082256	-2.7109	-2.02903		FBGN0259956	Sfp24C1	2.78576	6.48703	3.59549	0.0138975	0.0925495	-3.1809	-1.85706
FBGN0262621	CG43145	0.728093	5.55334	2.30673	0.0650832	0.179677	-5.28326	-1.18653		FBGN0047334	BG642312	1.47911	9.64015	3.93953	0.00973661	0.0840584	-2.75515	-2.01159		FBGN0050486	CG30486	0.8695	4.6466	3.45127	0.0163324	0.0993046	-3.35797	-1.78695
FBGN0040092	lectin-46Cb	0.594154	7.81114	2.2889	0.0666133	0.182489	-5.30769	-1.17644		FBGN0034154	CG5267	1.09322	4.91663	3.8405	0.01081	0.0888176	-2.87034	-1.96618		FBGN0040098	lectin-29Ca	1.32554	6.42325	3.2291	0.0210784	0.112258	-3.63673	-1.67616
FBGN0031746	CG9029	0.598655	9.73687	2.28356	0.0670792	0.183211	-5.31501	-1.17341		FBGN0020509	Acp62F	2.80233	8.45045	3.5376	0.0150251	0.103519	-3.23217	-1.82318		FBGN0039599	intr	1.04513	4.36201	3.22248	0.0212419	0.112717	-3.64515	-1.67281
FBGN0262571	CG43111	0.915377	6.06381	2.09807	0.0855813	0.214985	-5.56879	-1.06762		FBGN0015586	Acp76A	1.22745	6.08435	3.43744	0.0168064	0.109381	-3.35492	-1.77453		FBGN0052203	Spn75F	1.20964	6.14088	3.01478	0.0271574	0.127971	-3.9121	-1.56611
FBGN0030223	CG2111	0.589704	3.12364	2.09142	0.0863374	0.2161	-5.57787	-1.0638		FBGN0040098	lectin-29Ca	1.09436	6.30766	3.42059	0.0171288	0.110564	-3.37572	-1.76627		FBGN0020509	Acp62F	2.18996	8.14427	2.87261	0.0322532	0.139062	-4.09792	-1.49143
FBGN0083938	BG642163	0.524035	7.74229	2.02879	0.0937948	0.227462	-5.66312	-1.02782		FBGN0037664	CG8420	1.02245	5.49243	3.41791	0.0171808	0.11066	-3.37904	-1.76496		FBGN0250831	BG642167	1.38791	7.32888	2.79446	0.0354963	0.146893	-4.20102	-1.44982
FBGN0034415	Gpxl	-6.9692	3.51444	-36.4311	1.06856e-07	0.000166694	8.36566	-6.9712		FBGN0050486	CG30486	1.02819	4.72594	3.17281	0.0227683	0.124506	-3.68634	-1.64267		FBGN0265264	CG17097	0.701978	9.01375	2.77457	0.0363776	0.149112	-4.22736	-1.43917
FBGN0261061	Sfp96F	-3.46198	10.9201	-13.5156	2.1905e-05	0.0017302	3.598	-4.65946		FBGN0038919	Qsox2	1.15336	5.85792	3.16988	0.0228465	0.124506	-3.69007	-1.64118		FBGN0034153	Acp53C14b	1.69947	9.78431	2.72987	0.0384467	0.153919	-4.28668	-1.41514
FBGN0034471	Obp56e	-2.00741	7.11606	-11.4658	5.21006e-05	0.00250274	2.66524	-4.28316		FBGN0259966	Sfp51E	1.15615	6.25298	2.92453	0.0305739	0.142626	-4.00593	-1.51465		FBGN0038919	Qsox2	0.92175	5.74211	2.6614	0.0418696	0.161156	-4.37791	-1.3781
FBGN0085476	CG34447	-1.91889	4.79135	-7.95647	0.000343128	0.00715352	0.572683	-3.46454		FBGN0030932	Ggt-1	0.891413	5.93215	2.88144	0.0322096	0.146377	-4.06217	-1.49201		FBGN0015585	Acp63F	2.59067	6.10763	2.61706	0.0442624	0.166489	-4.43718	-1.35397
FBGN0052833	CG32833	-1.56409	5.90811	-6.99933	0.000652025	0.0104043	-0.151706	-3.18574		FBGN0040107	lectin-21Ca	1.79719	3.45962	2.77999	0.0364543	0.156843	-4.19538	-1.43825		FBGN0043533	Obp56f	2.9969	6.05224	2.35789	0.0615579	0.1989	-4.78601	-1.21072
FBGN0030589	CG9519	-1.13872	5.27212	-5.97976	0.00140695	0.0163964	-1.02279	-2.85172		FBGN0036495	CG33259	2.12803	3.47269	2.7366	0.0384539	0.161439	-4.25266	-1.41506		FBGN0259966	Sfp51E	1.07668	6.21324	2.35696	0.0616315	0.199028	-4.78726	-1.2102
FBGN0015586	Acp76A	-2.101	7.7376	-5.90817	0.00149069	0.0169506	-1.08833	-2.82661		FBGN0034153	Acp53C14b	1.57705	9.7231	2.57131	0.0472425	0.178664	-4.47241	-1.32567		FBGN0028944	Semp1	0.842426	4.9689	2.33296	0.0635687	0.201957	-4.8197	-1.19676
FBGN0022770	Peritrophin-A	-1.25692	2.61131	-5.48636	0.00211939	0.0207686	-1.48721	-2.67379		FBGN0011559	Acp36DE	0.954854	9.03477	2.53052	0.0497322	0.182424	-4.52695	-1.30336		FBGN0011559	Acp36DE	0.961248	9.03796	2.33286	0.0635764	0.201957	-4.81982	-1.1967
FBGN0053121	Spn28Db	-1.53902	3.11716	-5.33231	0.00242221	0.0225144	-1.63854	-2.61579		FBGN0262359	CG43057	1.30032	5.8956	2.4885	0.0524458	0.187875	-4.58323	-1.28029		FBGN0261061	Sfp96F	1.46014	11.921	2.28399	0.0677242	0.208715	-4.88588	-1.16926
FBGN0053290	CG33290	-0.988639	6.3906	-4.60901	0.00471662	0.0340551	-2.39234	-2.32637		FBGN0015584	Acp53Ea	0.622872	9.90204	2.28498	0.0680388	0.217212	-4.85687	-1.16724		FBGN0085476	CG34447	0.657645	5.42197	2.21186	0.074378	0.219431	-4.98338	-1.12856
FBGN0259972	Sfp77F	-1.66637	6.36253	-4.39329	0.00583189	0.0390692	-2.6317	-2.23419		FBGN0250831	BG642167	0.89257	7.08121	2.24342	0.0717923	0.224109	-4.91283	-1.14392		FBGN0034415	Gpxl	1.14408	6.42701	2.1238	0.0834456	0.23318	-5.10226	-1.0786
FBGN0250847	CG14034	-0.916521	7.51634	-4.37454	0.00594229	0.0395719	-2.65282	-2.22605		FBGN0033145	CG12828	0.858778	5.63916	2.23821	0.0722781	0.224901	-4.91984	-1.14099		FBGN0262999	CG43307	1.87873	4.9575	2.07595	0.0888496	0.242073	-5.16671	-1.05134
FBGN0038173	Adgf-C	-0.772839	3.80167	-4.36429	0.00600371	0.039673	-2.6644	-2.22158		FBGN0035042	CG3640	0.792257	7.77161	2.17561	0.0783948	0.236567	-5.00412	-1.10571		FBGN0043539	Obp22a	1.22316	7.05186	1.87738	0.115448	0.283292	-5.43226	-0.937614
FBGN0043539	Obp22a	-1.73066	6.79811	-4.2931	0.00645054	0.0416793	-2.74522	-2.1904		FBGN0262571	CG43111	0.81119	6.12686	2.10208	0.0862807	0.248618	-5.10296	-1.06409		FBGN0030932	Ggt-1	0.503159	5.73803	1.75614	0.13555	0.311101	-5.5919	-0.867902
FBGN0033115	Spn42De	-0.735269	1.92674	-4.28664	0.0064929	0.0418375	-2.75258	-2.18756		FBGN0261059	Sfp78E	1.44882	6.01323	1.6559	0.155234	0.349665	-5.69152	-0.809013		FBGN0261059	Sfp78E	1.545	6.06132	1.68614	0.148713	0.329426	-5.68282	-0.827651
FBGN0035216	CG9168	-1.25956	3.44735	-4.22186	0.00693606	0.0437632	-2.82685	-2.15889		FBGN0259961	CG42471	1.48421	5.63983	1.65569	0.155278	0.349665	-5.6918	-0.808889		FBGN0262359	CG43057	0.666756	5.57882	1.3238	0.239294	0.437856	-6.13138	-0.621068
FBGN0032843	CG10730	-0.717735	4.29054	-4.11847	0.00771666	0.0467265	-2.94669	-2.11257		FBGN0083938	BG642163	0.991726	7.51948	1.58015	0.171525	0.370474	-5.78786	-0.765673		FBGN0259949	Sfp23F	0.907067	5.83333	1.21766	0.274298	0.477007	-6.25307	-0.561778
FBGN0047334	BG642312	-0.905331	10.8213	-4.05845	0.00821556	0.0486158	-3.01702	-2.08536		FBGN0259956	Sfp24C1	0.905027	5.54667	1.45838	0.201235	0.405275	-5.93922	-0.696296		FBGN0033115	Spn42De	0.508629	2.04006	1.18092	0.287438	0.489521	-6.29388	-0.541456
FBGN0259956	Sfp24C1	-1.89164	6.9341	-3.75424	0.0113806	0.0594016	-3.3818	-1.94383		FBGN0043533	Obp56f	1.6491	5.37833	1.3502	0.231664	0.435839	-6.06934	-0.635142		FBGN0040341	CG11664	-2.80733	4.2874	-9.60426	0.000141938	0.011801	1.79843	-3.8479
FBGN0052383	sphinx1	-0.862409	4.4449	-3.5473	0.0143215	0.0689927	-3.63787	-1.84401		FBGN0051515	CG31515	0.836651	4.52695	1.33977	0.234812	0.438919	-6.08163	-0.629279		FBGN0039568	CG4815	-2.39213	3.87472	-4.82055	0.00400208	0.0505881	-1.80677	-2.39771
FBGN0259967	Sfp53D	-0.98114	6.50533	-3.37899	0.017351	0.0777103	-3.85075	-1.76068		FBGN0034415	Gpxl	-5.82494	2.9425	-10.748	8.38909e-05	0.0111225	2.34284	-4.07629		FBGN0032834	CG13965	-2.3633	6.9001	-4.71594	0.00441399	0.0529588	-1.91511	-2.35517
FBGN0038014	CG10041	-0.631662	4.09253	-3.3157	0.0186706	0.0814357	-3.93182	-1.72884		FBGN0261058	Sfp38D	-2.14578	5.13684	-7.88876	0.000398079	0.0206729	0.738706	-3.40003		FBGN0261058	Sfp38D	-1.39927	5.51009	-4.18948	0.00739419	0.0681433	-2.48554	-2.13111
FBGN0043533	Obp56f	-1.35873	6.87132	-3.28227	0.0194126	0.0834042	-3.97487	-1.71192		FBGN0034471	Obp56e	-2.6839	7.46522	-7.64516	0.000464754	0.0209403	0.573864	-3.33278		FBGN0037650	CG11977	-0.899833	4.40956	-3.51389	0.0152207	0.0961388	-3.2807	-1.81757
FBGN0028944	Semp1	-1.00317	4.88853	-3.23413	0.0205397	0.0863635	-4.03713	-1.68741		FBGN0035216	CG9168	-1.1791	3.41662	-4.55934	0.00522982	0.0628698	-2.06917	-2.28151		FBGN0043532	Obp56i	-1.61933	3.62756	-3.26618	0.020189	0.109918	-3.58972	-1.69488
FBGN0028987	Spn28F	-1.07726	8.93328	-3.20543	0.0212461	0.0884179	-4.07439	-1.67272		FBGN0085476	CG34447	-1.25097	4.46766	-3.81992	0.0110495	0.090065	-2.89446	-1.95666		FBGN0040093	lectin-46Ca	-1.23891	7.88054	-3.23974	0.0208188	0.111434	-3.62322	-1.68155
FBGN0051419	CG31419	-1.01533	5.04872	-2.99799	0.0272309	0.103348	-4.34677	-1.56494		FBGN0261568	CG42682	-1.2124	4.29629	-3.63264	0.0135296	0.0988764	-3.11711	-1.86871		FBGN0032853	CG10651	-0.887518	3.74792	-3.205	0.0216801	0.113699	-3.6674	-1.66394
FBGN0032122	CG31883	-0.791584	8.60373	-2.99163	0.0274419	0.103789	-4.35521	-1.56159		FBGN0054002	CG34002	-1.16658	7.082	-3.61419	0.0138063	0.0995217	-3.13934	-1.85992		FBGN0040092	lectin-46Cb	-1.09059	8.05936	-2.939	0.0297531	0.133459	-4.01086	-1.52647
FBGN0038918	Qsox3	-0.803652	6.00129	-2.79335	0.0350068	0.121461	-4.62026	-1.45585		FBGN0259974	Sfp84E	-1.06273	6.06828	-3.55694	0.0147063	0.102319	-3.20864	-1.8325		FBGN0034195	Spn53F	-0.82608	4.06861	-2.58712	0.0459617	0.170233	-4.47729	-1.3376
FBGN0262999	CG43307	-0.969379	5.41217	-2.75059	0.0369215	0.125152	-4.67792	-1.43272		FBGN0034195	Spn53F	-0.967607	3.99785	-3.45217	0.0165301	0.108515	-3.33677	-1.78172		FBGN0261568	CG42682	-1.23993	4.28253	-2.54443	0.0485083	0.175266	-4.53459	-1.31418
FBGN0261058	Sfp38D	-0.756904	4.432	-2.55387	0.047324	0.146298	-4.94502	-1.32492		FBGN0052383	sphinx1	-1.45114	4.74963	-3.38215	0.0178909	0.112345	-3.42333	-1.74737		FBGN0259961	CG42471	-2.32144	3.73701	-2.52517	0.0497063	0.177182	-4.56047	-1.30359
FBGN0039782	CG15539	-0.668661	4.4814	-2.389	0.0584878	0.167926	-5.17049	-1.23293		FBGN0032122	CG31883	-1.68904	9.0635	-3.32111	0.01918	0.115995	-3.49937	-1.71715		FBGN0262621	CG43145	-0.75537	5.56697	-2.1306	0.082705	0.23237	-5.09308	-1.08247
FBGN0054033	CG34033	-0.928054	5.85843	-2.30805	0.0649713	0.179452	-5.28144	-1.18728		FBGN0261061	Sfp96F	-1.99078	10.1955	-3.21626	0.0216448	0.121292	-3.63124	-1.66465		FBGN0034471	Obp56e	-0.687415	8.46347	-2.02872	0.0945424	0.251371	-5.2302	-1.02437
FBGN0040107	lectin-21Ca	-0.90368	4.79954	-2.29818	0.0658121	0.181052	-5.29497	-1.18169		FBGN0051419	CG31419	-1.59915	5.35119	-3.08538	0.0252315	0.130392	-3.79798	-1.59806		FBGN0032122	CG31883	-0.908496	9.45377	-1.69615	0.146756	0.326039	-5.66989	-0.833404
FBGN0053530	Acp53C14c	-0.731981	6.79159	-1.97866	0.100242	0.238237	-5.73112	-0.99895		FBGN0032834	CG13965	-1.50068	7.33141	-2.93524	0.0301818	0.141356	-3.99199	-1.52025		FBGN0054002	CG34002	-0.62574	7.35242	-1.60745	0.165022	0.351096	-5.7837	-0.782459
FBGN0262547	CG43101	-0.748112	8.83991	-1.91278	0.109411	0.252001	-5.82006	-0.960938		FBGN0033164	CG11112	-0.72955	6.39598	-2.58716	0.0463116	0.177092	-4.45124	-1.33431		FBGN0260745	mfas	-0.569951	7.16502	-1.52982	0.182813	0.373499	-5.88157	-0.737994
FBGN0259969	Sfp65A	-0.632618	6.70281	-1.6604	0.153099	0.315114	-6.15429	-0.815027		FBGN0022770	Peritrophin-A	-0.84309	2.41255	-2.5625	0.0477685	0.179007	-4.48418	-1.32086		FBGN0033164	CG11112	-0.548934	6.48628	-1.51806	0.185664	0.377264	-5.89624	-0.731273
FBGN0054002	CG34002	-0.551793	6.76365	-1.65899	0.153386	0.315485	-6.15612	-0.814216		FBGN0040341	CG11664	-0.940618	5.22075	-2.3898	0.059467	0.201348	-4.71577	-1.22572		FBGN0031746	CG9029	-0.711388	9.79323	-1.51596	0.186177	0.377856	-5.89885	-0.730075
FBGN0259974	Sfp84E	-0.664756	5.85845	-1.63691	0.157955	0.321726	-6.1847	-0.801467		FBGN0038014	CG10041	-0.57779	4.07585	-2.14737	0.0813301	0.240443	-5.0421	-1.08975		FBGN0262583	CG43123	-1.04952	5.98992	-1.45903	0.20063	0.395556	-5.96918	-0.697605
FBGN0259949	Sfp23F	-0.81417	5.87978	-1.5952	0.166951	0.334044	-6.23835	-0.777411		FBGN0028987	Spn28F	-1.34345	9.07742	-2.12416	0.0838284	0.244156	-5.07329	-1.07661		FBGN0052383	sphinx1	-0.599097	5.17565	-1.45836	0.200804	0.395556	-5.97	-0.697228
FBGN0250831	BG642167	-0.506359	7.76966	-1.42403	0.209299	0.386027	-6.45277	-0.679233		FBGN0259967	Sfp53D	-0.732061	6.39169	-2.04266	0.093257	0.260393	-5.18265	-1.03032		FBGN0259958	Sfp24F	-0.637179	5.81138	-1.41371	0.212885	0.409439	-6.02434	-0.671856
FBGN0002863	Acp95EF	-0.499785	11.7213	-2.32375	0.0636566	0.176943	-5.25992	-1.19616		FBGN0033167	CG1701	-0.665726	5.33383	-1.90774	0.111349	0.289364	-5.36254	-0.953315		FBGN0051419	CG31419	-0.594382	5.85357	-1.33113	0.237033	0.435767	-6.12278	-0.625191
FBGN0040093	lectin-46Ca	0.468328	7.49525	2.0125	0.0958424	0.230855	-5.68525	-1.01844		FBGN0040093	lectin-46Ca	-0.75956	8.12022	-1.86736	0.117434	0.296818	-5.41599	-0.930204		FBGN0030222	CG9806	-0.469489	3.04039	-1.9314	0.107491	0.271729	-5.36043	-0.96863
FBGN0033145	CG12828	-0.496441	6.30586	-2.00757	0.0964703	0.23199	-5.69194	-1.01561		FBGN0043532	Obp56i	-0.681171	4.09664	-1.40737	0.215085	0.418915	-6.00114	-0.667389		FBGN0023529	Grp170	-0.476329	7.30493	-1.89085	0.113409	0.280086	-5.41438	-0.945352
FBGN0030932	Ggt-1	0.377314	6.17826	1.73621	0.138406	0.295007	-6.05522	-0.858846		FBGN0002855	Acp26Aa	-0.715036	8.83313	-1.38468	0.221529	0.425516	-6.02837	-0.65457		FBGN0032843	CG10730	0.421845	4.43848	1.76302	0.134319	0.309521	-5.5829	-0.871864
FBGN0037650	CG11977	0.399552	4.15941	1.72432	0.140615	0.297644	-6.07085	-0.851968		FBGN0023529	Grp170	-0.464012	7.31109	-1.67808	0.150758	0.34362	-5.66304	-0.82172		FBGN0040097	lectin-30A	-0.428581	6.29302	-1.60389	0.165799	0.352125	-5.78822	-0.780419
FBGN0005585	Calr	-0.303707	9.58512	-1.71732	0.141931	0.29938	-6.08002	-0.847924		FBGN0037650	CG11977	-0.489762	4.61459	-1.66723	0.152932	0.346528	-5.67699	-0.815501		FBGN0022770	Peritrophin-A	0.405668	3.03693	1.40854	0.214328	0.410596	-6.03059	-0.668922
FBGN0039599	intr	0.46542	5.11729	1.60255	0.16533	0.331826	-6.22893	-0.781648		FBGN0038173	Adgf-C	0.367627	3.24147	1.39338	0.219038	0.422868	-6.01795	-0.659481		FBGN0035042	CG3640	0.369355	7.56016	1.32551	0.238764	0.437456	-6.12937	-0.622031
FBGN0250835	CG15394	0.296033	6.13813	1.58616	0.168965	0.336188	-6.24991	-0.772202		FBGN0040092	lectin-46Cb	-0.485405	8.36196	-1.25536	0.261773	0.467741	-6.17936	-0.582075		FBGN0083141	Spn28B	0.490804	3.89362	1.25642	0.261014	0.463399	-6.20926	-0.583336
FBGN0033167	CG1701	-0.485486	5.23298	-1.52667	0.182818	0.353065	-6.32537	-0.737982		FBGN0005585	Calr	-0.317129	9.60289	-1.17927	0.288426	0.494318	-6.26448	-0.539966		FBGN0039782	CG15539	0.337633	4.64692	1.1011	0.317889	0.520994	-6.37997	-0.497724
FBGN0267327	Acp33A	0.470405	9.44807	1.43462	0.206408	0.382734	-6.4398	-0.685274		FBGN0039782	CG15539	-0.320597	4.3178	-1.13009	0.306896	0.512493	-6.31786	-0.513009		FBGN0039597	CG9997	-0.392146	6.74562	-1.08143	0.325807	0.528995	-6.40061	-0.487039
FBGN0054051	CG34051	0.353443	7.66432	1.40429	0.214788	0.392887	-6.47681	-0.667991		FBGN0032853	CG10651	0.37173	4.37755	1.11652	0.312171	0.518073	-6.33235	-0.505608		FBGN0259962	Sfp33A1	0.879415	5.81105	1.04163	0.342332	0.544059	-6.44165	-0.465553
FBGN0259958	Sfp24F	0.492216	5.7389	1.34366	0.232496	0.415464	-6.54968	-0.633585		FBGN0032843	CG10730	-0.285534	4.08479	-1.11171	0.314056	0.519884	-6.33745	-0.502994		FBGN0036495	CG33259	0.852655	2.835	1.01323	0.354542	0.554666	-6.4703	-0.450333
FBGN0035042	CG3640	0.411867	7.95077	1.31884	0.240127	0.423996	-6.57906	-0.619559		FBGN0039568	CG4815	-0.547682	4.79694	-1.07977	0.32684	0.533189	-6.37103	-0.485665		FBGN0034417	CG15117	0.250916	2.94984	1.00195	0.35949	0.558738	-6.48153	-0.444313
FBGN0051515	CG31515	0.387951	4.7406	1.30772	0.243617	0.427746	-6.59213	-0.613292		FBGN0262999	CG43307	0.920065	4.47816	1.07199	0.33002	0.536251	-6.37912	-0.481459		FBGN0023415	Acp32CD	-0.282508	9.50836	-0.956594	0.379959	0.578563	-6.52582	-0.420263
FBGN0034229	CtsK2	0.219023	8.61261	1.24506	0.264162	0.452001	-6.66466	-0.578129		FBGN0037498	CG10029	-0.345419	5.60619	-1.0704	0.330674	0.536919	-6.38077	-0.4806		FBGN0250842	CG17575	-0.365047	8.80142	-0.943177	0.38619	0.58482	-6.53865	-0.413199
FBGN0015584	Acp53Ea	0.498032	9.95339	1.22839	0.269883	0.45807	-6.68363	-0.568824		FBGN0286818	Pdi	-0.282264	8.39657	-1.06692	0.332104	0.538944	-6.38436	-0.478725		FBGN0050488	antr	0.383738	6.31499	0.938292	0.388478	0.586764	-6.54329	-0.410633
FBGN0038919	Qsox2	0.220666	6.31332	1.18439	0.285516	0.475415	-6.73301	-0.54437		FBGN0083141	Spn28B	0.380203	3.83832	1.02297	0.350656	0.557542	-6.42918	-0.455118		FBGN0002855	Acp26Aa	-0.529768	8.92576	-0.904222	0.404738	0.602818	-6.57515	-0.392826
FBGN0050395	CG30395	-0.469991	6.47994	-1.16789	0.291578	0.481559	-6.75125	-0.535245		FBGN0265785	CG44574	0.394457	3.65912	0.997054	0.36199	0.569041	-6.45501	-0.441304		FBGN0259974	Sfp84E	-0.408815	6.39524	-0.875171	0.419017	0.616459	-6.60163	-0.377769
FBGN0003034	SP	-0.198782	9.98474	-1.0212	0.350497	0.543117	-6.9063	-0.455316		FBGN0030643	CG15641	0.570489	6.53375	0.935125	0.390281	0.595803	-6.51488	-0.408623		FBGN0265785	CG44574	0.441797	3.68279	0.846717	0.433371	0.629087	-6.62694	-0.36314
FBGN0039562	Gp93	-0.191473	8.31963	-0.992418	0.363151	0.554407	-6.93511	-0.439913		FBGN0051413	Qsox4	-0.276972	4.36114	-0.908272	0.403082	0.605651	-6.53999	-0.394607		FBGN0039562	Gp93	0.225102	8.30281	0.840146	0.436738	0.631963	-6.6327	-0.359779
FBGN0051659	CG31659	-0.26953	6.52701	-0.959233	0.378196	0.57042	-6.96761	-0.422283		FBGN0043539	Obp22a	-0.496604	6.19198	-0.901709	0.40626	0.609056	-6.54605	-0.391196		FBGN0054033	CG34033	0.475513	6.0847	0.830533	0.4417	0.635544	-6.64106	-0.354873
FBGN0039597	CG9997	0.223531	6.66131	0.946981	0.383875	0.575152	-6.97941	-0.415811		FBGN0030223	CG2111	0.396082	3.23041	0.89389	0.410072	0.612314	-6.55322	-0.38714		FBGN0053530	Acp53C14c	0.464132	6.92551	0.813616	0.450532	0.642501	-6.65558	-0.346274
FBGN0259962	Sfp33A1	-0.319142	6.09118	-0.917715	0.397712	0.586758	-7.00716	-0.400431		FBGN0054033	CG34033	-0.441742	5.62607	-0.837398	0.438432	0.637225	-6.60366	-0.358098		FBGN0003034	SP	0.487061	9.8406	0.777845	0.469633	0.657739	-6.68553	-0.328241
FBGN0034154	CG5267	-0.254027	5.57944	-0.914851	0.399087	0.588062	-7.00984	-0.398932		FBGN0050488	antr	0.379282	6.31276	0.810405	0.452492	0.64902	-6.62687	-0.344389		FBGN0051659	CG31659	0.309072	6.50724	0.732907	0.494444	0.680469	-6.72162	-0.305883
FBGN0037498	CG10029	-0.303291	5.57431	-0.886673	0.412812	0.601062	-7.0359	-0.384248		FBGN0260766	CG42564	0.273234	6.39463	0.771034	0.473591	0.666793	-6.65966	-0.324597		FBGN0286818	Pdi	-0.184652	8.44538	-0.705376	0.510089	0.694094	-6.74286	-0.292354
FBGN0030643	CG15641	0.401796	6.60714	0.876083	0.418063	0.606531	-7.04553	-0.378758		FBGN0259962	Sfp33A1	0.571163	5.65692	0.704384	0.510889	0.696416	-6.71217	-0.291673		FBGN0083938	BG642163	0.456656	7.25194	0.704016	0.51087	0.694841	-6.74389	-0.291689
FBGN0259959	Sfp26Ac	0.369177	5.32868	0.822779	0.445265	0.632897	-7.09268	-0.351381		FBGN0032868	CG17472	0.487151	8.14126	0.601314	0.572388	0.744477	-6.7855	-0.242309		FBGN0051515	CG31515	0.437998	4.32762	0.695454	0.515809	0.698342	-6.75035	-0.287511
FBGN0085324	CG34295	-0.201545	2.96821	-0.74569	0.486875	0.669586	-7.15675	-0.312582		FBGN0050395	CG30395	-0.245347	6.37855	-0.573789	0.589568	0.758042	-6.80338	-0.229466		FBGN0037664	CG8420	-0.154997	4.9037	-0.648496	0.543461	0.721015	-6.78459	-0.264831
FBGN0259957	CG42467	-0.318081	4.63374	-0.740244	0.489916	0.672242	-7.16108	-0.309879		FBGN0250842	CG17575	-0.220487	8.8737	-0.557567	0.599837	0.766775	-6.81358	-0.221967		FBGN0032868	CG17472	0.55511	8.17524	0.616316	0.562957	0.736519	-6.80688	-0.249525
FBGN0040098	lectin-29Ca	-0.242165	6.96494	-0.732983	0.49399	0.675549	-7.16682	-0.306282		FBGN0262583	CG43123	-0.405325	6.31202	-0.55206	0.603347	0.769669	-6.81698	-0.219433		FBGN0259967	Sfp53D	0.238174	6.87681	0.57118	0.59103	0.759487	-6.83647	-0.228391
FBGN0051413	Qsox4	-0.190352	4.30736	-0.732802	0.494092	0.675609	-7.16696	-0.306192		FBGN0028944	Semp1	-0.150204	4.47258	-0.51145	0.629596	0.789406	-6.84113	-0.200938		FBGN0030223	CG2111	-0.203584	2.93058	-0.549588	0.604752	0.768631	-6.84992	-0.218423
FBGN0083965	CG34129	0.148597	6.32423	0.709978	0.507053	0.686789	-7.18469	-0.294946		FBGN0053530	Acp53C14c	-0.256905	6.56499	-0.509575	0.630824	0.789987	-6.8422	-0.200092		FBGN0034152	Acp53C14a	0.214886	9.96131	0.484345	0.647315	0.799572	-6.88773	-0.188884
FBGN0261055	Sfp26Ad	0.224339	8.54905	0.705727	0.509493	0.688747	-7.18795	-0.292862		FBGN0023415	Acp32CD	-0.166877	9.56618	-0.496675	0.639304	0.797304	-6.8495	-0.194293		FBGN0085324	CG34295	0.122648	3.00766	0.476549	0.652508	0.803232	-6.89196	-0.185414
FBGN0265267	CG18258	0.135159	6.60114	0.663278	0.534286	0.709788	-7.21951	-0.272226		FBGN0003034	SP	0.299343	9.74674	0.467348	0.65881	0.812523	-6.86546	-0.18124		FBGN0033167	CG1701	-0.190969	5.57121	-0.44447	0.674104	0.819141	-6.90869	-0.171273
FBGN0033164	CG11112	-0.191523	6.11606	-0.644453	0.545531	0.718079	-7.23297	-0.263181		FBGN0260745	mfas	0.177909	7.53895	0.462653	0.661961	0.81461	-6.86793	-0.179167		FBGN0265267	CG18258	-0.106319	6.58672	-0.41384	0.695057	0.834483	-6.92365	-0.15798
FBGN0260766	CG42564	0.159087	6.44076	0.637679	0.549614	0.720447	-7.23774	-0.259942		FBGN0039597	CG9997	-0.157642	6.86287	-0.405343	0.701048	0.844403	-6.89622	-0.154252		FBGN0028987	Spn28F	-0.277232	9.61053	-0.410441	0.697401	0.83605	-6.92524	-0.156518
FBGN0034153	Acp53C14b	-0.133486	10.5673	-0.584288	0.582472	0.74642	-7.27376	-0.234725		FBGN0259958	Sfp24F	-0.134062	6.06294	-0.403395	0.702396	0.844982	-6.89712	-0.153418		FBGN0050395	CG30395	0.21371	6.60808	0.399656	0.704864	0.841303	-6.93023	-0.151895
FBGN0050486	CG30486	0.147928	5.15531	0.583677	0.582856	0.746829	-7.27415	-0.234439		FBGN0259959	Sfp26Ac	0.362039	5.34308	0.349154	0.7404	0.869655	-6.92054	-0.130534		FBGN0030643	CG15641	0.157733	6.32737	0.36877	0.726441	0.857479	-6.94383	-0.1388
FBGN0034195	Spn53F	-0.151617	3.57976	-0.581636	0.584136	0.747818	-7.27547	-0.233486		FBGN0083966	CG34130	-0.139482	5.98292	-0.222784	0.832024	0.929328	-6.96245	-0.0798641		FBGN0260766	CG42564	0.103199	6.30961	0.3569	0.73481	0.862735	-6.94878	-0.133825
FBGN0002855	Acp26Aa	-0.196314	8.56272	-0.570089	0.591409	0.75336	-7.28287	-0.228112		FBGN0031746	CG9029	-0.101664	10.0981	-0.222576	0.832178	0.929328	-6.9625	-0.079784		FBGN0051413	Qsox4	-0.0970821	4.45108	-0.307571	0.770021	0.886074	-6.96768	-0.113498
FBGN0286818	Pdi	-0.108654	8.29872	-0.569672	0.591673	0.753505	-7.28313	-0.227918		FBGN0085324	CG34295	-0.0694381	2.91162	-0.207137	0.843616	0.935737	-6.96638	-0.0738554		FBGN0083966	CG34130	-0.154269	5.97553	-0.259397	0.805013	0.90751	-6.98352	-0.0941969
FBGN0250842	CG17575	0.133509	8.68565	0.516409	0.625917	0.780259	-7.31551	-0.203483		FBGN0037039	CG10587	0.0991501	5.28069	0.203365	0.846417	0.937008	-6.96729	-0.0724155		FBGN0015584	Acp53Ea	0.113767	9.64749	0.252847	0.809813	0.91026	-6.98547	-0.0916152
FBGN0034152	Acp53C14a	-0.183505	9.977	-0.509586	0.630384	0.783983	-7.31945	-0.200395		FBGN0030222	CG9806	0.0587909	3.30453	0.20103	0.848152	0.937389	-6.96784	-0.0715261		FBGN0259964	Sfp33A3	-0.104897	6.27856	-0.252598	0.809996	0.910271	-6.98555	-0.0915171
FBGN0083141	Spn28B	-0.120974	4.07854	-0.442079	0.675496	0.817219	-7.35584	-0.170377		FBGN0052833	CG32833	0.0573916	5.10812	0.191182	0.855482	0.941636	-6.9701	-0.0677894		FBGN0259972	Sfp77F	-0.104012	7.24772	-0.251197	0.811024	0.910812	-6.98596	-0.0909663
FBGN0028988	Spn42Dd	-0.107112	6.52712	-0.422804	0.688671	0.826909	-7.36535	-0.161988		FBGN0039562	Gp93	0.0446679	8.21259	0.156143	0.881686	0.956633	-6.97723	-0.0546859		FBGN0259969	Sfp65A	-0.0924615	7.06535	-0.232301	0.824928	0.918212	-6.99128	-0.083584
FBGN0037039	CG10587	0.12778	5.2556	0.422743	0.688713	0.826909	-7.36538	-0.161962		FBGN0259949	Sfp23F	0.103702	5.43165	0.15466	0.882799	0.956951	-6.9775	-0.0541383		FBGN0011670	Mst57Dc	0.0913538	7.60759	0.230426	0.826312	0.918964	-6.99179	-0.0828561
FBGN0023415	Acp32CD	0.10457	9.41939	0.409832	0.697607	0.833476	-7.37153	-0.156389		FBGN0265267	CG18258	0.0398076	6.65979	0.151127	0.885452	0.95817	-6.97813	-0.0528351		FBGN0262571	CG43111	-0.115139	5.66369	-0.220973	0.833298	0.923747	-6.99427	-0.0791995
FBGN0261059	Sfp78E	-0.107148	6.78025	-0.306009	0.77099	0.885075	-7.41436	-0.112951		FBGN0034152	Acp53C14a	0.0424459	9.87509	0.130537	0.900945	0.965895	-6.98154	-0.0453015		FBGN0035216	CG9168	0.0709624	4.04165	0.208375	0.842636	0.929943	-6.99743	-0.0743599
FBGN0259966	Sfp51E	0.068498	6.78583	0.226826	0.828857	0.923017	-7.43893	-0.0815203		FBGN0043825	CG18284	-0.040655	9.02979	-0.122694	0.90686	0.969241	-6.9827	-0.0424597		FBGN0028988	Spn42Dd	0.0705293	6.54541	0.200581	0.848427	0.932631	-6.99929	-0.0713853
FBGN0032868	CG17472	-0.0790036	8.41329	-0.178878	0.864521	0.946206	-7.45032	-0.0632243		FBGN0051659	CG31659	0.0504814	6.37794	0.121086	0.908074	0.969747	-6.98293	-0.0418788		FBGN0038014	CG10041	0.0436167	4.38655	0.183291	0.861313	0.940354	-7.00317	-0.0648388
FBGN0036186	CG6071	-0.0439363	5.00484	-0.17373	0.868373	0.947963	-7.45139	-0.0612937		FBGN0051418	CG31418	-0.0357311	6.96842	-0.110613	0.915984	0.973786	-6.98436	-0.0381119		FBGN0051680	CG31680	-0.0620029	7.29821	-0.175794	0.866915	0.943627	-7.00475	-0.0620235
FBGN0043825	CG18284	-0.0411351	9.01898	-0.151993	0.884682	0.957145	-7.45555	-0.0532127		FBGN0037038	CG11037	-0.0312597	8.27726	-0.0991442	0.92466	0.978706	-6.98577	-0.0340181		FBGN0053121	Spn28Db	-0.0454832	3.90941	-0.139608	0.894073	0.958537	-7.01144	-0.0486272
FBGN0265785	CG44574	-0.0576591	3.87486	-0.142528	0.891804	0.96069	-7.45719	-0.0497305		FBGN0051872	CG31872	-0.0309947	9.85563	-0.0984486	0.925186	0.978803	-6.98585	-0.0337708		FBGN0259970	Sfp70A4	-0.0452582	7.10485	-0.13908	0.89447	0.95873	-7.01152	-0.048434
FBGN0051418	CG31418	-0.0361757	6.95766	-0.138853	0.894573	0.962449	-7.45779	-0.0483843		FBGN0037036	Sems	-0.0240804	6.13468	-0.0796046	0.939466	0.98525	-6.98783	-0.0271188		FBGN0037498	CG10029	-0.0529408	5.75243	-0.132093	0.899734	0.960328	-7.01264	-0.0458858
FBGN0052203	Spn75F	0.0439788	6.76769	0.133918	0.898293	0.964772	-7.45859	-0.0465822		FBGN0028988	Spn42Dd	-0.0256292	6.49733	-0.0769006	0.941517	0.986348	-6.98808	-0.0261716		FBGN0015583	Acp29AB	-0.0392557	5.86973	-0.124578	0.905403	0.962717	-7.01377	-0.0431582
FBGN0051680	CG31680	-0.0412465	7.24659	-0.130762	0.900673	0.966186	-7.45908	-0.0454327		FBGN0262621	CG43145	-0.0163846	5.93647	-0.0607305	0.953794	0.991896	-6.98939	-0.0205452		FBGN0037039	CG10587	-0.0394042	5.21141	-0.0969658	0.926281	0.974181	-7.01736	-0.0332573
FBGN0037038	CG11037	-0.0316808	8.26644	-0.126196	0.90412	0.968522	-7.45977	-0.0437741		FBGN0038067	CG11598	-0.0142514	6.7907	-0.0501588	0.961829	0.994608	-6.99008	-0.0169022		FBGN0005585	Calr	-0.0244828	9.74921	-0.0954508	0.927429	0.974685	-7.01753	-0.0327195
FBGN0051872	CG31872	-0.0314161	9.84478	-0.125426	0.904701	0.968739	-7.45988	-0.043495		FBGN0038069	CG11608	-0.0130362	4.9579	-0.0462645	0.96479	0.995892	-6.9903	-0.0155673		FBGN0053290	CG33290	-0.0105524	6.8902	-0.0404701	0.969185	0.99661	-7.02193	-0.0135933
FBGN0037036	Sems	-0.0244429	6.12396	-0.10401	0.920897	0.975898	-7.46277	-0.035789		FBGN0038068	CG11600	-0.00815228	2.21991	-0.0299557	0.977196	1	-6.99103	-0.0100182		FBGN0031617	CG15635	-0.00541418	8.01423	-0.0216693	0.983497	1	-7.02262	-0.0072271
FBGN0038067	CG11598	-0.0145358	6.77988	-0.0688289	0.94759	0.987158	-7.46636	-0.0233794		FBGN0259965	Sfp35C	-0.00664436	7.1764	-0.0246905	0.981203	1	-6.9912	-0.008241		FBGN0259959	Sfp26Ac	-0.0179676	5.15307	-0.0162873	0.987595	1	-7.02274	-0.0054211
FBGN0011559	Acp36DE	-0.0174557	9.50986	-0.0655148	0.95011	0.988319	-7.46662	-0.0222263		FBGN0052382	sphinx2	-0.00613347	5.25442	-0.0228802	0.982581	1	-6.99125	-0.00763155		FBGN0032381	Mal-B1	2.51986	3.63069	8.99162	0.000198412	0.0132327	1.45093	-3.70243
FBGN0038069	CG11608	-0.0132963	4.94732	-0.0639175	0.951324	0.988886	-7.46674	-0.0216716		FBGN0028986	Spn38F	-0.00607622	8.40072	-0.0226765	0.982736	1	-6.99126	-0.00756303		FBGN0035409	CG14963	2.46542	5.12845	8.30822	0.000295573	0.0160872	1.03165	-3.52933
FBGN0050488	antr	-0.0154007	6.49916	-0.0565046	0.956962	0.991677	-7.46727	-0.0191055		FBGN0261060	Sfp93F	-0.00318481	8.76012	-0.0121553	0.990745	1	-6.99147	-0.00403795		FBGN0033324	CG14744	1.66277	2.04838	6.71632	0.000846019	0.0240518	-0.0985284	-3.07262
FBGN0038068	CG11600	-0.00829606	2.21136	-0.0425966	0.967546	0.997202	-7.46808	-0.0143283		FBGN0033324	CG14744	1.86148	2.14774	6.59925	0.000951427	0.0283338	-0.197691	-3.02162		FBGN0029997	CG2258	1.54184	5.53803	5.54378	0.00211125	0.0369123	-1.10056	-2.67546
FBGN0261568	CG42682	0.0173615	3.67125	0.0374242	0.971485	0.998718	-7.46833	-0.012564		FBGN0051664	CG31664	2.15001	1.42908	4.63849	0.00484982	0.0605868	-1.98585	-2.31427		FBGN0263199	Galk	1.30214	6.5205	5.38891	0.00240829	0.0390217	-1.24569	-2.61829
FBGN0259965	Sfp35C	-0.00645038	7.1653	-0.0340144	0.974081	1	-7.46847	-0.0114047		FBGN0040871	Mic10a	2.28969	4.64304	3.70317	0.0125281	0.0954417	-3.03261	-1.90212		FBGN0052263	CG32263	1.77028	4.88464	5.13643	0.00300294	0.0437111	-1.4893	-2.52245
FBGN0052382	sphinx2	-0.00631608	5.24373	-0.0333728	0.97457	1	-7.4685	-0.0111869		FBGN0032086	CG17906	1.33187	1.9028	3.6595	0.0131379	0.097765	-3.08484	-1.88147		FBGN0261507	CG42655	2.41014	2.33308	4.71166	0.00443185	0.0531185	-1.91958	-2.35341
FBGN0028986	Spn38F	-0.00626479	8.38977	-0.033127	0.974757	1	-7.46851	-0.0111035		FBGN0052263	CG32263	1.30556	4.65228	3.61604	0.0137782	0.09938	-3.1371	-1.86081		FBGN0011576	Cyp4d2	1.01346	5.28124	4.23684	0.00704745	0.0664896	-2.43248	-2.15197
FBGN0002856	Acp26Ab	0.00843903	8.37333	0.0287534	0.978089	1	-7.46867	-0.00962167		FBGN0051787	CG31787	0.934618	5.81247	3.53482	0.0150717	0.103666	-3.23556	-1.82184		FBGN0033448	hebe	1.25087	6.08187	3.63283	0.0133357	0.0905119	-3.13557	-1.87499
FBGN0261060	Sfp93F	-0.00332204	8.74914	-0.018391	0.985984	1	-7.46895	-0.00613012		FBGN0261507	CG42655	1.15771	1.70687	3.47869	0.0160456	0.106749	-3.30419	-1.79464		FBGN0042199	CG13713	2.07759	2.85895	3.52204	0.0150823	0.0957945	-3.27068	-1.82153
FBGN0083966	CG34130	0.00390435	5.90035	0.0154488	0.988226	1	-7.46901	-0.00514369		FBGN0034197	Cda9	1.8723	2.30566	2.95118	0.0296082	0.139948	-3.97126	-1.52859		FBGN0033093	CG3270	0.851444	7.61432	3.33635	0.0186181	0.106341	-3.50127	-1.73007
FBGN0266363	CG45011	-0.00261594	6.19821	-0.0146518	0.988833	1	-7.46903	-0.00487684		FBGN0011576	Cyp4d2	0.763618	5.15632	2.9297	0.0303839	0.141908	-3.9992	-1.51736		FBGN0033755	ClC-b	1.44328	4.81994	3.04768	0.0261094	0.12543	-3.86945	-1.5832
FBGN0023529	Grp170	0.0013219	7.06742	0.00613601	0.995323	1	-7.46913	-0.00203578		FBGN0029809	CG15767	1.03162	4.49625	2.86971	0.0326713	0.147509	-4.07751	-1.48583		FBGN0030662	Chsy	0.803288	4.40377	2.97757	0.0283993	0.130379	-3.96051	-1.54669
FBGN0014127	barr	1.71567	4.13269	9.44685	0.000142708	0.00426276	1.55482	-3.84555		FBGN0039321	CG10550	0.783869	6.13925	2.58207	0.0466086	0.177882	-4.45804	-1.33153		FBGN0034389	Mctp	0.700864	3.14528	2.7988	0.0353068	0.146401	-4.19527	-1.45214
FBGN0029809	CG15767	1.85065	4.07603	6.84618	0.000727463	0.0110187	-0.275552	-3.13819		FBGN0031545	CG3213	0.819659	10.2615	2.40314	0.0584622	0.199665	-4.69785	-1.23313		FBGN0040871	Mic10a	1.59939	4.29789	2.65443	0.0422361	0.162086	-4.38721	-1.37432
FBGN0010382	CycE	1.50933	1.69092	5.80059	0.00162764	0.0177822	-1.18797	-2.78844		FBGN0033929	Tfb1	0.504107	5.86748	1.89119	0.113804	0.292783	-5.38448	-0.943844		FBGN0038311	CG14864	0.97744	6.31034	2.62443	0.0438549	0.16563	-4.42733	-1.35798
FBGN0034197	Cda9	1.45604	2.50387	5.69858	0.00177116	0.0186169	-1.28376	-2.75174		FBGN0036117	CG6321	0.689879	4.39701	1.88953	0.114052	0.292967	-5.38667	-0.942898		FBGN0031545	CG3213	0.696388	10.1999	2.37602	0.0601379	0.196364	-4.76152	-1.22085
FBGN0029970	Nek2	1.14553	2.3148	5.12305	0.00291724	0.0253194	-1.84915	-2.53503		FBGN0036158	CG6149	1.14798	6.42892	1.87831	0.115752	0.295084	-5.40152	-0.936473		FBGN0038343	Trissin	0.603508	3.55419	2.34978	0.0622039	0.200122	-4.79696	-1.20618
FBGN0051664	CG31664	2.01456	1.48771	4.87145	0.0036747	0.0292807	-2.11033	-2.43478		FBGN0035588	Dhrs4	1.40169	5.60875	1.80519	0.127473	0.310213	-5.49784	-0.894582		FBGN0026702	Pop1	0.747365	3.40424	2.31921	0.0647074	0.20416	-4.83828	-1.18905
FBGN0040524	CG11052	0.892785	4.24834	4.82701	0.00383089	0.0300572	-2.15739	-2.4167		FBGN0263199	Galk	0.941832	6.34035	1.69492	0.147446	0.339219	-5.64135	-0.831366		FBGN0036117	CG6321	0.64167	4.37291	1.82266	0.124119	0.295449	-5.50461	-0.906162
FBGN0085317	CG34288	1.31938	3.81195	4.11342	0.00775732	0.0468485	-2.9526	-2.11029		FBGN0029970	Nek2	0.664819	2.56476	1.6598	0.154438	0.348705	-5.68653	-0.811245		FBGN0035588	Dhrs4	1.34045	5.57813	1.7549	0.135772	0.311101	-5.59351	-0.867191
FBGN0051549	CG31549	0.801746	6.02103	4.03717	0.00840111	0.0492639	-3.04207	-2.07566		FBGN0033755	ClC-b	0.705608	4.4511	1.42665	0.20975	0.413504	-5.97786	-0.678299		FBGN0036158	CG6149	0.934002	6.32193	1.62146	0.161995	0.347402	-5.76585	-0.790498
FBGN0003742	tra2	0.659513	4.77139	3.84237	0.0103403	0.0558241	-3.27468	-1.98547		FBGN0030594	fiz	0.654	5.75083	1.40584	0.215514	0.419329	-6.00298	-0.666525		FBGN0038485	CG5255	-3.40978	1.95306	-10.8473	7.60626e-05	0.0093469	2.43182	-4.11883
FBGN0032086	CG17906	0.831466	2.14377	3.74042	0.0115543	0.0600894	-3.3987	-1.93726		FBGN0264078	Flo2	-2.17863	2.34132	-8.49166	0.000276039	0.0189266	1.12515	-3.55903		FBGN0264078	Flo2	-1.72565	2.56781	-7.20284	0.000600987	0.0214704	0.272205	-3.22114
FBGN0040871	Mic10a	0.679422	5.4373	3.50417	0.0150369	0.0710718	-3.69203	-1.82284		FBGN0030931	Xrcc2	-1.90806	1.38169	-6.61111	0.000943245	0.0282327	-0.188315	-3.02538		FBGN0014127	barr	-1.7397	4.14471	-7.14478	0.000625374	0.0218603	0.229223	-3.20386
FBGN0051787	CG31787	0.654135	5.94178	3.39499	0.017034	0.0769306	-3.83033	-1.76868		FBGN0038485	CG5255	-2.35002	2.48293	-6.21435	0.00126813	0.0326623	-0.510519	-2.89684		FBGN0038234	mRpL11	-1.51112	5.37921	-5.67657	0.00188999	0.0353927	-0.978637	-2.72354
FBGN0050115	GEFmeso	0.593695	2.83376	3.33215	0.0183172	0.0804684	-3.9107	-1.73714		FBGN0262477	FoxP	-1.67235	4.40928	-5.91778	0.001598	0.036033	-0.763333	-2.79642		FBGN0010382	CycE	-1.55508	1.7138	-5.27104	0.00266709	0.0410759	-1.35833	-2.57396
FBGN0039178	CG6356	0.588677	3.68351	3.27266	0.019632	0.0838651	-3.98727	-1.70704		FBGN0038234	mRpL11	-1.66366	5.30294	-5.59603	0.00207502	0.0403142	-1.04993	-2.68298		FBGN0051661	CG31661	-1.19046	1.7475	-4.87248	0.00381413	0.0490917	-1.75358	-2.4186
FBGN0030968	CG7322	1.00298	4.85807	3.05277	0.0254871	0.0994492	-4.27433	-1.59368		FBGN0038842	hdly	-1.2102	3.71975	-4.50541	0.00550839	0.0649605	-2.12649	-2.25898		FBGN0030931	Xrcc2	-1.50345	1.58399	-4.69861	0.00448686	0.0534028	-1.93322	-2.34806
FBGN0263995	cpo	0.748475	2.50054	2.84889	0.0326802	0.116232	-4.54562	-1.48572		FBGN0035558	CG11357	-1.10396	3.59998	-4.03412	0.00882329	0.0807238	-2.64657	-2.05437		FBGN0038842	hdly	-0.942923	3.85339	-3.92252	0.00975362	0.0774216	-2.79123	-2.01083
FBGN0032261	CG6094	0.61844	5.08812	2.47665	0.0522382	0.155604	-5.0505	-1.28201		FBGN0041184	Socs36E	-1.44653	3.65581	-3.58186	0.0143066	0.100907	-3.17841	-1.84446		FBGN0025836	RhoGAP1A	-0.945591	5.04293	-3.50024	0.0154555	0.0971084	-3.29749	-1.81092
FBGN0064116	anox	0.515586	7.18344	2.40363	0.0573919	0.165916	-5.15045	-1.24115		FBGN0002938	ninaC	-0.892486	8.1021	-3.38827	0.017767	0.112345	-3.41574	-1.75039		FBGN0030968	CG7322	-1.20691	4.96004	-3.25096	0.0205489	0.110621	-3.60899	-1.68721
FBGN0051661	CG31661	1.3864	1.84546	2.3563	0.0610202	0.172135	-5.21531	-1.21453		FBGN0029830	Grip	-0.950775	2.26716	-3.3027	0.0195891	0.117147	-3.52241	-1.70799		FBGN0263995	cpo	-1.49634	2.87447	-3.14152	0.0233581	0.118506	-3.74853	-1.63156
FBGN0039914	mav	0.688982	4.2139	1.90745	0.11019	0.253285	-5.82723	-0.957859		FBGN0034035	Gmppa	-0.844837	4.91934	-3.29958	0.0196593	0.117329	-3.52632	-1.70643		FBGN0024250	brk	-1.13269	4.06592	-3.13468	0.0235472	0.119049	-3.7573	-1.62806
FBGN0034255	Oxp	0.628764	1.902	1.76117	0.133881	0.288105	-6.02232	-0.87328		FBGN0001122	Gαo	-0.872218	3.94461	-3.24275	0.0209904	0.119875	-3.59778	-1.67798		FBGN0034035	Gmppa	-0.801169	4.94117	-3.11745	0.0240316	0.11994	-3.77943	-1.61922
FBGN0042199	CG13713	-3.69746	2.04901	-16.38	7.88635e-06	0.000931347	4.66101	-5.10312		FBGN0003292	rt	-1.02549	2.51497	-3.16993	0.022845	0.124506	-3.68999	-1.64121		FBGN0032707	CG10348	-0.926436	1.88913	-3.01099	0.0272811	0.128213	-3.91702	-1.56414
FBGN0032381	Mal-B1	-2.78895	3.49615	-10.4985	8.25739e-05	0.00317047	2.16061	-4.08316		FBGN0262562	CG43102	-0.93493	3.84953	-3.14412	0.0235459	0.12599	-3.72286	-1.62809		FBGN0029809	CG15767	-0.829736	3.56557	-2.92206	0.03037	0.134507	-4.03302	-1.51755
FBGN0029997	CG2258	-2.03398	5.29196	-10.2679	9.2688e-05	0.00339827	2.03319	-4.03298		FBGN0015371	chn	-1.00736	3.69192	-3.10948	0.0245241	0.128306	-3.7671	-1.61041		FBGN0041184	Socs36E	-1.09945	3.82935	-2.81	0.0348237	0.145138	-4.18046	-1.45812
FBGN0035409	CG14963	-2.49594	5.11318	-8.91618	0.000192122	0.00508109	1.22324	-3.71642		FBGN0039137	Epp	-0.837185	4.05025	-3.04736	0.0263939	0.132806	-3.84685	-1.5785		FBGN0034255	Oxp	-0.842286	2.00876	-2.69305	0.0402481	0.158306	-4.3357	-1.39525
FBGN0033448	hebe	-1.42487	5.99487	-6.29903	0.00109417	0.0138671	-0.737813	-2.96091		FBGN0037609	Unc50	-0.816607	4.87715	-2.95636	0.0294247	0.139386	-3.96454	-1.53129		FBGN0016675	Lectin-galC1	-0.72699	5.95733	-2.64584	0.0426928	0.163088	-4.39869	-1.36965
FBGN0033093	CG3270	-1.19501	7.44254	-6.24732	0.00113886	0.0142134	-0.783178	-2.94353		FBGN0086674	Tpst	-0.786315	3.1908	-2.90846	0.0311731	0.144166	-4.02689	-1.50622		FBGN0031164	CG1724	-1.12851	6.02542	-2.64189	0.0429049	0.163577	-4.40398	-1.36749
FBGN0031449	CG31689	-1.29443	5.50292	-5.36256	0.00235899	0.0222282	-1.60858	-2.62727		FBGN0000075	amd	-0.749382	2.10085	-2.69724	0.0403717	0.165015	-4.30478	-1.39392		FBGN0037609	Unc50	-0.678986	4.94596	-2.62843	0.0436349	0.165066	-4.42197	-1.36017
FBGN0052462	CG32462	-1.14592	7.55328	-5.05338	0.00310729	0.0263471	-1.92059	-2.50762		FBGN0031449	CG31689	-0.829926	5.28137	-2.67621	0.0414392	0.167485	-4.33269	-1.38259		FBGN0004648	svr	-0.671614	5.43988	-2.55675	0.0477579	0.174063	-4.51804	-1.32096
FBGN0262562	CG43102	-0.893282	3.81869	-4.50898	0.00520021	0.0361104	-2.50247	-2.28398		FBGN0033170	sPLA2	-1.12071	5.68036	-2.56989	0.0473268	0.178664	-4.4743	-1.32489		FBGN0035558	CG11357	-0.654734	3.82459	-2.49454	0.0516783	0.181223	-4.60168	-1.28669
FBGN0262477	FoxP	-1.09528	4.11063	-4.11611	0.00773561	0.0468074	-2.94945	-2.11151		FBGN0032715	CG17597	-0.785634	6.53664	-2.55143	0.0484385	0.180144	-4.49897	-1.31481		FBGN0033752	CG8569	-0.688012	4.11827	-2.45278	0.0545038	0.186447	-4.65794	-1.26357
FBGN0015789	Rab10	-0.860212	6.92377	-3.92128	0.00949936	0.0533133	-3.17977	-2.02231		FBGN0262473	Tl	-0.888136	2.54749	-2.46615	0.0539539	0.190332	-4.61321	-1.26798		FBGN0000635	Fas2	-0.614932	2.47031	-2.43581	0.0556989	0.18822	-4.68082	-1.25415
FBGN0038311	CG14864	-1.00599	6.29606	-3.79673	0.010865	0.0575562	-3.33001	-1.96397		FBGN0025836	RhoGAP1A	-0.706085	5.16268	-2.43698	0.0559926	0.194162	-4.65237	-1.25187		FBGN0086674	Tpst	-0.661804	3.25306	-2.42312	0.0566103	0.189687	-4.69793	-1.2471
FBGN0034800	CG3788	-0.740107	7.75672	-3.70206	0.0120521	0.0616951	-3.44576	-1.91894		FBGN0265276	l(3)neo38	-0.62827	3.51485	-2.37241	0.0608056	0.203485	-4.73917	-1.21606		FBGN0265276	l(3)neo38	-0.672096	3.49294	-2.41292	0.0573555	0.191309	-4.7117	-1.24143
FBGN0264078	Flo2	-0.60663	1.40167	-3.52171	0.0147413	0.0701573	-3.66998	-1.83147		FBGN0015789	Rab10	-0.682096	6.84567	-2.3398	0.0634028	0.208474	-4.78305	-1.19789		FBGN0051549	CG31549	-0.917488	6.0789	-2.33744	0.0632025	0.201733	-4.81365	-1.19927
FBGN0259139	glo	-0.601699	6.77568	-3.42318	0.0164913	0.0751106	-3.79446	-1.78275		FBGN0027338	Kap-α3	-0.727275	7.93563	-2.31705	0.0652843	0.212444	-4.81368	-1.18519		FBGN0040524	CG11052	-1.79788	4.70089	-2.33668	0.0632642	0.201733	-4.81467	-1.19884
FBGN0029769	frma	-1.05809	4.55605	-3.18351	0.0218036	0.0901641	-4.10291	-1.66147		FBGN0015602	BEAF-32	-0.589848	5.11241	-2.25966	0.0703007	0.22106	-4.89097	-1.15304		FBGN0039558	BCAS2	-1.01467	4.80406	-2.31615	0.0649639	0.204315	-4.84242	-1.18733
FBGN0015371	chn	-0.626032	3.49143	-3.10504	0.0239375	0.0958561	-4.20554	-1.62092		FBGN0259139	glo	-0.685756	6.82866	-2.23943	0.0721645	0.224785	-4.91821	-1.14168		FBGN0085317	CG34288	-0.862525	3.58353	-2.31298	0.06523	0.204428	-4.84669	-1.18555
FBGN0261507	CG42655	-1.26126	2.90752	-2.79079	0.0351184	0.121597	-4.62371	-1.45447		FBGN0037999	CG4860	-0.615307	4.11943	-2.20148	0.0758031	0.231652	-4.96929	-1.12031		FBGN0027338	Kap-α3	-0.620564	7.98899	-2.28832	0.0673456	0.208208	-4.88003	-1.17169
FBGN0026702	Pop1	-0.563115	3.49637	-2.78789	0.0352453	0.121822	-4.62762	-1.4529		FBGN0038057	Polr3C	-0.663486	2.93374	-2.15156	0.0808879	0.239887	-5.03647	-1.09212		FBGN0039137	Epp	-0.581181	4.17825	-2.25561	0.0702635	0.212882	-4.92424	-1.15327
FBGN0033755	ClC-b	-0.748358	5.1674	-2.73853	0.037482	0.126419	-4.69421	-1.42618		FBGN0004648	svr	-0.664989	5.44319	-2.13906	0.0822159	0.241821	-5.05328	-1.08504		FBGN0003292	rt	-0.620683	2.71737	-2.21786	0.0737988	0.218384	-4.97527	-1.13195
FBGN0029830	Grip	-0.563797	2.06591	-2.71451	0.038626	0.128925	-4.7267	-1.41312		FBGN0004569	aos	-0.607428	2.3886	-2.13002	0.0831906	0.24326	-5.06543	-1.07993		FBGN0004656	fs(1)h	-0.55354	4.90144	-2.17325	0.0782192	0.225119	-5.03553	-1.10669
FBGN0029864	CG15894	-0.515279	2.29193	-2.18295	0.0765275	0.199613	-5.45282	-1.11618		FBGN0000635	Fas2	-0.554777	2.50039	-2.12002	0.0842825	0.244944	-5.07886	-1.07426		FBGN0262871	lute	-0.551674	4.66472	-2.08837	0.0874127	0.239544	-5.14999	-1.05843
FBGN0051999	CG31999	-0.612109	3.84022	-2.05027	0.0911647	0.223626	-5.63392	-1.04017		FBGN0266569	CG42259	-0.625456	5.57535	-2.03556	0.0941287	0.261752	-5.19216	-1.02628		FBGN0037999	CG4860	-0.538352	4.1579	-2.03813	0.0933789	0.250024	-5.21757	-1.02975
FBGN0033170	sPLA2	-0.618293	5.41839	-1.97151	0.101198	0.239687	-5.7408	-0.994826		FBGN0032707	CG10348	-0.622055	2.04132	-1.99393	0.0994127	0.270569	-5.24781	-1.00256		FBGN0262477	FoxP	-0.587188	4.95186	-2.01247	0.0965875	0.254586	-5.25201	-1.01508
FBGN0037908	dpr5	-0.573873	2.18387	-1.71727	0.14194	0.29938	-6.08009	-0.847894		FBGN0029769	frma	-0.738117	4.40647	-1.88958	0.114044	0.292967	-5.3866	-0.942927		FBGN0001122	Gαo	-0.566514	4.09746	-2.00122	0.0980298	0.257119	-5.26709	-1.00864
FBGN0032258	Cog4	-0.48724	4.83955	-2.84902	0.0326747	0.116232	-4.54544	-1.48579		FBGN0031164	CG1724	-0.815723	6.18182	-1.88126	0.115303	0.294641	-5.39762	-0.93816		FBGN0003210	rb	-0.536486	4.79662	-1.94636	0.105387	0.26874	-5.34047	-0.977212
FBGN0002938	ninaC	-0.498909	7.89429	-2.81262	0.0341798	0.119649	-4.59433	-1.46623		FBGN0020497	emb	-0.671069	5.84005	-1.87582	0.116132	0.295572	-5.40481	-0.935049		FBGN0266569	CG42259	-0.580684	5.59773	-1.91169	0.110327	0.275264	-5.38668	-0.957318
FBGN0052263	CG32263	-0.475518	5.53202	-2.67411	0.0406373	0.132924	-4.78144	-1.39108		FBGN0024250	brk	-0.711977	4.27628	-1.85017	0.120127	0.300293	-5.43868	-0.920359		FBGN0262473	Tl	-0.518228	2.73244	-1.71442	0.143249	0.321408	-5.64621	-0.84391
FBGN0033752	CG8569	0.479102	4.01382	2.6252	0.0432247	0.137974	-4.84786	-1.36427		FBGN0016675	Lectin-galC1	-0.529939	6.05585	-1.82195	0.124685	0.306654	-5.47584	-0.904186		FBGN0003742	tra2	-0.855411	4.86934	-1.65052	0.15589	0.33902	-5.72868	-0.807182
FBGN0030662	Chsy	-0.485022	4.5629	-2.59703	0.0447961	0.141342	-4.8862	-1.34876		FBGN0039558	BCAS2	-0.779336	4.92172	-1.79258	0.129612	0.313284	-5.51436	-0.887355		FBGN0010620	CG10939	-0.51313	4.1674	-1.53014	0.182735	0.373483	-5.88117	-0.738179
FBGN0262871	lute	0.452724	4.61524	2.5557	0.0472138	0.146111	-4.94253	-1.32593		FBGN0003256	rl	-0.515292	2.46843	-1.7413	0.138689	0.326264	-5.58127	-0.857957		FBGN0033170	sPLA2	-0.513181	5.98412	-1.4332	0.207531	0.403406	-6.00071	-0.682917
FBGN0035558	CG11357	-0.458964	3.26774	-2.51725	0.0495898	0.150379	-4.99502	-1.30461		FBGN0263995	cpo	-0.738291	3.25349	-1.66744	0.15289	0.346528	-5.67673	-0.81562		FBGN0033155	Br140	-0.489461	4.48065	-1.99067	0.0994021	0.259486	-5.28122	-1.0026
FBGN0039321	CG10550	0.445327	6.29756	2.46615	0.0529479	0.157003	-5.06486	-1.27615		FBGN0029864	CG15894	-0.580824	2.33296	-1.56836	0.174205	0.374276	-5.80271	-0.758939		FBGN0015602	BEAF-32	-0.483487	5.16559	-1.92832	0.107928	0.272301	-5.36452	-0.966866
FBGN0265784	CrebB	0.406974	3.83218	2.2475	0.0703156	0.18898	-5.36442	-1.15295		FBGN0040524	CG11052	-0.894441	5.15261	-1.15113	0.298873	0.504524	-6.29519	-0.524514		FBGN0031449	CG31689	0.453798	5.92323	1.89542	0.112725	0.278923	-5.40831	-0.947978
FBGN0020407	asun	0.389866	3.14901	2.2341	0.0715608	0.191177	-5.38279	-1.14532		FBGN0004656	fs(1)h	-0.471871	4.94227	-1.81903	0.125166	0.307453	-5.47967	-0.902515		FBGN0002938	ninaC	-0.404597	8.34604	-1.66533	0.152865	0.335505	-5.70965	-0.815691
FBGN0033929	Tfb1	0.386316	5.91546	2.17665	0.0771636	0.200649	-5.46144	-1.11259		FBGN0050115	GEFmeso	0.480978	2.89994	1.67295	0.151783	0.344956	-5.66965	-0.818777		FBGN0004569	aos	-0.450178	2.46723	-1.664	0.153134	0.335779	-5.71136	-0.814928
FBGN0033155	Br140	0.381928	4.42689	2.10423	0.0848882	0.213655	-5.56039	-1.07115		FBGN0051229	CG31229	0.461213	5.35395	1.6442	0.157647	0.35251	-5.7065	-0.802313		FBGN0000075	amd	-0.435848	2.25762	-1.64092	0.157881	0.341316	-5.74098	-0.801669
FBGN0024250	brk	0.410362	3.70476	2.07439	0.0883021	0.219048	-5.60108	-1.05403		FBGN0029997	CG2258	-0.481641	4.52629	-1.55267	0.177837	0.379657	-5.82242	-0.749979		FBGN0029837	Tsp5D	-0.482316	3.25118	-1.62623	0.160977	0.345894	-5.75976	-0.793237
FBGN0041184	Socs36E	-0.356687	3.10128	-2.068	0.0890514	0.220294	-5.60979	-1.05036		FBGN0039914	mav	0.409101	4.36446	1.43623	0.207144	0.410494	-5.96623	-0.683727		FBGN0029830	Grip	-0.39474	2.54518	-1.59684	0.16735	0.354177	-5.79717	-0.776375
FBGN0034389	Mctp	-0.389479	3.30097	-2.05551	0.0905349	0.222821	-5.62679	-1.04318		FBGN0032261	CG6094	0.387593	5.21435	1.3958	0.218347	0.421849	-6.01504	-0.660853		FBGN0035147	Gale	0.377904	6.99915	1.56797	0.173849	0.362492	-5.83369	-0.759828
FBGN0032683	kon	-0.463296	2.41726	-2.02833	0.0938517	0.227553	-5.66375	-1.02756		FBGN0031053	CG14223	0.377866	2.35494	1.37849	0.223316	0.427585	-6.03576	-0.65108		FBGN0040309	Prx2	-0.480704	7.51069	-1.55532	0.176773	0.36596	-5.84962	-0.752584
FBGN0003292	rt	-0.413158	2.20045	-1.92726	0.107325	0.248791	-5.80056	-0.969298		FBGN0064116	anox	0.401196	7.25164	1.32593	0.23905	0.442979	-6.09787	-0.621511		FBGN0032699	CG10383	-0.435636	5.89082	-1.5541	0.177059	0.366292	-5.85116	-0.751882
FBGN0031053	CG14223	0.374999	2.34724	1.86919	0.115945	0.262818	-5.8786	-0.93575		FBGN0039178	CG6356	0.345335	3.81556	1.3217	0.240361	0.44457	-6.10283	-0.619135		FBGN0032086	CG17906	0.49117	1.48245	1.51475	0.186474	0.378261	-5.90036	-0.729383
FBGN0000075	amd	-0.321278	1.87905	-1.75305	0.135336	0.290334	-6.03304	-0.868585		FBGN0287478	Camta	-0.426635	3.79366	-1.29263	0.249539	0.455191	-6.13661	-0.602862		FBGN0025355	SuUR	-0.410148	3.44996	-1.50199	0.189628	0.382071	-5.91621	-0.722097
FBGN0028421	Kap3	-0.288831	4.67516	-1.68647	0.14788	0.307284	-6.12037	-0.830092		FBGN0032683	kon	-0.334348	2.3614	-1.2813	0.253202	0.458877	-6.14967	-0.596533		FBGN0032258	Cog4	0.416448	4.87494	1.47212	0.197215	0.391413	-5.95311	-0.705059
FBGN0003210	rb	0.302929	4.67984	1.63668	0.158002	0.321726	-6.18499	-0.801338		FBGN0033093	CG3270	-0.33258	7.02231	-1.27614	0.254887	0.46069	-6.1556	-0.593653		FBGN0265784	CrebB	-0.356923	3.80715	-1.42565	0.20959	0.406639	-6.00988	-0.67863
FBGN0020497	emb	-0.418281	5.70282	-1.62993	0.159426	0.324056	-6.19371	-0.79744		FBGN0028421	Kap3	-0.359252	4.72097	-1.2362	0.268269	0.474107	-6.20107	-0.57143		FBGN0038057	Polr3C	-0.426073	3.05245	-1.42029	0.211063	0.407691	-6.01638	-0.675588
FBGN0261554	Arms	-0.270841	5.1152	-1.56687	0.17334	0.341487	-6.27448	-0.7611		FBGN0037028	CG3618	0.315006	4.69083	1.22231	0.27307	0.47843	-6.2167	-0.563727		FBGN0051229	CG31229	0.36418	5.30543	1.36587	0.226582	0.424655	-6.08172	-0.644774
FBGN0032707	CG10348	0.296678	1.57425	1.53109	0.181751	0.351583	-6.31979	-0.740522		FBGN0034389	Mctp	0.321192	2.95544	1.21287	0.276373	0.481854	-6.22726	-0.558505		FBGN0015371	chn	-0.391149	4.00003	-1.345	0.232806	0.431531	-6.10644	-0.633005
FBGN0011576	Cyp4d2	-0.260675	5.65763	-1.47923	0.194637	0.3686	-6.38472	-0.710775		FBGN0261554	Arms	-0.325225	5.15312	-1.20882	0.277804	0.483308	-6.23178	-0.556262		FBGN0034068	casp	-0.376738	6.02099	-1.31823	0.241025	0.440113	-6.1379	-0.617937
FBGN0039137	Epp	-0.266191	3.75457	-1.47644	0.195353	0.369158	-6.38818	-0.709179		FBGN0261560	Thor	-0.416974	8.85565	-1.17967	0.288282	0.494144	-6.26405	-0.540183		FBGN0039089	beat-IV	-0.48299	1.75776	-1.29374	0.248771	0.449254	-6.16638	-0.6042
FBGN0032699	CG10383	0.363274	5.85464	1.47551	0.195594	0.369383	-6.38934	-0.708645		FBGN0030662	Chsy	0.328783	4.16652	1.13781	0.303932	0.509475	-6.30958	-0.517224		FBGN0029970	Nek2	-0.490319	1.98719	-1.25183	0.262556	0.464505	-6.21449	-0.580778
FBGN0038842	hdly	-0.277091	3.24338	-1.45276	0.201542	0.377002	-6.41749	-0.695634		FBGN0040309	Prx2	-0.365218	7.56843	-1.00661	0.357775	0.565051	-6.44553	-0.44639		FBGN0029769	frma	0.309562	4.93031	1.25131	0.262731	0.464716	-6.21508	-0.580489
FBGN0001122	Gαo	-0.315815	3.6563	-1.44647	0.203216	0.378725	-6.42523	-0.692042		FBGN0037908	dpr5	-0.446133	2.12776	-0.998858	0.361191	0.568392	-6.45323	-0.442263		FBGN0039321	CG10550	0.327584	5.9111	1.16085	0.294845	0.497762	-6.31586	-0.530406
FBGN0037028	CG3618	0.241133	4.71708	1.32463	0.238327	0.422169	-6.57224	-0.622827		FBGN0051999	CG31999	-0.258701	3.67364	-0.987807	0.366106	0.573295	-6.46412	-0.436394		FBGN0038929	CG13408	-0.323019	1.79691	-1.06209	0.333751	0.536816	-6.42068	-0.476578
FBGN0010620	CG10939	0.237576	4.02962	1.28878	0.249672	0.434994	-6.61426	-0.602631		FBGN0085317	CG34288	0.467433	4.2485	0.986731	0.366587	0.573744	-6.46517	-0.435823		FBGN0052971	CG32971	0.39388	2.9454	1.05537	0.336548	0.538535	-6.42759	-0.472952
FBGN0035181	CG9205	-0.217409	5.79114	-1.2714	0.255343	0.442322	-6.6344	-0.592876		FBGN0015791	Rab14	-0.298155	6.19609	-0.915567	0.399572	0.602886	-6.53322	-0.398405		FBGN0039178	CG6356	-0.253728	3.51603	-1.0552	0.336619	0.538535	-6.42776	-0.472862
FBGN0262473	Tl	-0.378439	2.28411	-1.26845	0.256318	0.443553	-6.63781	-0.591221		FBGN0265597	rsh	-0.265072	1.72517	-0.904814	0.404754	0.607517	-6.54319	-0.392809		FBGN0034800	CG3788	0.399776	7.92689	1.03715	0.344235	0.545856	-6.4462	-0.463146
FBGN0031164	CG1724	0.301918	5.61213	1.25481	0.260867	0.448655	-6.65351	-0.583581		FBGN0038343	Trissin	0.39198	3.44843	0.900596	0.4068	0.60958	-6.54707	-0.390619		FBGN0051787	CG31787	0.269549	5.47994	1.02867	0.347861	0.548774	-6.45479	-0.458594
FBGN0052971	CG32971	-0.408461	2.93811	-1.17814	0.287797	0.477794	-6.73993	-0.540914		FBGN0005632	faf	0.273136	5.74085	0.889209	0.412367	0.613524	-6.5575	-0.384717		FBGN0051999	CG31999	0.343279	3.97463	0.99299	0.363462	0.562814	-6.49039	-0.439541
FBGN0038057	Polr3C	-0.246683	2.71607	-1.1608	0.294218	0.483982	-6.75904	-0.531331		FBGN0025355	SuUR	-0.241824	3.53412	-0.824328	0.445199	0.642502	-6.61497	-0.351446		FBGN0015791	Rab14	-0.291775	6.19928	-0.941017	0.3872	0.585627	-6.5407	-0.412065
FBGN0039558	BCAS2	0.22474	4.40909	1.10251	0.316706	0.508086	-6.82198	-0.499343		FBGN0034800	CG3788	-0.329323	7.56234	-0.824172	0.44528	0.642505	-6.61511	-0.351366		FBGN0261560	Thor	-0.261576	8.93335	-0.929842	0.392462	0.591022	-6.55127	-0.406202
FBGN0016675	Lectin-galC1	0.186174	5.68692	1.07764	0.326739	0.518126	-6.84822	-0.485798		FBGN0032381	Mal-B1	-0.260543	2.2405	-0.775557	0.471132	0.665157	-6.65596	-0.326858		FBGN0020497	emb	-0.263624	6.04377	-0.925042	0.39474	0.593406	-6.55578	-0.403689
FBGN0036622	Agpat4	-0.241397	5.91705	-1.0765	0.327206	0.518569	-6.84942	-0.485178		FBGN0029891	Pink1	0.225699	7.66171	0.754823	0.482481	0.673697	-6.67279	-0.31652		FBGN0020407	asun	-0.218844	3.0635	-0.910989	0.401467	0.599338	-6.56889	-0.39635
FBGN0030594	fiz	0.412231	5.8608	1.0474	0.339297	0.531273	-6.8796	-0.46942		FBGN0010620	CG10939	-0.265093	4.29142	-0.745803	0.487478	0.678588	-6.67999	-0.312045		FBGN0032261	CG6094	-0.241654	4.89972	-0.864006	0.424605	0.622406	-6.61164	-0.372014
FBGN0029837	Tsp5D	0.316824	3.16844	1.04093	0.342035	0.533763	-6.88624	-0.465929		FBGN0003210	rb	-0.222862	4.95343	-0.742102	0.489539	0.679946	-6.68293	-0.310213		FBGN0036622	Agpat4	0.410682	5.83241	0.859632	0.42681	0.624277	-6.61553	-0.369765
FBGN0025836	RhoGAP1A	0.22882	4.68454	0.957309	0.379083	0.570963	-6.96947	-0.421266		FBGN0034068	casp	-0.207954	6.10538	-0.721679	0.501021	0.688321	-6.69892	-0.300144		FBGN0086907	Cyt-c-d	-0.216626	7.23417	-0.856186	0.428553	0.625592	-6.61859	-0.367995
FBGN0033324	CG14744	0.188986	2.97426	0.916577	0.398258	0.587209	-7.00823	-0.399835		FBGN0020407	asun	0.181018	3.26343	0.704295	0.510941	0.696416	-6.71224	-0.291629		FBGN0030594	fiz	0.230856	5.53925	0.821854	0.446215	0.639034	-6.64854	-0.350456
FBGN0035147	Gale	-0.190854	7.09268	-0.883329	0.414465	0.602616	-7.03895	-0.382512		FBGN0035147	Gale	0.19804	6.90922	0.69084	0.518709	0.702877	-6.72236	-0.285076		FBGN0039914	mav	-0.290495	4.01466	-0.71325	0.50558	0.690067	-6.73685	-0.29621
FBGN0037730	CG9444	-0.168551	2.66603	-0.877754	0.417231	0.605474	-7.04402	-0.379623		FBGN0033752	CG8569	-0.198408	4.36308	-0.668163	0.531981	0.712753	-6.73905	-0.274104		FBGN0015789	Rab10	0.167161	7.2703	0.702218	0.511905	0.695558	-6.74525	-0.290811
FBGN0004569	aos	-0.165736	2.15927	-0.867509	0.422351	0.611321	-7.05327	-0.374326		FBGN0038924	CG6028	-0.201648	7.06957	-0.630523	0.5545	0.729972	-6.76572	-0.256099		FBGN0010747	Srp54k	-0.175963	6.96679	-0.64962	0.542788	0.720549	-6.7838	-0.26537
FBGN0037609	Unc50	-0.148197	4.53237	-0.853999	0.429177	0.618436	-7.06534	-0.367364		FBGN0035181	CG9205	-0.183525	5.78506	-0.620092	0.560847	0.735931	-6.77288	-0.251156		FBGN0259992	CG42489	-0.168751	3.78904	-0.644374	0.545934	0.72322	-6.7875	-0.26286
FBGN0086907	Cyt-c-d	0.153786	7.20275	0.849617	0.431408	0.620387	-7.06923	-0.365112		FBGN0026702	Pop1	0.194147	3.12764	0.600323	0.573001	0.745027	-6.78615	-0.241845		FBGN0034197	Cda9	0.406342	1.57268	0.62854	0.5555	0.730089	-6.79853	-0.255316
FBGN0036158	CG6149	0.202989	6.89043	0.824493	0.44437	0.632228	-7.0912	-0.352255		FBGN0034255	Oxp	-0.204788	2.32751	-0.577321	0.587346	0.756093	-6.80113	-0.231106		FBGN0031344	CG7420	0.126941	3.74866	0.524302	0.621055	0.781075	-6.86509	-0.20687
FBGN0034068	casp	0.157879	5.91156	0.81411	0.449811	0.636506	-7.10014	-0.34697		FBGN0038929	CG13408	-0.187709	1.86457	-0.561169	0.597547	0.764884	-6.81134	-0.223628		FBGN0010638	Sec61β	0.129222	7.7041	0.469455	0.657252	0.80664	-6.89575	-0.182268
FBGN0263199	Galk	-0.371281	6.98593	-0.72184	0.500288	0.680996	-7.17554	-0.30078		FBGN0033448	hebe	-0.163209	5.37483	-0.489524	0.644031	0.800997	-6.85347	-0.191093		FBGN0261686	CG42733	0.169719	7.65924	0.466401	0.6593	0.807965	-6.89737	-0.180917
FBGN0038234	mRpL11	-0.163116	4.54209	-0.693838	0.516357	0.694833	-7.19695	-0.28705		FBGN0030968	CG7322	-0.193125	5.46693	-0.411789	0.696597	0.84118	-6.89321	-0.157019		FBGN0050115	GEFmeso	-0.122544	2.59818	-0.452938	0.668368	0.8148	-6.90437	-0.174984
FBGN0015379	dod	0.137458	4.96442	0.678596	0.525249	0.701823	-7.20831	-0.279635		FBGN0037730	CG9444	-0.117784	2.64989	-0.399893	0.704822	0.845666	-6.89873	-0.151921		FBGN0064116	anox	-0.125396	6.98834	-0.440605	0.67673	0.820709	-6.91063	-0.169585
FBGN0025355	SuUR	0.157703	3.32373	0.666738	0.532235	0.708103	-7.217	-0.273896		FBGN0029837	Tsp5D	-0.155501	3.41459	-0.386779	0.713942	0.852177	-6.90464	-0.146337		FBGN0033929	Tfb1	0.106873	5.66886	0.436175	0.679747	0.823187	-6.91283	-0.167653
FBGN0005632	faf	0.143373	5.79485	0.662203	0.534924	0.71016	-7.22029	-0.271708		FBGN0033155	Br140	-0.0969065	4.67693	-0.379238	0.71921	0.855436	-6.90795	-0.143144		FBGN0032683	kon	0.12033	2.58874	0.432802	0.682048	0.824717	-6.9145	-0.166185
FBGN0031344	CG7420	-0.114375	3.75494	-0.656494	0.538321	0.712574	-7.2244	-0.268959		FBGN0010747	Srp54k	-0.104067	7.00274	-0.370066	0.725641	0.859272	-6.91189	-0.139278		FBGN0038924	CG6028	-0.103095	7.11885	-0.419286	0.691308	0.831392	-6.92106	-0.160329
FBGN0086674	Tpst	-0.134002	2.85515	-0.65153	0.541285	0.714551	-7.22795	-0.266574		FBGN0036622	Agpat4	0.180155	5.71714	0.354056	0.736929	0.867585	-6.91856	-0.132575		FBGN0005632	faf	0.118872	5.66372	0.413787	0.695093	0.834483	-6.92367	-0.157957
FBGN0261560	Thor	-0.16645	8.71933	-0.647108	0.543935	0.716862	-7.2311	-0.264453		FBGN0003742	tra2	-0.185141	5.20447	-0.350389	0.739524	0.869197	-6.92005	-0.131047		FBGN0031715	tomb	0.136836	4.10722	0.383926	0.715816	0.849577	-6.93729	-0.145198
FBGN0038929	CG13408	0.127581	1.69919	0.639979	0.548226	0.719664	-7.23613	-0.261041		FBGN0051661	CG31661	0.204948	2.4452	0.326326	0.756652	0.880457	-6.92944	-0.121104		FBGN0029891	Pink1	0.111264	7.60449	0.370563	0.72518	0.856598	-6.94307	-0.139554
FBGN0015602	BEAF-32	-0.117043	4.86533	-0.628078	0.555435	0.724713	-7.24442	-0.255367		FBGN0262871	lute	-0.0882534	4.89643	-0.315337	0.764528	0.886798	-6.93351	-0.116607		FBGN0037908	dpr5	0.119976	2.41082	0.367964	0.727008	0.858062	-6.94417	-0.138461
FBGN0038343	Trissin	-0.221585	3.74516	-0.587712	0.58033	0.744884	-7.27153	-0.236325		FBGN0259992	CG42489	-0.0812117	3.83281	-0.305774	0.771407	0.891009	-6.93695	-0.112716		FBGN0259139	glo	-0.0950109	7.12403	-0.324768	0.75767	0.87914	-6.9614	-0.12052
FBGN0027338	Kap-α3	-0.117729	7.61984	-0.535966	0.613214	0.770216	-7.30395	-0.212388		FBGN0039877	Mccc1	-0.103511	5.14604	-0.274632	0.793969	0.905101	-6.94743	-0.100197		FBGN0028421	Kap3	-0.0810202	4.86009	-0.294283	0.779616	0.892278	-6.97231	-0.108119
FBGN0029891	Pink1	0.10341	7.71183	0.475379	0.653037	0.800583	-7.33848	-0.185062		FBGN0051549	CG31549	-0.104794	6.48525	-0.267741	0.798993	0.908593	-6.9496	-0.0974572		FBGN0015379	dod	-0.0942392	4.94281	-0.266477	0.799836	0.904688	-6.98136	-0.0969989
FBGN0031545	CG3213	0.112202	10.6042	0.474565	0.653581	0.801	-7.33892	-0.1847		FBGN0261686	CG42733	0.069682	7.60922	0.232737	0.824675	0.924554	-6.9598	-0.0837174		FBGN0037028	CG3618	0.0631852	4.56492	0.258971	0.805325	0.907612	-6.98365	-0.0940285
FBGN0039877	Mccc1	-0.0939433	5.1305	-0.455829	0.666174	0.810609	-7.34881	-0.176412		FBGN0265784	CrebB	0.0604605	4.01584	0.221797	0.832753	0.929501	-6.96271	-0.0794836		FBGN0261554	Arms	-0.0651126	5.28318	-0.258185	0.805901	0.907766	-6.98389	-0.0937183
FBGN0038924	CG6028	-0.109542	7.01253	-0.441739	0.675727	0.81733	-7.35601	-0.170229		FBGN0032258	Cog4	-0.060169	4.63663	-0.201902	0.847504	0.937008	-6.96763	-0.071858		FBGN0029864	CG15894	-0.0738026	2.58647	-0.222087	0.832474	0.923266	-6.99399	-0.0796293
FBGN0051229	CG31229	0.0861919	5.53062	0.427125	0.685706	0.825444	-7.36325	-0.163862		FBGN0010638	Sec61β	0.0523659	7.66567	0.200262	0.848723	0.93783	-6.96802	-0.0712339		FBGN0283451	br	-0.0848176	2.71373	-0.219115	0.834674	0.924739	-6.99475	-0.0784833
FBGN0010638	Sec61β	-0.0878819	7.72477	-0.412389	0.695841	0.832127	-7.37032	-0.15749		FBGN0086907	Cyt-c-d	-0.0518319	7.31657	-0.197403	0.85085	0.938553	-6.96868	-0.070147		FBGN0262562	CG43102	-0.0516605	4.29116	-0.17235	0.869492	0.945195	-7.00545	-0.0607346
FBGN0259992	CG42489	0.077261	3.74329	0.405321	0.700728	0.835709	-7.37363	-0.15445		FBGN0032699	CG10383	-0.0614501	6.07792	-0.177937	0.865365	0.947419	-6.97296	-0.0628008		FBGN0037730	CG9444	0.041517	2.72954	0.146021	0.889247	0.955105	-7.01036	-0.0509777
FBGN0261686	CG42733	-0.11106	7.68857	-0.392599	0.709564	0.84301	-7.37945	-0.149008		FBGN0015379	dod	0.0539554	5.01691	0.152066	0.884746	0.957758	-6.97796	-0.0531812		FBGN0287478	Camta	0.0397101	4.02683	0.125705	0.904552	0.962164	-7.0136	-0.0435662
FBGN0037999	CG4860	-0.0872565	3.8451	-0.387142	0.713369	0.845557	-7.38189	-0.146685		FBGN0031715	tomb	0.06253	4.07006	0.151672	0.885043	0.957991	-6.97803	-0.0530358		FBGN0035181	CG9205	0.0230222	5.88833	0.0819309	0.937678	0.981393	-7.01894	-0.0279461
FBGN0040309	Prx2	0.104474	7.32257	0.361359	0.731475	0.860185	-7.393	-0.1358		FBGN0010382	CycE	-0.0366693	2.47301	-0.100962	0.923284	0.97788	-6.98556	-0.0346647		FBGN0032715	CG17597	0.022757	6.94084	0.0798373	0.939267	0.982175	-7.01914	-0.0272111
FBGN0004656	fs(1)h	0.0710154	4.66018	0.358841	0.733254	0.861674	-7.39404	-0.134746		FBGN0031344	CG7420	0.0227904	3.69658	0.0887165	0.932558	0.982402	-6.98693	-0.0303243		FBGN0039877	Mccc1	-0.0203261	5.18763	-0.0585977	0.955398	0.989998	-7.02087	-0.0198156
FBGN0031715	tomb	-0.0846964	4.13329	-0.322401	0.759201	0.877705	-7.40839	-0.119643		FBGN0035409	CG14963	-0.0201935	3.88564	-0.0694398	0.94718	0.9896	-6.98872	-0.0235675		FBGN0265597	rsh	0.0123579	1.86389	0.0467268	0.964425	0.994533	-7.02161	-0.0157316
FBGN0010747	Srp54k	0.0609186	6.90927	0.307813	0.769689	0.883926	-7.41371	-0.113684		FBGN0000592	Est-6	-0.0160413	10.0378	-0.0557856	0.957552	0.992827	-6.98973	-0.0188377		FBGN0031053	CG14223	-0.00626746	2.16287	-0.0243534	0.981453	0.99978	-7.02254	-0.00813056
FBGN0034035	Gmppa	-0.0542555	4.51346	-0.275905	0.792821	0.89848	-7.42454	-0.100825		FBGN0038311	CG14864	-0.0176762	5.81278	-0.0514975	0.960811	0.99437	-6.99	-0.017362		FBGN0003256	rl	0.00483702	2.7285	0.0194567	0.985181	1	-7.02267	-0.00648376
FBGN0000635	Fas2	0.0514356	2.18856	0.267719	0.798794	0.902815	-7.42713	-0.0975651		FBGN0014127	barr	-0.0132949	5.00791	-0.0502688	0.961745	0.994608	-6.99007	-0.01694		FBGN0052462	CG32462	-0.00196511	8.12723	-0.00811068	0.993822	1	-7.02285	-0.00269122
FBGN0035588	Dhrs4	0.0503047	6.2735	0.251402	0.810747	0.910342	-7.43207	-0.0911147		FBGN0052971	CG32971	-0.00522047	2.74585	-0.0179778	0.986313	1	-6.99137	-0.00598531		FBGN0085211	RpS28-like	1.01169	6.29941	3.73722	0.0118963	0.0854108	-3.00998	-1.92459
FBGN0266569	CG42259	-0.0555542	5.27962	-0.249232	0.812341	0.910952	-7.4327	-0.0902617		FBGN0287187	mRpS5	1.57294	4.80282	3.35714	0.018407	0.113414	-3.45443	-1.73502		FBGN0040907	mRpL33	0.932969	5.70296	3.25291	0.0205023	0.110607	-3.60652	-1.6882
FBGN0265276	l(3)neo38	0.0339458	3.17386	0.14986	0.886286	0.957736	-7.45593	-0.052426		FBGN0032053	mRpL51	1.1677	5.55448	2.97894	0.0286382	0.137568	-3.93524	-1.54305		FBGN0038834	RpS30	1.90226	9.14213	2.78144	0.0360703	0.148531	-4.21825	-1.44285
FBGN0036117	CG6321	0.0375384	4.71251	0.146219	0.889025	0.959151	-7.45656	-0.0510858		FBGN0034822	RpL37-2	0.879986	5.02686	2.6514	0.0427381	0.169987	-4.36566	-1.36918		FBGN0039129	RpS19b	1.24162	5.62901	2.54882	0.0482393	0.174999	-4.52869	-1.3166
FBGN0015791	Rab14	-0.0172904	6.04475	-0.0993627	0.924417	0.977666	-7.46333	-0.0341321		FBGN0038834	RpS30	1.86933	9.12566	2.6354	0.0435994	0.171389	-4.38695	-1.36052		FBGN0037899	RpL24-like	0.764232	8.34744	2.24384	0.0713461	0.214314	-4.94015	-1.14663
FBGN0000592	Est-6	-0.0157382	10.0266	-0.0734698	0.944064	0.986135	-7.46597	-0.0249986		FBGN0038307	mRpS10	0.65621	5.12512	2.45655	0.0546158	0.191806	-4.62609	-1.26268		FBGN0034822	RpL37-2	0.553341	4.86353	1.81122	0.126013	0.297849	-5.51967	-0.899585
FBGN0004648	svr	-0.00413557	5.10201	-0.018521	0.985885	1	-7.46895	-0.00617376		FBGN0034986	mRpS17	0.735221	5.80372	2.44254	0.055598	0.193469	-4.64491	-1.25494		FBGN0031231	mRpL10	0.741517	5.01062	1.60372	0.165837	0.352125	-5.78844	-0.780318
FBGN0032053	mRpL51	1.25613	5.49934	5.21629	0.00268351	0.0238897	-1.75458	-2.5713		FBGN0039129	RpS19b	1.13356	5.57498	2.20964	0.0750048	0.229987	-4.95831	-1.12491		FBGN0034138	RpS15	0.623677	9.55121	1.57377	0.172523	0.36081	-5.82637	-0.763152
FBGN0038307	mRpS10	1.0039	4.94044	4.80586	0.0039079	0.0304382	-2.17989	-2.40806		FBGN0031231	mRpL10	0.927779	5.10376	1.96724	0.102962	0.276164	-5.28342	-0.987324		FBGN0044511	mRpS21	1.37514	5.34216	1.53967	0.180457	0.370564	-5.86926	-0.743626
FBGN0038426	mRpS33	1.14063	5.30997	4.43217	0.00561027	0.0381219	-2.58804	-2.25102		FBGN0034138	RpS15	0.809987	9.64437	1.95949	0.104017	0.277841	-5.29375	-0.982897		FBGN0035122	mRpL17	0.616312	4.98915	1.52404	0.184208	0.375317	-5.88879	-0.734691
FBGN0036462	mRpL39	0.925366	4.86158	4.42736	0.00563719	0.0382387	-2.59344	-2.24894		FBGN0044511	mRpS21	1.314	5.31159	1.4702	0.198151	0.402038	-5.92475	-0.703005		FBGN0031660	mRpL28	0.720283	6.72294	1.48348	0.194297	0.387863	-5.93912	-0.711534
FBGN0287187	mRpS5	2.04112	4.55788	4.25991	0.00667176	0.0426739	-2.78316	-2.17576		FBGN0038281	RpL10Aa	0.604935	7.19539	1.27456	0.255405	0.461255	-6.15742	-0.59277		FBGN0028648	mRpL50	0.787411	5.10228	1.47481	0.19652	0.390564	-5.9498	-0.706593
FBGN0033907	mRpS16	0.89782	5.36098	4.23818	0.00682123	0.0433472	-2.80808	-2.16614		FBGN0039359	RpL27	-2.23487	9.94929	-8.15007	0.000338685	0.0203727	0.909849	-3.4702		FBGN0002593	RpLP1	0.591316	10.2145	1.30498	0.245188	0.444668	-6.15334	-0.6105
FBGN0004404	RpS14b	0.697853	9.2859	4.00726	0.00867011	0.0503475	-3.07742	-2.06198		FBGN0261597	RpS26	-1.85155	9.71539	-4.64044	0.00484087	0.0605868	-1.98381	-2.31508		FBGN0023170	RpL39	1.20833	9.37417	1.15482	0.297106	0.499844	-6.32243	-0.527088
FBGN0038277	RpS5b	1.35869	6.49362	3.29948	0.0190266	0.0823027	-3.95269	-1.72064		FBGN0036557	mRpS31	-1.53529	4.98487	-4.53994	0.00532812	0.0635977	-2.08974	-2.27343		FBGN0038281	RpL10Aa	0.564329	7.17509	1.13759	0.30364	0.506747	-6.34107	-0.517641
FBGN0030692	mRpS30	0.630076	5.10583	3.11553	0.0236395	0.0951482	-4.19178	-1.62636		FBGN0261599	RpS29	-1.63578	10.1484	-4.45912	0.00576111	0.066026	-2.17604	-2.23949		FBGN0039359	RpL27	-1.83602	10.1487	-7.70636	0.000430302	0.0185363	0.631577	-3.36623
FBGN0034727	mRpS29	0.73128	4.70835	3.05228	0.0255021	0.0994492	-4.27498	-1.59342		FBGN0001995	mRpL4	-1.15644	6.12719	-4.27048	0.00693855	0.0720449	-2.3814	-2.15873		FBGN0002579	RpL36	-1.48974	10.4098	-5.19563	0.00284955	0.0427579	-1.43139	-2.54522
FBGN0051450	mRpS18A	0.55476	5.35785	2.93547	0.0293836	0.108884	-4.42986	-1.5319		FBGN0032849	mRpS18B	-1.65968	5.29124	-4.27028	0.00693996	0.0720449	-2.38163	-2.15864		FBGN0037566	mRpL1	-1.21856	5.36749	-4.17817	0.00747983	0.0685935	-2.49826	-2.12611
FBGN0029718	mRpL30	0.709501	5.11009	2.48693	0.0515534	0.154267	-5.03644	-1.28774		FBGN0026372	RpL23A	-1.09637	9.27616	-4.14063	0.00790971	0.076963	-2.52599	-2.10184		FBGN0039406	RpL34a	-1.14422	7.37548	-3.89986	0.00999061	0.07765	-2.8177	-2.00041
FBGN0003274	RpLP2	0.523552	11.2404	2.36374	0.0604336	0.171219	-5.2051	-1.21872		FBGN0002579	RpL36	-1.2138	10.5478	-4.00848	0.00906084	0.0815297	-2.67586	-2.04283		FBGN0032849	mRpS18B	-1.39185	5.42516	-3.75464	0.0116737	0.0845042	-2.98919	-1.93279
FBGN0261602	RpL8	0.523807	10.2751	2.3543	0.0611786	0.172416	-5.21804	-1.2134		FBGN0036825	RpL26	-1.07432	9.96975	-3.80846	0.0111855	0.0905325	-2.90793	-1.95134		FBGN0014026	RpL7A	-1.00184	9.5817	-3.54885	0.0146371	0.0947191	-3.23781	-1.83455
FBGN0002626	RpL32	0.564697	9.95835	2.33566	0.0626781	0.175341	-5.24359	-1.20288		FBGN0036853	mRpL21	-1.2032	4.84163	-3.76528	0.0117154	0.0927721	-2.95885	-1.93124		FBGN0031357	mRpL48	-0.841999	5.33138	-3.52575	0.0150199	0.0957945	-3.26614	-1.82333
FBGN0030686	mRpL3	0.538742	5.24457	2.31185	0.0646505	0.178776	-5.27623	-1.18943		FBGN0010412	RpS19a	-0.985338	9.3818	-3.73501	0.0121038	0.0941577	-2.99473	-1.91708		FBGN0003714	tko	-0.872226	4.73588	-3.4839	0.0157421	0.0977459	-3.31763	-1.80294
FBGN0037351	RpL13A	0.53129	9.69533	1.81679	0.124322	0.27446	-5.94857	-0.905451		FBGN0036335	mRpL20	-1.91702	5.95534	-3.66457	0.0130654	0.097396	-3.07876	-1.88388		FBGN0030692	mRpS30	-0.870557	5.22607	-3.46472	0.0160861	0.0986231	-3.34132	-1.79355
FBGN0064225	RpL5	-1.95796	9.93123	-8.18669	0.000296963	0.00652045	0.735168	-3.5273		FBGN0285947	RpS10b	-0.976131	9.70984	-3.54859	0.014843	0.102907	-3.21879	-1.82848		FBGN0036335	mRpL20	-1.74677	6.04047	-3.39966	0.0173175	0.102414	-3.42208	-1.76151
FBGN0033555	RpS15Ab	-1.31872	8.46757	-7.27924	0.00053648	0.00929719	0.0687495	-3.27045		FBGN0032404	RpL7-like	-1.14202	5.7884	-3.49716	0.0157175	0.105746	-3.28155	-1.80362		FBGN0003274	RpLP2	-0.799859	11.3786	-3.20805	0.0216029	0.1136	-3.66351	-1.66549
FBGN0017545	RpS3A	-1.83707	10.629	-6.60766	0.000866215	0.0121558	-0.473163	-3.06237		FBGN0031357	mRpL48	-0.93022	5.28727	-3.48549	0.0159239	0.106397	-3.29585	-1.79795		FBGN0260407	mRpS23	-0.755756	4.85377	-3.15425	0.0230102	0.118127	-3.73221	-1.63808
FBGN0024733	RpL10	-1.29237	9.36803	-5.93424	0.00145954	0.0167911	-1.06439	-2.83578		FBGN0014026	RpL7A	-0.903004	9.63112	-3.37039	0.0181314	0.112835	-3.43793	-1.74157		FBGN0030686	mRpL3	-0.889424	5.41991	-3.12989	0.023681	0.119109	-3.76346	-1.6256
FBGN0039835	mRpL32	-1.05191	4.33531	-5.79473	0.0016355	0.017806	-1.19343	-2.78635		FBGN0017545	RpS3A	-1.50057	10.4718	-3.26235	0.0205201	0.118762	-3.57308	-1.68782		FBGN0000100	RpLP0	-0.84172	10.4333	-3.11961	0.0239702	0.119786	-3.77665	-1.62033
FBGN0085211	RpS28-like	-1.16156	6.22447	-5.3478	0.00238959	0.0223732	-1.62318	-2.62168		FBGN0035272	mRpL46	-1.1386	5.47876	-3.20402	0.021955	0.122361	-3.64674	-1.65847		FBGN0026261	bonsai	-0.769543	5.22974	-3.06552	0.0255596	0.124068	-3.84637	-1.59245
FBGN0036557	mRpS31	-0.991336	4.70241	-5.32976	0.00242763	0.0225144	-1.64107	-2.61482		FBGN0034579	mRpL54	-1.11304	4.91207	-3.1994	0.0220734	0.122598	-3.65259	-1.65613		FBGN0033480	mRpL42	-1.46581	6.73594	-3.05068	0.0260161	0.12519	-3.86557	-1.58476
FBGN0030136	RpS28b	-1.19969	10.1445	-5.09738	0.00298567	0.0257422	-1.87539	-2.52496		FBGN0032518	RpL24	-0.930853	10.1443	-3.11683	0.0243129	0.128061	-3.75771	-1.61416		FBGN0261599	RpS29	-1.02569	10.4534	-3.03739	0.0264322	0.126101	-3.88277	-1.57787
FBGN0261597	RpS26	-1.34706	9.45209	-5.04733	0.00312448	0.0263977	-1.92683	-2.50522		FBGN0064225	RpL5	-1.44537	9.68599	-3.11459	0.0243769	0.128109	-3.76056	-1.61302		FBGN0034727	mRpS29	-0.898371	4.7919	-3.02683	0.0267681	0.127131	-3.89646	-1.57238
FBGN0040907	mRpL33	-1.23742	5.55073	-4.94811	0.00342219	0.0279047	-2.02981	-2.4657		FBGN0035422	RpL28	-1.11754	8.42543	-3.08995	0.0250955	0.130031	-3.79212	-1.6004		FBGN0032518	RpL24	-0.808439	10.2055	-2.89054	0.0315558	0.137251	-4.07435	-1.50092
FBGN0015521	RpS21	-0.733702	9.21755	-4.04177	0.00836057	0.0491487	-3.03665	-2.07776		FBGN0000100	RpLP0	-0.883166	10.4126	-3.08826	0.0251459	0.130145	-3.79429	-1.59953		FBGN0015288	RpL22	-0.701137	8.4167	-2.58896	0.0458551	0.170157	-4.47482	-1.33861
FBGN0035374	mRpS35	-0.714994	5.41048	-3.72588	0.0117402	0.0606541	-3.41651	-1.93033		FBGN0030616	RpL37-1	-0.997394	9.85976	-3.04819	0.026368	0.132806	-3.84578	-1.57892		FBGN0035422	RpL28	-0.998644	8.48488	-2.57869	0.0464528	0.171363	-4.4886	-1.33299
FBGN0285947	RpS10b	-0.673434	9.54743	-3.5666	0.0140137	0.0680726	-3.61372	-1.85345		FBGN0039713	RpS8	-0.818475	9.81913	-2.98837	0.0283168	0.136525	-3.92303	-1.54796		FBGN0030572	mRpS25	-0.662295	5.68432	-2.56659	0.0471676	0.172815	-4.50483	-1.32636
FBGN0028648	mRpL50	-0.65414	5.16892	-3.54285	0.0143934	0.0691979	-3.64345	-1.84184		FBGN0030572	mRpS25	-0.820887	5.60502	-2.97788	0.0286746	0.137631	-3.93661	-1.5425		FBGN0001995	mRpL4	-0.6519	6.37947	-2.55018	0.0481566	0.174864	-4.52687	-1.31734
FBGN0036825	RpL26	-0.726069	9.78456	-3.43877	0.0161996	0.0743645	-3.77468	-1.79049		FBGN0034968	RpL12	-0.786736	10.0225	-2.96647	0.0290696	0.138299	-3.95141	-1.53656		FBGN0039857	RpL6	-0.840234	10.0416	-2.53739	0.0489425	0.176094	-4.54405	-1.31031
FBGN0040007	RpL38	-1.82413	8.20256	-3.27608	0.0195536	0.0836646	-3.98286	-1.70877		FBGN0015521	RpS21	-0.935558	9.32953	-2.93886	0.0300504	0.141133	-3.98728	-1.52215		FBGN0036990	mRpL15	-0.636478	5.6504	-2.49636	0.0515588	0.181076	-4.59923	-1.2877
FBGN0037899	RpL24-like	-0.787345	8.33588	-3.24249	0.0203387	0.0857954	-4.02629	-1.69168		FBGN0037566	mRpL1	-0.900652	5.52645	-2.91333	0.0309903	0.143659	-4.02054	-1.50877		FBGN0002626	RpL32	-0.90782	10.1299	-2.49348	0.0517479	0.181358	-4.6031	-1.28611
FBGN0036853	mRpL21	-0.630268	4.54467	-3.15167	0.022643	0.0922734	-4.14446	-1.64507		FBGN0039406	RpL34a	-0.91459	7.4903	-2.90592	0.0312691	0.144218	-4.0302	-1.50488		FBGN0036462	mRpL39	-0.603865	4.70083	-2.46347	0.0537649	0.185139	-4.64353	-1.2695
FBGN0035272	mRpL46	-0.824691	5.3111	-3.09055	0.0243564	0.0969415	-4.22458	-1.61339		FBGN0033555	RpS15Ab	-1.43862	8.53855	-2.89509	0.0316812	0.145125	-4.04433	-1.4992		FBGN0004867	RpS2	-0.76787	10.3101	-2.446	0.0549774	0.187443	-4.66707	-1.25982
FBGN0035335	mRpL23	-0.603689	5.41438	-3.05189	0.0255142	0.0994492	-4.2755	-1.59322		FBGN0026741	mRpL18	-0.72214	5.16402	-2.7227	0.0391196	0.162901	-4.27105	-1.40761		FBGN0036774	mRpS26	-0.713151	5.76255	-2.44027	0.0553819	0.18778	-4.6748	-1.25663
FBGN0030616	RpL37-1	-0.677111	9.68856	-2.99976	0.0271726	0.103322	-4.34442	-1.56587		FBGN0029785	RpL35	-0.932946	9.81081	-2.70999	0.0397393	0.163998	-4.28788	-1.40078		FBGN0010412	RpS19a	-0.671469	9.53873	-2.3723	0.0604261	0.196823	-4.76654	-1.21878
FBGN0001995	mRpL4	-0.515383	5.79582	-2.98653	0.0276123	0.104157	-4.36197	-1.5589		FBGN0011787	mRpL12	-0.980745	6.58077	-2.66829	0.0418488	0.168199	-4.3432	-1.37832		FBGN0032404	RpL7-like	-0.80766	5.95558	-2.37047	0.0605686	0.197116	-4.76901	-1.21775
FBGN0031660	mRpL28	-0.745677	6.71025	-2.90173	0.0306227	0.111535	-4.47488	-1.51396		FBGN0040007	RpL38	-2.01584	8.30942	-2.66801	0.0418635	0.168199	-4.34357	-1.37816		FBGN0011272	RpL13	-0.756877	9.99951	-2.30406	0.0659876	0.20548	-4.85876	-1.18054
FBGN0028697	RpL15	-0.721199	9.95182	-2.83709	0.0331599	0.11723	-4.56145	-1.47939		FBGN0033480	mRpL42	-1.27939	6.82915	-2.6268	0.0440695	0.172261	-4.39838	-1.35586		FBGN0038319	mRpL9	-0.723524	5.79229	-2.26652	0.0692763	0.211233	-4.90951	-1.15942
FBGN0026372	RpL23A	-0.65656	9.0452	-2.75939	0.0365183	0.12444	-4.66604	-1.43749		FBGN0039835	mRpL32	-1.01874	4.329	-2.48727	0.0525279	0.187971	-4.58489	-1.27961		FBGN0029785	RpL35	-0.62631	9.96412	-2.24841	0.0709239	0.213872	-4.93398	-1.14921
FBGN0005593	RpL7	-0.633216	10.183	-2.73054	0.0378584	0.127229	-4.70501	-1.42184		FBGN0039857	RpL6	-0.781173	10.0712	-2.31824	0.0651849	0.21219	-4.81208	-1.18585		FBGN0038277	RpS5b	-1.46064	6.54459	-2.18377	0.077152	0.223544	-5.02132	-1.11265
FBGN0040389	mRpL14	-0.560541	5.92222	-2.71937	0.0383915	0.128493	-4.72012	-1.41577		FBGN0005533	RpS17	-0.884978	10.2112	-2.26047	0.0702266	0.220935	-4.88987	-1.1535		FBGN0038426	mRpS33	-0.848504	5.16391	-2.1361	0.0821116	0.231148	-5.08566	-1.0856
FBGN0261608	RpL37A	-0.550483	9.4072	-2.42311	0.0559662	0.163034	-5.12378	-1.25207		FBGN0035374	mRpS35	-0.714293	5.42088	-2.17856	0.0780949	0.236026	-5.00015	-1.10738		FBGN0010409	RpL18A	-0.984697	9.88662	-2.09807	0.0863078	0.237594	-5.13694	-1.06395
FBGN0034579	mRpL54	-0.574747	4.63238	-2.32029	0.0639433	0.177482	-5.26466	-1.1942		FBGN0011272	RpL13	-0.688671	10.0336	-2.16953	0.0790178	0.237712	-5.0123	-1.10228		FBGN0036853	mRpL21	-0.583433	5.15152	-2.03454	0.0938209	0.250671	-5.22239	-1.0277
FBGN0261599	RpS29	-0.621159	9.63003	-2.10493	0.0848108	0.213597	-5.55945	-1.07155		FBGN0285950	RpL19	-0.715069	9.99601	-2.1605	0.0799517	0.238717	-5.02445	-1.09717		FBGN0032236	mRpS7	-0.705262	6.21869	-2.02836	0.0945869	0.251413	-5.23068	-1.02417
FBGN0011284	RpS4	-0.539681	8.86679	-1.83569	0.121232	0.269969	-5.92339	-0.916381		FBGN0005593	RpL7	-0.671665	10.2133	-2.14322	0.0817706	0.241322	-5.04767	-1.0874		FBGN0004404	RpS14b	-0.569812	9.22188	-2.02465	0.0950508	0.25213	-5.23567	-1.02204
FBGN0086472	RpS25	-0.482773	10.1	-2.667	0.0410026	0.133525	-4.79108	-1.38719		FBGN0003714	tko	-0.615663	4.86416	-2.12592	0.0836372	0.243812	-5.07094	-1.0776		FBGN0037351	RpL13A	-0.690405	9.77489	-2.02007	0.0956255	0.252964	-5.24181	-1.01943
FBGN0026741	mRpL18	-0.441181	5.01285	-2.51147	0.0499575	0.150834	-5.0029	-1.3014		FBGN0030552	mRpL38	-0.546263	5.11309	-2.10016	0.0864974	0.248891	-5.10554	-1.063		FBGN0034579	mRpL54	-0.548835	5.19417	-1.937	0.106698	0.270429	-5.35296	-0.971842
FBGN0039555	mRpS22	0.446956	5.65038	2.33243	0.0629419	0.175651	-5.24802	-1.20106		FBGN0003517	sta	-0.592621	10.094	-2.08312	0.0884459	0.252396	-5.12841	-1.05332		FBGN0037529	mRpS9	-0.527437	4.87304	-1.90541	0.111247	0.276672	-5.39503	-0.953711
FBGN0034968	RpL12	-0.467393	9.85179	-2.29004	0.0665143	0.182387	-5.30612	-1.17708		FBGN0030136	RpS28b	-0.973199	10.0423	-2.0515	0.0921824	0.258958	-5.1708	-1.03535		FBGN0033907	mRpS16	-1.14887	5.4865	-1.88216	0.11472	0.282302	-5.42591	-0.940361
FBGN0023519	mRpL16	0.395547	5.73035	2.26236	0.0689626	0.186665	-5.34406	-1.16139		FBGN0019936	RpS20	-0.664683	8.87757	-2.03095	0.0946992	0.262773	-5.19832	-1.02365		FBGN0033485	RpLP0-like	-0.526655	5.74016	-1.86532	0.117304	0.285413	-5.44823	-0.930687
FBGN0011787	mRpL12	-0.424165	6.29156	-2.19791	0.0750382	0.197346	-5.43234	-1.12472		FBGN0010409	RpL18A	-0.846613	9.95567	-2.00162	0.0984145	0.268907	-5.23754	-1.00694		FBGN0036557	mRpS31	-0.554438	5.4753	-1.71245	0.143623	0.321913	-5.64877	-0.842777
FBGN0039359	RpL27	-0.409909	9.02576	-2.08863	0.0866559	0.216575	-5.58168	-1.0622		FBGN0003941	RpL40	-0.574856	10.4163	-1.97673	0.101685	0.274097	-5.27077	-0.992742		FBGN0003279	RpL4	-0.800958	9.98037	-1.67158	0.151607	0.33337	-5.70161	-0.81928
FBGN0039713	RpS8	-0.395116	9.59639	-2.05763	0.0902808	0.222516	-5.6239	-1.0444		FBGN0015288	RpL22	-0.532631	8.50096	-1.97005	0.102582	0.275758	-5.27968	-0.988929		FBGN0261596	RpS24	-0.545778	9.26978	-1.61947	0.162422	0.34791	-5.76839	-0.789356
FBGN0035753	RpL18	0.400912	9.55017	2.03147	0.0934621	0.227096	-5.65948	-1.02936		FBGN0037529	mRpS9	-0.578584	4.84747	-1.9629	0.103551	0.276973	-5.2892	-0.984847		FBGN0011787	mRpL12	-0.567493	6.78739	-1.55382	0.177122	0.366358	-5.8515	-0.751727
FBGN0263863	mRpL45	0.460808	5.53627	1.98108	0.0999201	0.237664	-5.72784	-1.00035		FBGN0033485	RpLP0-like	-0.60595	5.70052	-1.92992	0.108144	0.284336	-5.3331	-0.965999		FBGN0005533	RpS17	-0.549342	10.379	-1.46061	0.200214	0.395348	-5.96724	-0.698506
FBGN0005533	RpS17	-0.346701	9.93095	-1.93016	0.106913	0.248177	-5.79665	-0.97097		FBGN0010078	RpL23	-0.580287	10.2394	-1.7833	0.13121	0.3154	-5.52651	-0.882035		FBGN0261597	RpS26	-0.515547	10.3834	-1.17995	0.287793	0.489656	-6.29495	-0.540921
FBGN0038474	mRpS11	-0.369749	4.62251	-1.84587	0.119601	0.26806	-5.9098	-0.922265		FBGN0053002	mRpL27	-0.612784	5.41872	-1.69172	0.148069	0.339723	-5.64547	-0.829537		FBGN0034743	RpS16	-0.430904	8.9876	-1.80726	0.126675	0.298749	-5.52488	-0.897309
FBGN0019936	RpS20	-0.431134	8.74975	-1.81993	0.123804	0.273904	-5.9444	-0.907266		FBGN0026261	bonsai	-0.502848	5.36309	-1.57621	0.172418	0.371791	-5.79283	-0.763418		FBGN0039713	RpS8	-0.43442	10.0112	-1.78993	0.129617	0.303246	-5.54766	-0.887337
FBGN0027494	RpS10a	0.388098	5.27019	1.80507	0.126279	0.277347	-5.96417	-0.89867		FBGN0032236	mRpS7	-0.612068	6.26529	-1.4665	0.199111	0.403341	-5.92928	-0.700904		FBGN0003941	RpL40	-0.460731	10.4734	-1.72707	0.140868	0.318353	-5.62978	-0.851187
FBGN0013325	RpL11	-0.320316	10.0742	-1.71547	0.142281	0.299998	-6.08246	-0.846852		FBGN0032987	RpL21	-0.700082	10.5627	-1.40944	0.214507	0.418556	-5.99865	-0.668558		FBGN0034986	mRpS17	0.486291	5.67925	1.65972	0.154005	0.337026	-5.71687	-0.812466
FBGN0286213	RpS12	0.33045	8.83776	1.70872	0.143566	0.301627	-6.0913	-0.842948		FBGN0039765	mRpS18C	-0.535198	5.37584	-1.34418	0.233474	0.437598	-6.07644	-0.631761		FBGN0010078	RpL23	-0.475721	10.2917	-1.64843	0.156321	0.339514	-5.73136	-0.805983
FBGN0036990	mRpL15	0.297702	5.48101	1.69453	0.146304	0.305371	-6.10986	-0.834745		FBGN0003279	RpL4	-0.547271	10.1072	-1.34002	0.234735	0.438914	-6.08134	-0.629422		FBGN0027494	RpS10a	-0.403106	5.27769	-1.64612	0.156799	0.340074	-5.73432	-0.804657
FBGN0004867	RpS2	0.458324	10.1554	1.68785	0.147609	0.306982	-6.11858	-0.830887		FBGN0083983	mRpL34	-0.692459	5.02017	-1.33684	0.235702	0.439537	-6.08507	-0.627637		FBGN0261602	RpL8	-0.434842	10.2306	-1.54015	0.180342	0.370405	-5.86865	-0.743903
FBGN0033912	RpS23	-0.348641	9.90403	-1.6751	0.150134	0.310272	-6.13518	-0.823521		FBGN0020618	Rack1	-0.489348	9.78631	-1.87488	0.116276	0.295718	-5.40605	-0.93451		FBGN0026372	RpL23A	-0.450861	9.59891	-1.51321	0.186853	0.378767	-5.90228	-0.728501
FBGN0042112	mRpL36	0.307657	5.50184	1.64895	0.155447	0.318333	-6.16913	-0.808417		FBGN0261592	RpS6	-0.494378	9.66789	-1.74897	0.137293	0.324272	-5.5713	-0.862353		FBGN0003517	sta	-0.489956	10.1453	-1.49203	0.192127	0.385053	-5.92855	-0.716412
FBGN0035534	mRpS6	-0.295841	4.90021	-1.60545	0.164694	0.330935	-6.2252	-0.783321		FBGN0038319	mRpL9	-0.498874	5.90462	-1.73547	0.139762	0.327808	-5.58886	-0.854609		FBGN0017579	RpL14	-0.415579	9.13385	-1.43264	0.207682	0.403609	-6.00139	-0.682601
FBGN0053002	mRpL27	-0.327408	5.26528	-1.58634	0.168923	0.336162	-6.24967	-0.77231		FBGN0034743	RpS16	-0.455962	8.97507	-1.72174	0.142318	0.331625	-5.60666	-0.84674		FBGN0038307	mRpS10	-0.35852	4.61775	-1.3163	0.241627	0.440537	-6.14015	-0.616854
FBGN0020618	Rack1	-0.329364	9.69525	-1.57899	0.170579	0.337965	-6.25905	-0.768074		FBGN0011284	RpS4	-0.409877	8.81294	-1.59192	0.16889	0.367272	-5.773	-0.772396		FBGN0030552	mRpL38	-0.368499	5.20198	-1.29841	0.247278	0.447256	-6.16097	-0.606814
FBGN0285948	RpL27A	-0.27363	10.0475	-1.55918	0.175116	0.343325	-6.28425	-0.756675		FBGN0034361	mRpS28	-0.419284	4.93889	-1.54223	0.180294	0.381779	-5.83549	-0.744019		FBGN0034968	RpL12	-0.330407	10.2507	-1.29564	0.248163	0.448371	-6.16418	-0.605264
FBGN0036774	mRpS26	0.352132	5.58204	1.55527	0.176025	0.344535	-6.28922	-0.754425		FBGN0030786	mRpL22	-0.406127	5.70188	-1.45312	0.202625	0.406871	-5.94566	-0.693308		FBGN0285947	RpS10b	-0.313756	10.041	-1.27174	0.255926	0.457741	-6.19174	-0.591886
FBGN0044030	mRpS14	-0.265923	5.65304	-1.48654	0.192768	0.366213	-6.37562	-0.714965		FBGN0037892	mRpL40	0.369999	5.31183	1.43752	0.206794	0.410197	-5.96466	-0.684462		FBGN0030786	mRpL22	-0.353644	5.72812	-1.26767	0.257268	0.459227	-6.19641	-0.589614
FBGN0010412	RpS19a	-0.324921	9.04054	-1.4831	0.193645	0.367523	-6.3799	-0.712993		FBGN0260407	mRpS23	-0.444177	5.00956	-1.41657	0.212523	0.416049	-5.99005	-0.672595		FBGN0037892	mRpL40	0.316654	5.28516	1.25436	0.261705	0.463955	-6.21161	-0.582188
FBGN0015756	RpL9	-0.264131	9.73726	-1.47243	0.196388	0.370518	-6.39316	-0.706885		FBGN0042112	mRpL36	0.387183	5.47293	1.39299	0.219147	0.422958	-6.01841	-0.659265		FBGN0036825	RpL26	-0.359309	10.3273	-1.24301	0.265543	0.467775	-6.2245	-0.575865
FBGN0037566	mRpL1	0.307159	4.91179	1.43006	0.207647	0.384215	-6.44538	-0.682675		FBGN0036774	mRpS26	-0.350145	5.94405	-1.30607	0.245257	0.450401	-6.12104	-0.610379		FBGN0035753	RpL18	-0.341609	9.52052	-1.21333	0.275819	0.47837	-6.25792	-0.559376
FBGN0034837	RpL22-like	0.232132	5.57668	1.33557	0.23496	0.418532	-6.5593	-0.629006		FBGN0034001	mRpL41	-0.389073	5.37973	-1.27883	0.254008	0.459858	-6.15252	-0.595153		FBGN0030616	RpL37-1	-0.331342	10.1928	-1.20514	0.278714	0.480962	-6.26706	-0.554841
FBGN0029785	RpL35	-0.317697	9.49212	-1.29324	0.248232	0.433641	-6.60906	-0.605143		FBGN0261596	RpS24	-0.436429	9.32445	-1.25723	0.261147	0.467188	-6.17723	-0.583116		FBGN0038923	mRpL35	-0.298305	5.50863	-1.19484	0.282396	0.484096	-6.27851	-0.549141
FBGN0039159	mRpS24	0.223414	5.50438	1.29084	0.249006	0.434326	-6.61186	-0.603791		FBGN0037330	mRpL44	-0.327196	5.29838	-1.2357	0.268442	0.474338	-6.20164	-0.57115		FBGN0039765	mRpS18C	-0.468039	5.40941	-1.1895	0.284322	0.485462	-6.28442	-0.54619
FBGN0031651	mRpL24	0.226016	5.70038	1.28864	0.249715	0.435005	-6.61442	-0.602555		FBGN0035122	mRpL17	0.493705	4.92784	1.20716	0.27839	0.48363	-6.23363	-0.555346		FBGN0285950	RpL19	-0.419691	10.1437	-1.18526	0.285857	0.487381	-6.2891	-0.543851
FBGN0034001	mRpL41	-0.261904	5.30537	-1.27061	0.255604	0.442577	-6.63532	-0.592433		FBGN0036990	mRpL15	-0.327921	5.80468	-1.20409	0.279478	0.484474	-6.23704	-0.553653		FBGN0026741	mRpL18	-0.291641	5.37927	-1.18312	0.286637	0.488435	-6.29146	-0.542668
FBGN0034361	mRpS28	-0.224832	4.831	-1.26723	0.256722	0.444056	-6.63922	-0.590537		FBGN0039739	RpS28a	-0.398089	4.06044	-1.18916	0.284832	0.490655	-6.25359	-0.545411		FBGN0287187	mRpS5	-0.479031	3.77683	-1.16222	0.294336	0.497195	-6.31437	-0.531157
FBGN0032404	RpL7-like	-0.345141	5.37918	-1.26595	0.257146	0.444541	-6.64069	-0.589821		FBGN0038923	mRpL35	-0.336438	5.48956	-1.17145	0.291296	0.497212	-6.27306	-0.535665		FBGN0261592	RpS6	-0.321531	9.75432	-1.11145	0.313791	0.516763	-6.36901	-0.503359
FBGN0034822	RpL37-2	0.315829	5.29812	1.23327	0.268198	0.45613	-6.6781	-0.571545		FBGN0030686	mRpL3	-0.339842	5.6947	-1.16321	0.294347	0.499975	-6.28206	-0.53114		FBGN0034837	RpL22-like	-0.423171	5.67219	-1.11011	0.314319	0.517248	-6.37044	-0.502629
FBGN0260407	mRpS23	0.3009	4.62634	1.22521	0.270989	0.459122	-6.68724	-0.567049		FBGN0036462	mRpL39	0.332308	5.16892	1.14856	0.299842	0.505317	-6.29797	-0.523108		FBGN0035335	mRpL23	0.342207	5.54512	1.07895	0.326817	0.530109	-6.4032	-0.485695
FBGN0034893	mRpL43	0.207449	5.09617	1.2051	0.278062	0.467435	-6.7099	-0.555858		FBGN0004867	RpS2	-0.298481	10.5448	-1.14129	0.302601	0.508416	-6.30582	-0.51913		FBGN0263863	mRpL45	-0.330597	5.47116	-1.07453	0.32862	0.531788	-6.40779	-0.483305
FBGN0034986	mRpS17	0.23801	6.0414	1.18768	0.284321	0.474485	-6.72935	-0.546192		FBGN0036135	mRpL2	-0.453667	6.05459	-1.12647	0.308297	0.513959	-6.32174	-0.511031		FBGN0083983	mRpL34	-0.516805	5.10799	-1.05878	0.335128	0.537771	-6.42409	-0.47479
FBGN0002579	RpL36	0.264877	9.79736	1.17378	0.289399	0.479617	-6.74475	-0.538502		FBGN0002593	RpLP1	0.499539	10.1686	1.12195	0.310049	0.515714	-6.32656	-0.50857		FBGN0039159	mRpS24	-0.385335	5.58534	-1.05612	0.336236	0.538535	-6.42682	-0.473355
FBGN0032849	mRpS18B	-0.278409	4.59003	-1.16699	0.291911	0.481838	-6.75224	-0.534749		FBGN0286213	RpS12	0.294427	8.86683	1.11345	0.313375	0.519161	-6.33562	-0.503936		FBGN0039555	mRpS22	-0.267057	5.56043	-1.05175	0.338065	0.53996	-6.43131	-0.471
FBGN0031980	RpL36A	-0.240721	9.34432	-1.14373	0.300657	0.490527	-6.77768	-0.521928		FBGN0024733	RpL10	-0.933728	9.19976	-1.09983	0.318761	0.524655	-6.35002	-0.496535		FBGN0013325	RpL11	0.304129	10.0823	1.04438	0.341168	0.542922	-6.43884	-0.467031
FBGN0003714	tko	0.245952	4.42274	1.08904	0.322109	0.513533	-6.83624	-0.491997		FBGN0035534	mRpS6	-0.420943	4.97343	-1.09664	0.320035	0.525797	-6.35338	-0.494803		FBGN0064225	RpL5	0.501535	10.6594	1.03852	0.343651	0.545821	-6.44481	-0.463882
FBGN0285950	RpL19	-0.306441	9.78063	-1.05509	0.336067	0.52792	-6.87168	-0.473574		FBGN0023170	RpL39	1.11046	9.32524	1.07615	0.328316	0.534621	-6.3748	-0.483708		FBGN0032987	RpL21	-0.432062	10.6967	-1.03779	0.343961	0.54585	-6.44555	-0.463491
FBGN0036335	mRpL20	-0.180975	5.07659	-1.04643	0.339707	0.531579	-6.8806	-0.468896		FBGN0040907	mRpL33	-0.293734	5.0896	-1.03865	0.343942	0.550937	-6.41333	-0.463515		FBGN0029718	mRpL30	-0.442377	4.97653	-1.01778	0.352563	0.552408	-6.46574	-0.452763
FBGN0026261	bonsai	0.255932	4.97294	1.03303	0.345405	0.537424	-6.89431	-0.461671		FBGN0044030	mRpS14	-0.558514	5.81017	-1.03474	0.345605	0.552565	-6.41729	-0.46142		FBGN0033912	RpS23	0.61268	9.77201	1.01172	0.355203	0.555327	-6.47181	-0.449524
FBGN0031231	mRpL10	0.175417	5.46909	0.939964	0.387157	0.577497	-6.98612	-0.412113		FBGN0002626	RpL32	-0.332045	10.4178	-0.966182	0.375879	0.582489	-6.48519	-0.424952		FBGN0031980	RpL36A	0.896596	9.01639	1.00055	0.360109	0.559402	-6.48292	-0.443566
FBGN0261592	RpS6	-0.183908	9.5016	-0.902571	0.405024	0.594133	-7.02127	-0.392519		FBGN0017579	RpL14	-0.275339	9.20397	-0.964998	0.37642	0.583251	-6.48633	-0.424327		FBGN0039739	RpS28a	-0.302214	4.10838	-0.977396	0.370458	0.56966	-6.50569	-0.431261
FBGN0038319	mRpL9	0.213795	5.53743	0.897133	0.407675	0.596227	-7.0263	-0.389686		FBGN0003274	RpLP2	-0.265233	11.6459	-0.922709	0.396159	0.600502	-6.52656	-0.40213		FBGN0015756	RpL9	0.513651	9.6125	0.924215	0.395133	0.593666	-6.55655	-0.403257
FBGN0030572	mRpS25	-0.169367	5.26849	-0.89645	0.408009	0.596402	-7.02693	-0.38933		FBGN0038474	mRpS11	-0.240066	4.56824	-0.825888	0.444387	0.642022	-6.61363	-0.352238		FBGN0037330	mRpL44	-0.229809	5.34707	-0.898105	0.407713	0.60588	-6.58078	-0.389646
FBGN0010411	RpS18	-0.160642	10.7994	-0.889598	0.41137	0.599631	-7.03322	-0.385767		FBGN0030692	mRpS30	-0.229658	5.54652	-0.816382	0.449351	0.646205	-6.62179	-0.347414		FBGN0037608	mRpL19	0.337827	4.87039	0.885424	0.413933	0.611756	-6.59236	-0.38307
FBGN0032987	RpL21	-0.279087	10.3411	-0.886717	0.41279	0.601062	-7.03586	-0.384271		FBGN0020910	RpL3	-0.263836	9.38594	-0.816158	0.449468	0.646205	-6.62198	-0.347301		FBGN0010411	RpS18	0.433667	10.6629	0.861631	0.425802	0.623299	-6.61376	-0.370793
FBGN0036213	RpL10Ab	0.176262	9.19428	0.883325	0.414467	0.602616	-7.03895	-0.38251		FBGN0038426	mRpS33	0.303007	5.73967	0.780598	0.468402	0.663439	-6.65182	-0.329382		FBGN0036135	mRpL2	-0.331069	6.11589	-0.831539	0.441179	0.635371	-6.64019	-0.355385
FBGN0261380	mRpL37	-0.201667	4.57417	-0.8653	0.423462	0.612251	-7.05525	-0.373186		FBGN0039757	RpS7	0.227306	9.35667	0.77988	0.46879	0.663439	-6.65241	-0.329022		FBGN0030433	mRpL49	0.501288	5.02333	0.830649	0.44164	0.635544	-6.64096	-0.354932
FBGN0285949	RpL31	-0.153806	10.3678	-0.841356	0.435639	0.62403	-7.07651	-0.360873		FBGN0040389	mRpL14	-0.308769	5.80719	-0.774039	0.471956	0.665854	-6.65721	-0.326098		FBGN0053002	mRpL27	-0.296125	5.57705	-0.828472	0.442769	0.636405	-6.64284	-0.353823
FBGN0030552	mRpL38	-0.188448	4.9235	-0.822655	0.445329	0.632897	-7.09279	-0.351319		FBGN0031980	RpL36A	0.666935	8.90156	0.741541	0.489852	0.679946	-6.68337	-0.309935		FBGN0031651	mRpL24	-0.224024	5.69938	-0.82623	0.443934	0.637209	-6.64477	-0.352682
FBGN0034138	RpS15	0.175242	9.95067	0.819443	0.44701	0.633753	-7.09556	-0.349682		FBGN0035335	mRpL23	-0.250717	5.24866	-0.739698	0.490881	0.680894	-6.68483	-0.309024		FBGN0035272	mRpL46	-0.324614	5.88575	-0.814246	0.450201	0.642342	-6.65505	-0.346594
FBGN0285951	mRpS34	0.165823	4.93169	0.79846	0.458103	0.644135	-7.11343	-0.339037		FBGN0031639	mRpS2	-0.200721	4.99085	-0.730201	0.496207	0.685501	-6.69229	-0.304337		FBGN0034361	mRpS28	-0.205111	5.04598	-0.790416	0.462855	0.651479	-6.67512	-0.334555
FBGN0039406	RpL34a	0.218641	6.91269	0.772375	0.472169	0.656773	-7.13514	-0.325903		FBGN0261380	mRpL37	-0.19859	4.58322	-0.727603	0.497671	0.686277	-6.69432	-0.303057		FBGN0034893	mRpL43	-0.181646	5.08327	-0.756366	0.48138	0.668685	-6.70299	-0.317512
FBGN0083983	mRpL34	-0.186273	4.75645	-0.770165	0.473375	0.657555	-7.13695	-0.324795		FBGN0261608	RpL37A	-0.298953	9.29249	-0.72572	0.498735	0.68702	-6.69578	-0.30213		FBGN0019936	RpS20	-0.244595	9.08761	-0.721198	0.501057	0.686301	-6.73073	-0.300113
FBGN0015288	RpL22	0.157467	8.14487	0.762005	0.477846	0.661153	-7.14361	-0.320712		FBGN0039555	mRpS22	0.190789	5.78935	0.724345	0.499512	0.687849	-6.69685	-0.301454		FBGN0017545	RpS3A	0.325431	11.3848	0.702173	0.51193	0.695558	-6.74529	-0.290789
FBGN0033480	mRpL42	0.175489	6.09078	0.761023	0.478386	0.661823	-7.14441	-0.320221		FBGN0051450	mRpS18A	0.39333	5.44942	0.722976	0.500287	0.688274	-6.69791	-0.300781		FBGN0015521	RpS21	-0.212908	9.69085	-0.691983	0.51782	0.699811	-6.75295	-0.285821
FBGN0003279	RpL4	0.242622	9.7012	0.746894	0.486205	0.669225	-7.15579	-0.313181		FBGN0010408	RpS9	-0.255741	9.61026	-0.713649	0.505587	0.692174	-6.7051	-0.296204		FBGN0028697	RpL15	0.559661	10.0326	0.662878	0.534891	0.7148	-6.77432	-0.271735
FBGN0035122	mRpL17	-0.133375	5.23061	-0.715051	0.504152	0.68466	-7.18079	-0.297438		FBGN0030433	mRpL49	0.435503	4.99043	0.709919	0.507717	0.693801	-6.70796	-0.294378		FBGN0020618	Rack1	-0.171048	9.94546	-0.638393	0.549535	0.726038	-6.7917	-0.260005
FBGN0032518	RpL24	-0.133478	9.73459	-0.705725	0.509494	0.688747	-7.18795	-0.292861		FBGN0016726	RpL29	-0.250163	9.04231	-0.701652	0.51246	0.697696	-6.71424	-0.29034		FBGN0040389	mRpL14	0.240913	6.08203	0.635926	0.551024	0.726918	-6.79341	-0.258829
FBGN0002590	RpS5a	0.16696	7.66347	0.704989	0.509917	0.689082	-7.18851	-0.292501		FBGN0037608	mRpL19	0.25284	4.8279	0.660114	0.536746	0.716551	-6.74487	-0.270231		FBGN0031639	mRpS2	-0.174492	5.00397	-0.579393	0.58586	0.755643	-6.83123	-0.232206
FBGN0036135	mRpL2	-0.133478	5.88362	-0.695781	0.515231	0.693868	-7.19549	-0.287998		FBGN0039300	RpS27	0.315895	8.26846	0.648987	0.543378	0.722116	-6.7528	-0.264898		FBGN0261608	RpL37A	0.240472	9.5622	0.577961	0.586759	0.756135	-6.83215	-0.23154
FBGN0016726	RpL29	-0.202546	9.00745	-0.692554	0.517102	0.695358	-7.19792	-0.286423		FBGN0034727	mRpS29	-0.15634	5.16291	-0.588481	0.580359	0.750787	-6.79393	-0.236303		FBGN0039757	RpS7	0.18902	9.33753	0.575421	0.588356	0.757023	-6.83377	-0.23036
FBGN0003941	RpL40	-0.125192	10.1804	-0.67729	0.526015	0.702447	-7.20927	-0.279002		FBGN0029718	mRpL30	0.277955	5.3367	0.577911	0.586975	0.756029	-6.80075	-0.23138		FBGN0044030	mRpS14	-0.303426	5.93771	-0.575048	0.588592	0.757023	-6.83401	-0.230186
FBGN0017579	RpL14	0.129183	8.99065	0.631577	0.553309	0.723579	-7.24199	-0.257032		FBGN0037351	RpL13A	-0.148051	10.0461	-0.562699	0.596576	0.764056	-6.81038	-0.224334		FBGN0038678	mRpL55	0.246837	5.14861	0.567731	0.593209	0.760001	-6.83865	-0.226792
FBGN0037330	mRpL44	-0.10815	5.17809	-0.593447	0.576752	0.741754	-7.26777	-0.239011		FBGN0010411	RpS18	0.284094	10.5881	0.550393	0.604412	0.76991	-6.818	-0.218667		FBGN0034001	mRpL41	-0.137945	5.50529	-0.521655	0.622776	0.782003	-6.86664	-0.205668
FBGN0020910	RpL3	-0.167246	9.32659	-0.569604	0.591715	0.753505	-7.28318	-0.227887		FBGN0085211	RpS28-like	-0.139021	5.72406	-0.537857	0.612454	0.776131	-6.82561	-0.212926		FBGN0010408	RpS9	-0.21737	9.62944	-0.516121	0.626383	0.784591	-6.86986	-0.20316
FBGN0014023	mRpL47	-0.112953	5.58668	-0.563891	0.595335	0.756235	-7.28679	-0.225239		FBGN0263863	mRpL45	0.141087	5.707	0.4836	0.647961	0.80402	-6.85672	-0.188451		FBGN0030136	RpS28b	0.215426	10.6366	0.496074	0.639545	0.793416	-6.88125	-0.194129
FBGN0010078	RpL23	-0.115634	9.99599	-0.551857	0.603002	0.762679	-7.29428	-0.219681		FBGN0004404	RpS14b	0.139105	9.57634	0.472188	0.655569	0.810221	-6.86288	-0.183381		FBGN0014023	mRpL47	0.125806	5.58026	0.489538	0.643869	0.797171	-6.88488	-0.191203
FBGN0039739	RpS28a	-0.106166	3.90419	-0.526253	0.619505	0.775303	-7.30974	-0.207955		FBGN0285949	RpL31	-0.137314	10.3706	-0.464751	0.660552	0.813566	-6.86683	-0.180093		FBGN0039300	RpS27	0.217784	8.21941	0.471856	0.655644	0.805429	-6.89447	-0.183332
FBGN0031357	mRpL48	-0.0988984	4.86094	-0.524226	0.620822	0.776622	-7.31094	-0.207033		FBGN0015756	RpL9	0.260583	9.48596	0.458986	0.664429	0.816165	-6.86984	-0.177551		FBGN0285948	RpL27A	0.192182	10.0882	0.444256	0.674249	0.819147	-6.90879	-0.17118
FBGN0035422	RpL28	-0.129929	7.9206	-0.507261	0.631909	0.784736	-7.32078	-0.199345		FBGN0034837	RpL22-like	-0.180172	5.79369	-0.456917	0.665823	0.817277	-6.87092	-0.176642		FBGN0050481	mRpL53	-0.154272	6.07768	-0.429933	0.684009	0.826323	-6.91591	-0.164938
FBGN0037608	mRpL19	-0.0957052	4.99145	-0.494817	0.640111	0.791497	-7.32781	-0.193745		FBGN0038678	mRpL55	0.202339	5.12636	0.453741	0.667966	0.819274	-6.87256	-0.175246		FBGN0038474	mRpS11	0.119114	4.74783	0.41073	0.697201	0.835992	-6.92511	-0.156642
FBGN0002593	RpLP1	-0.102847	10.4587	-0.480161	0.649844	0.798331	-7.33589	-0.187191		FBGN0033912	RpS23	0.275103	9.60322	0.445954	0.673235	0.823613	-6.87653	-0.171834		FBGN0024733	RpL10	0.347595	9.84042	0.410592	0.697297	0.836011	-6.92517	-0.156582
FBGN0261596	RpS24	0.0982926	9.04603	0.477338	0.651728	0.800061	-7.33742	-0.185934		FBGN0086472	RpS25	-0.27346	10.0064	-0.436301	0.679795	0.828355	-6.88137	-0.167622		FBGN0029897	RpL17	0.121935	9.00543	0.406236	0.700306	0.8385	-6.9272	-0.154712
FBGN0010409	RpL18A	0.127022	9.45779	0.449641	0.670361	0.8136	-7.352	-0.173691		FBGN0039159	mRpS24	-0.151069	5.70247	-0.40146	0.703736	0.845077	-6.89801	-0.15259		FBGN0285951	mRpS34	-0.126045	4.9118	-0.377362	0.720409	0.853293	-6.94015	-0.142421
FBGN0032720	mRpL13	-0.0786866	4.46394	-0.445358	0.673267	0.815949	-7.35418	-0.171813		FBGN0033907	mRpS16	-0.240164	5.94085	-0.383188	0.716449	0.853662	-6.90622	-0.144815		FBGN0010265	RpS13	-0.194762	9.45309	-0.370629	0.725134	0.856598	-6.94304	-0.139582
FBGN0039129	RpS19b	-0.11897	6.19033	-0.443649	0.674428	0.816628	-7.35505	-0.171065		FBGN0003942	RpS27A	-0.146208	9.20945	-0.378383	0.719809	0.85563	-6.90832	-0.142783		FBGN0035534	mRpS6	-0.135775	5.11602	-0.3627	0.730716	0.860223	-6.94638	-0.136252
FBGN0039765	mRpS18C	-0.077914	5.13644	-0.416685	0.692879	0.829889	-7.36828	-0.159343		FBGN0261602	RpL8	0.100034	10.4981	0.377218	0.720624	0.856082	-6.90883	-0.142291		FBGN0086710	RpL30	-0.122673	8.6856	-0.353171	0.737448	0.864939	-6.9503	-0.132269
FBGN0003517	sta	-0.11373	9.84351	-0.406724	0.699757	0.835243	-7.37298	-0.155053		FBGN0010265	RpS13	-0.185056	9.45795	-0.361651	0.731565	0.863562	-6.91543	-0.135747		FBGN0011284	RpS4	0.118753	9.07726	0.349329	0.74017	0.866888	-6.95185	-0.130668
FBGN0039300	RpS27	0.0870661	8.37183	0.400784	0.703873	0.838195	-7.37573	-0.152505		FBGN0033699	RpS11	-0.104188	9.35007	-0.353215	0.737524	0.867939	-6.9189	-0.132224		FBGN0086472	RpS25	0.198248	10.2423	0.319414	0.761507	0.881455	-6.96339	-0.118326
FBGN0029897	RpL17	-0.0924816	9.02016	-0.39218	0.709856	0.843187	-7.37964	-0.14883		FBGN0050481	mRpL53	-0.109155	6.10024	-0.295905	0.778531	0.895728	-6.94039	-0.108724		FBGN0051450	mRpS18A	-0.172285	5.16661	-0.318727	0.762	0.881613	-6.96364	-0.118045
FBGN0014026	RpL7A	0.0877765	9.12467	0.36511	0.728829	0.858359	-7.39143	-0.137375		FBGN0028648	mRpL50	0.143968	4.78056	0.265351	0.800738	0.909302	-6.95034	-0.0965098		FBGN0002590	RpS5a	-0.105384	7.63268	-0.292578	0.780851	0.892513	-6.97289	-0.107432
FBGN0037529	mRpS9	-0.0617555	4.57845	-0.353817	0.736809	0.863781	-7.39611	-0.132645		FBGN0035753	RpL18	0.0703676	9.72651	0.249922	0.812033	0.91613	-6.95497	-0.0904261		FBGN0020910	RpL3	-0.107649	9.46403	-0.291382	0.781718	0.892763	-6.9733	-0.10695
FBGN0030433	mRpL49	-0.0765543	5.23569	-0.350124	0.739427	0.865142	-7.39761	-0.131105		FBGN0002590	RpS5a	0.0726009	7.72167	0.217047	0.836269	0.931033	-6.96392	-0.0776543		FBGN0033699	RpS11	-0.0791483	9.36259	-0.274115	0.794264	0.900742	-6.97896	-0.100035
FBGN0033485	RpLP0-like	-0.0901104	5.43178	-0.342729	0.74468	0.868855	-7.40057	-0.12803		FBGN0028697	RpL15	-0.150475	9.67752	-0.178828	0.864699	0.947318	-6.97277	-0.063135		FBGN0033555	RpS15Ab	-0.130933	9.19239	-0.269631	0.797534	0.903131	-6.98038	-0.0982509
FBGN0003942	RpS27A	-0.079018	9.1648	-0.342039	0.745171	0.86903	-7.40084	-0.127744		FBGN0036213	RpL10Ab	0.135188	9.22588	0.173403	0.868754	0.949188	-6.97389	-0.0611031		FBGN0042112	mRpL36	0.068668	5.31367	0.251838	0.810553	0.910547	-6.98577	-0.0912184
FBGN0030786	mRpL22	-0.063316	5.51964	-0.324222	0.757895	0.876798	-7.4077	-0.120391		FBGN0285948	RpL27A	-0.070377	9.95693	-0.157997	0.880295	0.956034	-6.97689	-0.0553717		FBGN0040007	RpL38	-0.202714	9.21598	-0.244964	0.815602	0.912792	-6.98776	-0.088522
FBGN0023170	RpL39	-0.108924	9.92387	-0.314131	0.76514	0.88089	-7.41144	-0.116259		FBGN0086710	RpL30	-0.0623437	8.71576	-0.15689	0.881125	0.956412	-6.97709	-0.0549624		FBGN0016726	RpL29	-0.058671	9.13806	-0.238873	0.820084	0.915017	-6.98948	-0.0861418
FBGN0032236	mRpS7	0.0822932	5.90721	0.304348	0.772189	0.885757	-7.41494	-0.112276		FBGN0285951	mRpS34	0.0505132	5.00008	0.154573	0.882865	0.956951	-6.97751	-0.0541059		FBGN0032053	mRpL51	-0.099346	4.92095	-0.238575	0.820303	0.915035	-6.98956	-0.0860256
FBGN0044511	mRpS21	-0.0720445	5.99371	-0.294475	0.779328	0.890823	-7.41838	-0.10828		FBGN0029897	RpL17	0.0405078	8.96472	0.148955	0.887084	0.958851	-6.97851	-0.0520354		FBGN0003942	RpS27A	-0.0782475	9.24343	-0.230695	0.826114	0.91886	-6.99171	-0.0829603
FBGN0038678	mRpL55	-0.0552817	5.24438	-0.292841	0.780512	0.891311	-7.41894	-0.10762		FBGN0034893	mRpL43	0.036581	5.19238	0.142676	0.891804	0.961738	-6.97959	-0.0497304		FBGN0286213	RpS12	-0.0470772	8.69608	-0.178778	0.864684	0.942602	-7.00413	-0.0631424
FBGN0033208	mRpL52	-0.047585	5.33947	-0.259645	0.804701	0.907399	-7.42961	-0.0943654		FBGN0038277	RpS5b	-0.0909451	7.22944	-0.11745	0.910819	0.971271	-6.98344	-0.0405679		FBGN0037328	RpL35A	-0.0644868	8.41707	-0.168399	0.87245	0.946559	-7.00624	-0.0592596
FBGN0038923	mRpL35	-0.0489345	5.33501	-0.244339	0.815939	0.914028	-7.43411	-0.0883425		FBGN0014023	mRpL47	0.0236946	5.5292	0.0881573	0.932981	0.982417	-6.98698	-0.030127		FBGN0033208	mRpL52	0.0792188	5.32365	0.160969	0.878019	0.949594	-7.00767	-0.0564961
FBGN0000100	RpLP0	-0.0525146	9.98619	-0.234628	0.823094	0.918895	-7.43683	-0.0845505		FBGN0033208	mRpL52	0.0424363	5.30526	0.0838915	0.936215	0.984183	-6.98742	-0.0286243		FBGN0005593	RpL7	-0.0495145	10.5244	-0.151769	0.884926	0.953336	-7.00936	-0.0530931
FBGN0039857	RpL6	0.0479965	9.64553	0.230554	0.826102	0.92128	-7.43793	-0.0829662		FBGN0031651	mRpL24	0.0128752	5.81783	0.0445677	0.96608	0.996413	-6.99039	-0.0149868		FBGN0002622	RpS3	-0.034754	10.1092	-0.113453	0.913806	0.967448	-7.01532	-0.0391462
FBGN0011272	RpL13	0.0571413	9.64965	0.229724	0.826715	0.921626	-7.43816	-0.0826443		FBGN0002622	RpS3	0.0112534	10.1322	0.0411511	0.968679	0.997697	-6.99056	-0.0138203		FBGN0036213	RpL10Ab	-0.0521332	9.13222	-0.0672928	0.948791	0.986179	-7.02023	-0.0228295
FBGN0037892	mRpL40	0.0425154	5.46475	0.226497	0.829101	0.923017	-7.43902	-0.0813928		FBGN0037899	RpL24-like	-0.0120831	7.95928	-0.0354328	0.973029	1	-6.99082	-0.0118744		FBGN0039835	mRpL32	0.0228911	4.84982	0.0573218	0.956368	0.99047	-7.02096	-0.019375
FBGN0086710	RpL30	0.0492794	8.6489	0.20788	0.8429	0.932056	-7.44375	-0.0742238		FBGN0037686	RpL34b	-0.00879468	8.81361	-0.0321643	0.975516	1	-6.99095	-0.0107658		FBGN0035374	mRpS35	-0.0100466	5.773	-0.0333564	0.974599	0.998317	-7.02224	-0.0111741
FBGN0034743	RpS16	-0.0361089	8.75409	-0.195965	0.851765	0.938178	-7.44657	-0.0696801		FBGN0031660	mRpL28	-0.0144526	6.35557	-0.0316645	0.975896	1	-6.99097	-0.0105965		FBGN0261380	mRpL37	-0.0075131	4.67876	-0.0274221	0.979117	0.999273	-7.02245	-0.00916563
FBGN0038834	RpS30	-0.0440048	10.0713	-0.18599	0.859206	0.943459	-7.4488	-0.0659029		FBGN0037328	RpL35A	-0.00894547	8.44484	-0.0295237	0.977525	1	-6.99105	-0.00987214		FBGN0285949	RpL31	0.0054244	10.4419	0.0193537	0.98526	1	-7.02267	-0.00644918
FBGN0050481	mRpL53	0.034208	6.01765	0.185186	0.859807	0.943635	-7.44898	-0.0655992		FBGN0013325	RpL11	-0.00511878	9.92768	-0.0168421	0.987177	1	-6.99139	-0.0056048		FBGN0023519	mRpL16	-0.000599994	5.53288	-0.00250805	0.99809	1	-7.02289	-0.000830428
FBGN0033699	RpS11	-0.0360998	9.30496	-0.180959	0.862965	0.945424	-7.44988	-0.0640068		FBGN0027494	RpS10a	-0.00418912	5.47715	-0.0145862	0.988895	1	-6.99143	-0.00484993		FBGN0032720	mRpL13	-1.27909e-07	4.50329	-5.37723e-07	1	1	-7.02289	-1.77873e-07
FBGN0010408	RpS9	-0.0494332	9.49604	-0.16466	0.87517	0.952193	-7.45319	-0.0579076		FBGN0010198	RpS15Aa	-0.00267291	8.87765	-0.0102432	0.992201	1	-6.9915	-0.00340029		FBGN0039761	#N/A	6.37061	4.12911	25.7691	8.06453e-07	0.0035516	6.16722	-6.09342
FBGN0031639	mRpS2	-0.0369278	4.89826	-0.160139	0.878563	0.954033	-7.45405	-0.0562272		FBGN0004403	RpS14a	-0.000166916	10.2501	-0.000652865	0.999503	1	-6.99156	-0.000215934		FBGN0033732	#N/A	8.14901	5.402	21.8858	1.91933e-06	0.0035516	5.60714	-5.71685
FBGN0037328	RpL35A	0.0444975	8.40708	0.146801	0.888588	0.958817	-7.45646	-0.0512995		FBGN0054034	#N/A	6.29377	5.61668	23.6722	1.37614e-06	0.0028861	5.75243	-5.86134		FBGN0033065	#N/A	5.09642	4.08953	21.2971	2.21773e-06	0.0035516	5.50589	-5.65409
FBGN0002622	RpS3	0.0349385	10.1093	0.143715	0.89091	0.96039	-7.45699	-0.0501659		FBGN0051948	#N/A	6.91569	5.8112	23.3823	1.46838e-06	0.0028861	5.71147	-5.83316		FBGN0031373	#N/A	6.91527	4.09549	20.4313	2.7629e-06	0.00358379	5.34765	-5.55863
FBGN0039757	RpS7	0.0272237	9.44565	0.109939	0.916408	0.974185	-7.46203	-0.0379111		FBGN0262570	#N/A	4.7752	2.97494	18.2147	5.45083e-06	0.00552076	4.78552	-5.26354		FBGN0053339	#N/A	6.70427	3.88027	19.0765	3.9717e-06	0.00421506	5.07543	-5.40102
FBGN0038281	RpL10Aa	0.029594	7.47205	0.0959816	0.926979	0.979144	-7.46372	-0.0329299		FBGN0263777	#N/A	4.78576	2.39288	18.1076	5.62171e-06	0.00552076	4.76156	-5.25013		FBGN0031058	#N/A	5.22692	3.29667	17.9839	5.42317e-06	0.00522263	4.83127	-5.26575
FBGN0037686	RpL34b	-0.00857029	8.80244	-0.0438358	0.966603	0.996847	-7.46802	-0.014752		FBGN0039761	#N/A	7.11311	4.50036	17.2529	7.24009e-06	0.00564332	4.56162	-5.14026		FBGN0036822	#N/A	4.32324	2.78006	17.3887	6.47656e-06	0.00522263	4.68793	-5.18866
FBGN0010198	RpS15Aa	-0.00254967	8.86654	-0.0142964	0.989104	1	-7.46903	-0.00475792		FBGN0037486	#N/A	4.49488	4.04569	16.2177	1.00025e-05	0.00596775	4.29723	-4.99989		FBGN0032914	#N/A	4.8493	3.39139	17.3762	6.50117e-06	0.00522263	4.68483	-5.18701
FBGN0010265	RpS13	-0.00135502	9.35504	-0.00504243	0.996157	1	-7.46914	-0.00167226		FBGN0261803	#N/A	4.66557	3.01111	15.8094	1.14252e-05	0.00596775	4.18563	-4.94214		FBGN0259215	#N/A	4.90635	3.22927	16.7077	7.99379e-06	0.00530635	4.51414	-5.09725
FBGN0004403	RpS14a	-0.000137171	10.239	-0.000802188	0.999389	1	-7.46915	-0.000265607		FBGN0036619	#N/A	6.48733	4.22562	15.7355	1.17076e-05	0.00596775	4.16497	-4.93153		FBGN0051948	#N/A	4.5933	4.65001	16.3745	8.88787e-06	0.00530635	4.42506	-5.0512
FBGN0262961	#N/A	7.61489	3.83731	39.5142	6.88532e-08	0.000166694	8.6466	-7.16208		FBGN0051779	#N/A	4.78557	5.8152	15.1177	1.44235e-05	0.00596775	3.98624	-4.84093		FBGN0010425	#N/A	4.53887	6.77419	16.2586	9.22635e-06	0.00530635	4.39342	-5.03497
FBGN0031976	#N/A	5.39239	3.05757	30.427	2.82834e-07	0.000187308	7.6706	-6.54847		FBGN0037630	#N/A	4.28402	3.78193	15.0796	1.46145e-05	0.00596775	3.97484	-4.83522		FBGN0040038	#N/A	4.87902	5.68551	16.2017	9.39797e-06	0.00530635	4.37777	-5.02697
FBGN0261807	#N/A	5.32568	2.869	29.9353	3.08849e-07	0.000191307	7.60299	-6.51025		FBGN0033490	#N/A	4.03034	2.56249	15.0622	1.47022e-05	0.00596775	3.96965	-4.83262		FBGN0037131	#N/A	3.95443	2.5131	16.1125	9.67484e-06	0.00530635	4.35306	-5.01436
FBGN0033867	#N/A	8.15565	4.50145	28.3546	4.13926e-07	0.000224026	7.37254	-6.38308		FBGN0031373	#N/A	5.25949	3.26759	15	1.50223e-05	0.00596775	3.95095	-4.82326		FBGN0085464	#N/A	3.94422	4.72748	15.8985	1.03796e-05	0.00530635	4.29291	-4.98382
FBGN0085240	#N/A	5.23587	2.90128	26.8659	5.53696e-07	0.000248856	7.13554	-6.25673		FBGN0037678	#N/A	6.14784	3.97366	14.9325	1.5379e-05	0.00596775	3.93052	-4.81307		FBGN0051779	#N/A	6.0983	6.47157	15.6607	1.1235e-05	0.00530635	4.22464	-4.94943
FBGN0259193	#N/A	4.64395	2.40396	24.8505	8.42974e-07	0.00031003	6.77959	-6.07419		FBGN0032055	#N/A	6.59451	5.92362	14.7851	1.61933e-05	0.00596775	3.88545	-4.79066		FBGN0054034	#N/A	5.73728	5.33843	15.6268	1.13636e-05	0.00530635	4.21479	-4.94448
FBGN0036767	#N/A	4.76057	2.41484	24.3866	9.33034e-07	0.000316453	6.69133	-6.0301		FBGN0031976	#N/A	5.22807	3.1506	14.6586	1.69332e-05	0.0060513	3.84624	-4.77126		FBGN0033729	#N/A	6.48992	4.20479	15.2157	1.30708e-05	0.00571134	4.0927	-4.8837
FBGN0036110	#N/A	4.76032	5.47806	24.2114	9.69963e-07	0.000316453	6.65735	-6.01324		FBGN0265158	#N/A	4.75764	2.9859	14.5306	1.77227e-05	0.00614716	3.80608	-4.75147		FBGN0052079	#N/A	4.7603	4.08278	14.9025	1.45774e-05	0.00571134	3.9964	-4.83632
FBGN0030982	#N/A	4.64278	2.52279	24.1834	9.76024e-07	0.000316453	6.65189	-6.01054		FBGN0036829	#N/A	3.81661	3.59633	14.1299	2.04928e-05	0.00635979	3.67692	-4.6884		FBGN0267967	#N/A	3.92268	4.49322	14.814	1.50402e-05	0.00571134	3.96863	-4.82275
FBGN0265158	#N/A	5.26596	2.72093	22.7745	1.34822e-06	0.000373122	6.36418	-5.87024		FBGN0264260	#N/A	4.27986	4.0268	13.5894	2.5086e-05	0.00739598	3.49425	-4.60057		FBGN0001075	#N/A	3.72855	3.4067	14.8052	1.50868e-05	0.00571134	3.96588	-4.8214
FBGN0036024	#N/A	9.10635	5.60096	22.6525	1.38776e-06	0.000373122	6.33802	-5.85768		FBGN0024912	#N/A	3.30113	4.56833	12.9222	3.255e-05	0.00872415	3.25434	-4.48745		FBGN0034928	#N/A	3.76149	4.57103	14.7868	1.51857e-05	0.00571134	3.96007	-4.81857
FBGN0045468	#N/A	4.10408	2.10229	22.6307	1.39497e-06	0.000373122	6.33333	-5.85544		FBGN0085208	#N/A	3.53286	6.49905	12.7435	3.49781e-05	0.00888518	3.18719	-4.4562		FBGN0261803	#N/A	4.12919	2.74292	14.7011	1.56556e-05	0.00571134	3.93289	-4.80533
FBGN0053333	#N/A	5.16292	2.81389	22.0129	1.61881e-06	0.000400347	6.19763	-5.7908		FBGN0051677	#N/A	3.3148	2.40203	12.6545	3.62671e-05	0.00888518	3.15327	-4.44049		FBGN0037150	#N/A	4.18272	3.85585	14.17	1.89818e-05	0.00651744	3.75939	-4.72166
FBGN0266459	#N/A	5.36599	3.85474	21.8935	1.66684e-06	0.000400347	6.17078	-5.77811		FBGN0039083	#N/A	3.72801	5.6957	12.5617	3.76714e-05	0.00888518	3.11756	-4.42399		FBGN0028939	#N/A	3.41194	3.1457	13.9037	2.09618e-05	0.00699166	3.6689	-4.67857
FBGN0053225	#N/A	4.64679	2.65339	21.6672	1.76256e-06	0.000414871	6.11931	-5.75386		FBGN0028658	#N/A	3.3829	5.27203	12.4297	3.97808e-05	0.0090394	3.06618	-4.40033		FBGN0261631	#N/A	7.66636	6.64707	13.5799	2.37077e-05	0.00700514	3.55561	-4.62511
FBGN0016076	#N/A	4.17229	2.95682	21.4895	1.84235e-06	0.00042515	6.07833	-5.73463		FBGN0034759	#N/A	3.57615	4.05978	12.3335	4.14065e-05	0.0090394	3.02827	-4.38293		FBGN0039684	#N/A	5.63651	6.07869	13.4839	2.46026e-05	0.00700514	3.52129	-4.60902
FBGN0035873	#N/A	3.61657	2.18304	21.0414	2.06316e-06	0.000455298	5.97293	-5.68547		FBGN0052574	#N/A	3.96877	3.14834	12.191	4.39621e-05	0.0090394	2.97138	-4.35692		FBGN0032660	#N/A	5.66559	5.56138	13.2403	2.70576e-05	0.00728136	3.43273	-4.56771
FBGN0036619	#N/A	6.46347	4.22653	20.7616	2.21694e-06	0.000465914	5.90551	-5.65425		FBGN0052081	#N/A	3.35178	6.6835	12.0045	4.75931e-05	0.0090394	2.89562	-4.32246		FBGN0259896	#N/A	3.44708	3.33214	13.1733	2.77828e-05	0.00728136	3.40799	-4.55622
FBGN0265714	#N/A	3.65123	2.64638	20.5679	2.33136e-06	0.000478021	5.8581	-5.63239		FBGN0036426	#N/A	3.49796	3.44716	12.0011	4.76627e-05	0.0090394	2.89422	-4.32182		FBGN0039083	#N/A	3.63048	5.64693	13.117	2.84103e-05	0.00728136	3.38706	-4.54652
FBGN0046258	#N/A	4.07197	3.30875	20.4627	2.3964e-06	0.000478021	5.8321	-5.62044		FBGN0031878	#N/A	3.19354	6.35367	11.9695	4.83128e-05	0.0090394	2.88124	-4.31594		FBGN0036601	#N/A	3.09794	2.16613	12.9627	3.02177e-05	0.00728136	3.32908	-4.51974
FBGN0263777	#N/A	3.74887	2.90064	20.286	2.51064e-06	0.000485912	5.78798	-5.60022		FBGN0030664	#N/A	3.39722	3.33371	11.8727	5.03729e-05	0.0090394	2.84117	-4.2978		FBGN0036579	#N/A	3.16823	3.38453	12.9345	3.05625e-05	0.00728136	3.31839	-4.51481
FBGN0003082	#N/A	3.63361	4.45766	20.1969	2.57063e-06	0.000487964	5.76556	-5.58996		FBGN0262960	#N/A	4.1535	2.50529	11.8668	5.05035e-05	0.0090394	2.83868	-4.29668		FBGN0050074	#N/A	5.10968	3.26633	12.7935	3.23571e-05	0.00743743	3.26446	-4.49003
FBGN0250821	#N/A	3.5727	4.94664	19.5404	3.06918e-06	0.000555711	5.59601	-5.51298		FBGN0038144	#N/A	3.01084	2.41067	11.5059	5.91847e-05	0.00997094	2.68541	-4.22779		FBGN0036829	#N/A	3.15034	3.2632	12.7833	3.24918e-05	0.00743743	3.26053	-4.48823
FBGN0260933	#N/A	3.31643	3.79489	19.3073	3.27319e-06	0.000583669	5.53395	-5.48503		FBGN0039050	#N/A	3.28267	5.20197	11.3339	6.39406e-05	0.0102864	2.61014	-4.19422		FBGN0031850	#N/A	3.03545	4.14077	12.5869	3.52177e-05	0.0077572	3.184	-4.45324
FBGN0030664	#N/A	4.04504	2.99908	19.1873	3.38436e-06	0.000585855	5.50163	-5.47052		FBGN0032047	#N/A	3.05864	5.95219	11.3284	6.40988e-05	0.0102864	2.60773	-4.19315		FBGN0032055	#N/A	5.39257	5.32265	12.5257	3.61211e-05	0.00780885	3.15985	-4.44224
FBGN0013674	#N/A	10.1642	6.06762	19.1866	3.38501e-06	0.000585855	5.50145	-5.47044		FBGN0034651	#N/A	4.94604	3.01058	11.313	6.45463e-05	0.0102864	2.60094	-4.19013		FBGN0051815	#N/A	4.24326	5.67895	12.3301	3.92013e-05	0.00804574	3.08152	-4.4067
FBGN0038144	#N/A	3.39775	2.20687	18.8779	3.69244e-06	0.000609848	5.417	-5.43269		FBGN0264516	#N/A	4.09013	2.3762	11.2733	6.57218e-05	0.0103341	2.5833	-4.18229		FBGN0036849	#N/A	3.2833	2.147	12.305	3.96174e-05	0.00804574	3.07139	-4.40211
FBGN0037630	#N/A	4.01897	3.90356	18.8187	3.75509e-06	0.000609848	5.40061	-5.42538		FBGN0040601	#N/A	3.00139	4.0288	11.1521	6.94631e-05	0.0107787	2.52907	-4.15825		FBGN0039452	#N/A	3.39499	5.46097	12.1805	4.17653e-05	0.00804574	3.02059	-4.37918
FBGN0039670	#N/A	3.72577	3.09834	18.7975	3.77782e-06	0.000609848	5.39472	-5.42276		FBGN0267967	#N/A	3.0131	4.03842	11.0563	7.25986e-05	0.01096	2.48569	-4.13907		FBGN0038530	#N/A	3.22948	3.34386	12.0658	4.38681e-05	0.00804574	2.97316	-4.35785
FBGN0032965	#N/A	3.29776	2.60407	18.3559	4.29073e-06	0.000655812	5.27003	-5.36747		FBGN0053333	#N/A	4.2673	3.27251	10.9865	7.49885e-05	0.0109661	2.45379	-4.12501		FBGN0034761	#N/A	2.86974	7.30153	12.0584	4.40082e-05	0.00804574	2.97008	-4.35647
FBGN0051526	#N/A	3.11543	2.22285	18.2236	4.46016e-06	0.00067297	5.23191	-5.35065		FBGN0025613	#N/A	3.37345	2.94204	10.9248	7.71803e-05	0.0109661	2.42537	-4.11249		FBGN0283480	#N/A	5.10878	6.18383	11.941	4.62976e-05	0.00804574	2.92095	-4.33444
FBGN0031826	#N/A	3.42062	5.98529	17.8006	5.05724e-06	0.000720485	5.10762	-5.29609		FBGN0036579	#N/A	2.92233	3.26158	10.7831	8.25051e-05	0.0111225	2.35936	-4.08352		FBGN0040682	#N/A	2.8633	1.43165	11.9222	4.66776e-05	0.00804574	2.91301	-4.33089
FBGN0038571	#N/A	3.45798	6.26704	17.7157	5.18835e-06	0.000726925	5.08219	-5.28497		FBGN0038291	#N/A	3.90719	4.38969	10.5522	9.21476e-05	0.011623	2.24945	-4.03552		FBGN0001112	#N/A	2.87847	4.58293	11.9166	4.67916e-05	0.00804574	2.91064	-4.32983
FBGN0052240	#N/A	3.53623	6.4608	17.6417	5.30571e-06	0.000734622	5.05993	-5.27526		FBGN0003082	#N/A	3.57055	4.50013	10.5078	9.41459e-05	0.011623	2.22803	-4.0262		FBGN0039040	#N/A	3.24795	5.11211	11.8675	4.78035e-05	0.00804574	2.88985	-4.32054
FBGN0053666	#N/A	5.32274	5.14865	17.5174	5.51013e-06	0.000754055	5.02225	-5.25884		FBGN0033271	#N/A	4.23196	4.63574	10.4552	9.65871e-05	0.011623	2.20245	-4.01508		FBGN0034335	#N/A	3.2477	4.86509	11.8647	4.78629e-05	0.00804574	2.88865	-4.32
FBGN0038290	#N/A	4.01104	4.06545	17.3794	5.74807e-06	0.000768739	4.98002	-5.24048		FBGN0051501	#N/A	3.13151	3.65542	10.2768	0.000105437	0.0119947	2.11456	-3.97701		FBGN0035743	#N/A	3.23331	3.37417	11.7853	4.95574e-05	0.00804574	2.85477	-4.30489
FBGN0030001	#N/A	2.96695	2.57412	16.9639	6.54141e-06	0.000836803	4.85025	-5.18433		FBGN0038386	#N/A	2.86213	3.99229	10.2533	0.000106671	0.0119947	2.10286	-3.97195		FBGN0034966	#N/A	3.42885	5.63909	11.7181	5.10477e-05	0.00804574	2.82587	-4.29202
FBGN0051091	#N/A	4.33519	3.2615	16.6778	7.1634e-06	0.000887433	4.75855	-5.14488		FBGN0039152	#N/A	3.02696	4.01498	10.1629	0.000111584	0.0119947	2.05754	-3.9524		FBGN0263025	#N/A	4.87007	6.28428	11.6329	5.30132e-05	0.00804574	2.78894	-4.27562
FBGN0262570	#N/A	3.04351	3.82998	16.59	7.36794e-06	0.000903263	4.73004	-5.13265		FBGN0085236	#N/A	3.32943	3.3951	10.131	0.000113385	0.0119947	2.0414	-3.94545		FBGN0052220	#N/A	4.19514	5.23052	11.5986	5.38283e-05	0.00804574	2.774	-4.26899
FBGN0038291	#N/A	3.15529	4.75469	16.5408	7.48577e-06	0.000908247	4.71395	-5.12576		FBGN0034335	#N/A	3.27904	4.88076	10.1232	0.000113826	0.0119947	2.03748	-3.94376		FBGN0032095	#N/A	6.07832	4.08062	11.5811	5.4252e-05	0.00804574	2.76632	-4.26558
FBGN0038979	#N/A	2.90235	7.23772	16.3694	7.91356e-06	0.000931347	4.6575	-5.10163		FBGN0038236	#N/A	4.07468	4.92668	10.0865	0.00011595	0.0119947	2.01882	-3.93573		FBGN0037486	#N/A	3.23349	3.415	11.5229	5.56849e-05	0.00804574	2.74075	-4.25426
FBGN0051913	#N/A	3.79763	5.97806	16.0412	8.81625e-06	0.00100736	4.54734	-5.05472		FBGN0036822	#N/A	4.6522	2.94454	9.8474	0.000130963	0.0133878	1.89548	-3.88285		FBGN0000120	#N/A	3.01189	9.6015	11.4682	5.70722e-05	0.00806192	2.71657	-4.24358
FBGN0040890	#N/A	3.96409	3.29401	16.0057	8.92097e-06	0.00100953	4.53526	-5.04959		FBGN0052783	#N/A	2.60624	5.35512	9.80368	0.000133951	0.0133878	1.87255	-3.87305		FBGN0031878	#N/A	2.81726	6.16553	11.2733	6.23569e-05	0.00856417	2.62928	-4.20512
FBGN0262988	#N/A	4.03283	2.2783	15.9179	9.18636e-06	0.00102966	4.50525	-5.03686		FBGN0031758	#N/A	2.74521	4.47644	9.67822	0.000142981	0.0135847	1.80609	-3.84472		FBGN0000594	#N/A	3.69258	9.64788	11.1094	6.72563e-05	0.00886184	2.55437	-4.17227
FBGN0262960	#N/A	4.07524	2.53381	15.859	9.36943e-06	0.00104027	4.48502	-5.02829		FBGN0036512	#N/A	3.40192	5.72351	9.67257	0.000143405	0.0135847	1.80307	-3.84344		FBGN0039050	#N/A	3.19096	5.15612	11.0936	6.77501e-05	0.00886184	2.54711	-4.16909
FBGN0032335	#N/A	2.97399	1.52261	15.5325	1.04674e-05	0.0011268	4.37108	-4.98016		FBGN0032286	#N/A	2.90971	4.28637	9.66794	0.000143752	0.0135847	1.8006	-3.84238		FBGN0003885	#N/A	2.97439	9.42677	11.0625	6.87377e-05	0.00886184	2.53273	-4.1628
FBGN0036350	#N/A	2.67206	1.49777	15.5147	1.05317e-05	0.0011268	4.36477	-4.9775		FBGN0039192	#N/A	6.32623	4.58812	9.59398	0.000149448	0.0137073	1.7609	-3.82551		FBGN0034276	#N/A	2.58365	3.99969	10.72	8.08319e-05	0.0098295	2.37094	-4.09242
FBGN0085208	#N/A	2.90466	6.80211	15.4495	1.07702e-05	0.00114193	4.34167	-4.96778		FBGN0053060	#N/A	2.9149	4.74785	9.58863	0.000149871	0.0137073	1.75802	-3.82428		FBGN0052195	#N/A	2.92901	3.58729	10.6617	8.3131e-05	0.00996404	2.3428	-4.08024
FBGN0287645	#N/A	2.94399	4.63212	15.3648	1.10902e-05	0.00116536	4.31143	-4.95506		FBGN0050120	#N/A	2.54895	2.66064	9.58776	0.00014994	0.0137073	1.75755	-3.82408		FBGN0033931	#N/A	4.1077	2.36561	10.6421	8.39227e-05	0.00996404	2.33328	-4.07612
FBGN0038701	#N/A	2.74238	5.86605	15.0201	1.2513e-05	0.00126953	4.18635	-4.90264		FBGN0037236	#N/A	2.77065	6.7193	9.48371	0.000158444	0.0137907	1.70106	-3.80012		FBGN0050120	#N/A	2.63461	2.70346	10.6279	8.44989e-05	0.00996404	2.3264	-4.07315
FBGN0265423	#N/A	3.00697	1.61765	14.9055	1.30328e-05	0.00129407	4.14403	-4.88496		FBGN0036520	#N/A	3.71463	2.82406	9.47668	0.000159038	0.0137907	1.69722	-3.7985		FBGN0042207	#N/A	4.11722	4.61032	10.6002	8.56425e-05	0.00999791	2.31289	-4.06731
FBGN0039459	#N/A	2.89984	4.56824	14.8251	1.34133e-05	0.00129407	4.11406	-4.87246		FBGN0036556	#N/A	2.45026	3.71246	9.39721	0.000165948	0.0141813	1.65357	-3.78003		FBGN0014179	#N/A	4.84715	5.01071	10.5265	8.87689e-05	0.0101597	2.2768	-4.05174
FBGN0013308	#N/A	2.84608	2.01454	14.8248	1.34146e-05	0.00129407	4.11396	-4.87242		FBGN0261536	#N/A	2.39347	4.44356	9.29419	0.00017544	0.0146735	1.59635	-3.75587		FBGN0037936	#N/A	2.97333	5.01308	10.3913	9.48601e-05	0.0106022	2.20981	-4.02292
FBGN0037583	#N/A	3.35457	2.01449	14.5434	1.48521e-05	0.00139835	4.00766	-4.82821		FBGN0047199	#N/A	2.48913	1.59496	9.18294	0.000186417	0.0152444	1.53377	-3.72951		FBGN0040601	#N/A	2.53937	3.79779	10.349	9.68711e-05	0.0106022	2.18859	-4.01381
FBGN0033526	#N/A	2.72738	3.57522	14.3757	1.57955e-05	0.00145232	3.94314	-4.80147		FBGN0250821	#N/A	2.54852	5.4697	9.17769	0.000186955	0.0152444	1.53079	-3.72826		FBGN0034106	#N/A	4.07768	2.66591	10.3088	9.88229e-05	0.0106022	2.16839	-4.00514
FBGN0031832	#N/A	3.0603	4.70869	14.3496	1.59487e-05	0.00145504	3.93301	-4.79727		FBGN0040959	#N/A	4.12292	5.90616	9.13577	0.000191314	0.0152444	1.50698	-3.71825		FBGN0053128	#N/A	2.73075	3.05137	10.3009	9.92118e-05	0.0106022	2.16441	-4.00344
FBGN0037654	#N/A	3.35128	4.11329	14.1921	1.69101e-05	0.00148696	3.87152	-4.77185		FBGN0053225	#N/A	4.1144	2.93031	9.05492	0.000200066	0.015548	1.46069	-3.69883		FBGN0053060	#N/A	3.0913	4.83605	10.287	9.99005e-05	0.0106022	2.1574	-4.00043
FBGN0286809	#N/A	2.68087	4.6368	14.0912	1.75623e-05	0.00150081	3.83169	-4.75542		FBGN0263841	#N/A	3.02123	3.88201	9.05194	0.000200398	0.015548	1.45898	-3.69811		FBGN0039192	#N/A	6.21861	4.53431	10.1896	0.000104896	0.0108367	2.10789	-3.97924
FBGN0035875	#N/A	2.71742	1.67277	14.0859	1.7598e-05	0.00150081	3.82955	-4.75454		FBGN0051091	#N/A	3.30221	3.78881	9.00421	0.000205797	0.0157595	1.43143	-3.68656		FBGN0028542	#N/A	2.72463	3.53925	10.1127	0.000109047	0.0111668	2.06842	-3.96239
FBGN0263403	#N/A	3.72518	3.59957	13.8859	1.89838e-05	0.00157616	3.74959	-4.72162		FBGN0262580	#N/A	4.34871	2.92295	8.9701	0.00020976	0.015857	1.41164	-3.67828		FBGN0043791	#N/A	4.26137	4.98685	10.0779	0.000110989	0.0111744	2.05044	-3.95472
FBGN0030625	#N/A	2.89424	3.58503	13.8556	1.92042e-05	0.00158052	3.7374	-4.7166		FBGN0035857	#N/A	2.42797	5.19956	8.93697	0.000213695	0.0158641	1.39235	-3.67021		FBGN0038309	#N/A	3.88451	3.93923	10.0539	0.000112351	0.0111744	2.03801	-3.94942
FBGN0264775	#N/A	2.60918	3.05932	13.8097	1.95452e-05	0.00159741	3.71879	-4.70896		FBGN0053773	#N/A	2.87945	1.70268	8.93536	0.000213889	0.0158641	1.3914	-3.66981		FBGN0010097	#N/A	4.29018	6.11515	10.0269	0.000113907	0.0111744	2.02399	-3.94345
FBGN0053229	#N/A	2.53982	7.24535	13.7887	1.97036e-05	0.00159925	3.71025	-4.70545		FBGN0032624	#N/A	2.50904	5.08268	8.86277	0.000222829	0.0164239	1.34884	-3.65203		FBGN0038567	#N/A	3.00474	4.54459	9.91098	0.000120891	0.0115079	1.9632	-3.91761
FBGN0051780	#N/A	3.00095	2.70472	13.549	2.16206e-05	0.00171927	3.61188	-4.66513		FBGN0265041	#N/A	2.56579	3.21239	8.77952	0.00023363	0.0171131	1.29955	-3.63147		FBGN0028884	#N/A	2.77973	4.93562	9.79025	0.000128704	0.011801	1.89905	-3.89041
FBGN0025388	#N/A	2.27498	5.46454	13.208	2.47419e-05	0.00186879	3.46842	-4.60657		FBGN0033371	#N/A	2.57668	5.47445	8.5065	0.000273642	0.0189266	1.1343	-3.56282		FBGN0261357	#N/A	3.3892	7.8834	9.71828	0.000133645	0.011801	1.86038	-3.87405
FBGN0033271	#N/A	3.92838	4.77656	13.1713	2.51077e-05	0.0018731	3.45276	-4.60019		FBGN0263050	#N/A	2.1774	4.05186	8.46772	0.000279958	0.0189266	1.11036	-3.55291		FBGN0038386	#N/A	2.54162	3.83204	9.68883	0.000135731	0.011801	1.84445	-3.86732
FBGN0039310	#N/A	2.83044	5.62875	13.1045	2.57916e-05	0.00188535	3.42408	-4.58852		FBGN0051105	#N/A	4.01552	2.94389	8.44667	0.000283457	0.0189266	1.09732	-3.54751		FBGN0031128	#N/A	2.38789	7.35599	9.61797	0.000140909	0.011801	1.80592	-3.85106
FBGN0037433	#N/A	2.46529	5.26208	13.0565	2.62964e-05	0.00191038	3.40338	-4.5801		FBGN0036440	#N/A	2.54247	2.14382	8.42548	0.000287033	0.0189266	1.08416	-3.54207		FBGN0262569	#N/A	2.8723	3.43951	9.57297	0.000144318	0.011801	1.78129	-3.84068
FBGN0052152	#N/A	2.45521	3.89263	13.0013	2.68916e-05	0.0019181	3.37946	-4.57038		FBGN0038567	#N/A	2.40996	4.2472	8.42425	0.000287242	0.0189266	1.0834	-3.54175		FBGN0033730	#N/A	2.49765	3.69694	9.53386	0.000147361	0.011894	1.75977	-3.83162
FBGN0053773	#N/A	2.9197	1.67272	12.972	2.72142e-05	0.00192942	3.3667	-4.5652		FBGN0003358	#N/A	3.48429	7.71226	8.40604	0.000290358	0.0189266	1.07206	-3.53707		FBGN0058006	#N/A	3.21571	3.57961	9.49169	0.000150726	0.0119699	1.73646	-3.82181
FBGN0285958	#N/A	2.19621	5.16671	12.8745	2.83196e-05	0.00196251	3.32409	-4.54791		FBGN0039872	#N/A	2.45927	5.26363	8.38166	0.000294595	0.0189266	1.05683	-3.53077		FBGN0035608	#N/A	2.52158	5.65938	9.42691	0.000156073	0.0121467	1.70043	-3.80667
FBGN0051516	#N/A	2.88898	3.22337	12.8143	2.90292e-05	0.00196251	3.29757	-4.53716		FBGN0038290	#N/A	3.63003	4.26687	8.37046	0.000296565	0.0189266	1.04982	-3.52788		FBGN0264260	#N/A	3.4956	3.63467	9.39397	0.000158878	0.0122022	1.682	-3.79894
FBGN0037225	#N/A	2.43108	1.61705	12.8013	2.91857e-05	0.00196251	3.29181	-4.53483		FBGN0036415	#N/A	2.27496	6.58918	8.36112	0.000298222	0.0189266	1.04397	-3.52546		FBGN0034839	#N/A	2.43808	4.02469	9.2674	0.000170222	0.012577	1.6105	-3.76898
FBGN0034511	#N/A	3.37919	4.56715	12.7811	2.9429e-05	0.00196251	3.28291	-4.53122		FBGN0038859	#N/A	2.5512	1.5331	8.35889	0.000298619	0.0189266	1.04257	-3.52488		FBGN0020506	#N/A	2.38671	3.09549	9.25444	0.000171437	0.0125871	1.60312	-3.7659
FBGN0051948	#N/A	2.31133	8.10233	12.7086	3.03266e-05	0.00199393	3.25067	-4.51818		FBGN0053511	#N/A	3.29607	2.23684	8.3505	0.000300117	0.0189266	1.0373	-3.52271		FBGN0038051	#N/A	2.25929	3.2942	9.2004	0.000176611	0.0125907	1.57222	-3.75298
FBGN0022981	#N/A	3.21331	3.37105	12.656	3.09963e-05	0.00200642	3.22722	-4.50869		FBGN0053260	#N/A	2.24515	3.36247	8.30751	0.000307934	0.0192141	1.01024	-3.51154		FBGN0035317	#N/A	2.35966	2.33874	9.10222	0.000186492	0.0128823	1.51556	-3.72934
FBGN0034292	#N/A	2.90446	6.17345	12.6404	3.11985e-05	0.00200642	3.22024	-4.50587		FBGN0285958	#N/A	2.11786	5.21682	8.28116	0.000312845	0.0194178	0.993576	-3.50467		FBGN0025643	#N/A	2.32224	3.10811	9.01137	0.000196218	0.0132327	1.46254	-3.70726
FBGN0030836	#N/A	2.29457	2.10008	12.6273	3.13703e-05	0.00200651	3.21434	-4.50348		FBGN0029091	#N/A	2.13606	3.71659	8.24849	0.00031906	0.0195973	0.972843	-3.49613		FBGN0029730	#N/A	2.86508	5.36305	9.0051	0.000196912	0.0132327	1.45886	-3.70573
FBGN0035857	#N/A	2.41019	5.1975	12.5463	3.24532e-05	0.00203347	3.17785	-4.48874		FBGN0037654	#N/A	2.28938	4.65512	8.22074	0.000324456	0.0197232	0.955159	-3.48884		FBGN0037057	#N/A	2.33949	4.66085	9.00379	0.000197057	0.0132327	1.45809	-3.70541
FBGN0054029	#N/A	2.29601	4.29714	12.5311	3.26614e-05	0.00203382	3.17098	-4.48596		FBGN0036110	#N/A	3.50473	6.11688	8.11951	0.000345064	0.020449	0.890131	-3.4621		FBGN0037703	#N/A	2.19846	4.27039	8.99006	0.000198586	0.0132327	1.45001	-3.70205
FBGN0027527	#N/A	2.65346	1.66416	12.5059	3.30093e-05	0.0020378	3.15958	-4.48136		FBGN0032883	#N/A	2.34494	6.00541	8.09519	0.000350242	0.0205493	0.874383	-3.45563		FBGN0267339	#N/A	2.20102	3.40459	8.98191	0.0001995	0.0132327	1.44522	-3.70006
FBGN0025613	#N/A	2.95928	3.13851	12.4796	3.33773e-05	0.0020378	3.14764	-4.47655		FBGN0038458	#N/A	2.17287	5.00114	8.02428	0.000365872	0.0206036	0.828178	-3.43667		FBGN0262357	#N/A	3.05704	3.22135	8.88588	0.000210654	0.0136124	1.38833	-3.67643
FBGN0039498	#N/A	2.27765	5.79599	12.4777	3.34048e-05	0.0020378	3.14676	-4.47619		FBGN0033184	#N/A	2.11608	6.34285	8.00972	0.000369181	0.0206036	0.81864	-3.43276		FBGN0050148	#N/A	3.15003	2.82408	8.87288	0.000212219	0.0136124	1.38058	-3.67321
FBGN0052783	#N/A	2.19576	5.5494	12.4476	3.38328e-05	0.00204194	3.13305	-4.47066		FBGN0015572	#N/A	2.16001	2.16832	8.00129	0.000371112	0.0206036	0.813113	-3.43049		FBGN0037230	#N/A	2.65488	4.22866	8.80397	0.000220751	0.013781	1.33928	-3.6561
FBGN0034998	#N/A	2.15834	4.2157	12.3324	3.55302e-05	0.00210411	3.08029	-4.4494		FBGN0013308	#N/A	2.21232	2.34149	7.97741	0.000376651	0.0206036	0.797413	-3.42406		FBGN0262005	#N/A	3.37307	3.34175	8.79112	0.000222385	0.0138092	1.33155	-3.65289
FBGN0038486	#N/A	2.26382	6.06945	12.3175	3.57568e-05	0.00210411	3.07344	-4.44664		FBGN0030001	#N/A	2.05033	3.04284	7.97219	0.000377874	0.0206036	0.793976	-3.42265		FBGN0032624	#N/A	2.90423	5.28028	8.75343	0.000227265	0.0138493	1.30877	-3.64347
FBGN0264516	#N/A	4.02534	2.39803	12.248	3.68385e-05	0.0021463	3.04127	-4.4337		FBGN0262961	#N/A	2.63087	6.34034	7.96732	0.000379021	0.0206036	0.790763	-3.42134		FBGN0039196	#N/A	2.28857	1.42833	8.74976	0.000227746	0.0138493	1.30655	-3.64255
FBGN0037197	#N/A	2.78273	1.91282	12.0596	3.99687e-05	0.00225068	2.95313	-4.39828		FBGN0262877	#N/A	2.14589	3.67204	7.96689	0.000379122	0.0206036	0.790479	-3.42122		FBGN0039911	#N/A	6.18545	6.69476	8.74286	0.000228655	0.0138493	1.30237	-3.64082
FBGN0051976	#N/A	2.29677	1.47183	12.0159	4.0739e-05	0.00227231	2.93246	-4.38999		FBGN0038051	#N/A	2.0864	3.20776	7.91779	0.000390909	0.0206729	0.758002	-3.40792		FBGN0038631	#N/A	2.81531	6.22203	8.74054	0.000228963	0.0138493	1.30096	-3.64024
FBGN0263743	#N/A	2.47862	1.46062	11.9824	4.13412e-05	0.00228819	2.91657	-4.38362		FBGN0028504	#N/A	2.59962	4.18702	7.88829	0.000398198	0.0206729	0.738388	-3.3999		FBGN0260474	#N/A	2.57484	4.00399	8.71631	0.000232193	0.0139723	1.28625	-3.63415
FBGN0037284	#N/A	2.0759	2.85619	11.9692	4.15815e-05	0.00228819	2.9103	-4.3811		FBGN0036599	#N/A	2.97542	3.04997	7.83084	0.000412853	0.0206729	0.699985	-3.3842		FBGN0051041	#N/A	4.30909	3.60956	8.63721	0.00024312	0.0145548	1.2379	-3.61418
FBGN0038236	#N/A	4.46973	4.71817	11.9577	4.1793e-05	0.00228819	2.9048	-4.3789		FBGN0030836	#N/A	2.15954	2.17749	7.78075	0.000426153	0.0206729	0.66626	-3.37043		FBGN0035867	#N/A	2.54408	4.33217	8.59948	0.000248545	0.0147285	1.21467	-3.6046
FBGN0038540	#N/A	2.95446	1.47723	11.8987	4.28931e-05	0.00229885	2.87664	-4.36761		FBGN0029730	#N/A	2.13125	4.99613	7.76517	0.000430391	0.0206729	0.655728	-3.36614		FBGN0051935	#N/A	2.16748	4.34616	8.53376	0.000258339	0.0150318	1.17395	-3.58781
FBGN0033141	#N/A	2.07696	4.06646	11.8858	4.31376e-05	0.00229885	2.87047	-4.36514		FBGN0053082	#N/A	2.7441	3.39989	7.76451	0.000430572	0.0206729	0.655279	-3.36595		FBGN0034651	#N/A	3.45519	2.26515	8.43012	0.000274719	0.0157984	1.10906	-3.56111
FBGN0042127	#N/A	2.16499	5.58172	11.8729	4.33844e-05	0.00229885	2.86429	-4.36267		FBGN0039459	#N/A	2.25066	4.90373	7.76365	0.000430808	0.0206729	0.654695	-3.36572		FBGN0044872	#N/A	2.12504	4.72168	8.38329	0.000282518	0.0160872	1.07946	-3.54895
FBGN0039769	#N/A	2.13961	4.8326	11.8147	4.45188e-05	0.00233425	2.83628	-4.35146		FBGN0051703	#N/A	2.29372	3.72091	7.7505	0.000434427	0.0206729	0.64579	-3.36208		FBGN0030478	#N/A	2.00214	7.26196	8.34371	0.000289315	0.0160872	1.05431	-3.53863
FBGN0005778	#N/A	2.57006	3.87395	11.8093	4.46263e-05	0.00233425	2.83366	-4.35041		FBGN0028980	#N/A	2.4385	4.86568	7.74457	0.000436071	0.0206729	0.641766	-3.36044		FBGN0033827	#N/A	2.60166	2.14276	8.32799	0.000292067	0.0160872	1.04429	-3.53452
FBGN0031080	#N/A	2.06536	3.61422	11.7163	4.65167e-05	0.00237438	2.78861	-4.33239		FBGN0028561	#N/A	2.12324	4.86551	7.7393	0.000437538	0.0206729	0.638192	-3.35898		FBGN0262010	#N/A	2.69999	2.35694	8.31234	0.000294838	0.0160872	1.03429	-3.53042
FBGN0034904	#N/A	2.67765	6.07256	11.676	4.73656e-05	0.00237438	2.76895	-4.32454		FBGN0035455	#N/A	2.05524	5.59414	7.73169	0.000439667	0.0206729	0.63302	-3.35688		FBGN0036443	#N/A	2.41003	6.76269	8.31043	0.000295178	0.0160872	1.03307	-3.52992
FBGN0262362	#N/A	2.0443	1.56971	11.6739	4.74109e-05	0.00237438	2.76791	-4.32412		FBGN0031832	#N/A	2.25511	5.12222	7.7315	0.00043972	0.0206729	0.632892	-3.35682		FBGN0033701	#N/A	2.08311	3.62825	8.27473	0.000301624	0.0161521	1.01018	-3.52053
FBGN0036512	#N/A	2.46706	6.17993	11.658	4.77507e-05	0.00238126	2.76015	-4.32102		FBGN0283503	#N/A	2.12654	4.93607	7.72492	0.000441571	0.0206729	0.628417	-3.355		FBGN0025111	#N/A	2.17732	8.76839	8.22367	0.000311132	0.0164215	0.977275	-3.50706
FBGN0038576	#N/A	2.08208	4.8947	11.6425	4.80869e-05	0.00238791	2.75252	-4.31797		FBGN0031585	#N/A	4.30826	5.67186	7.71566	0.000444192	0.0206729	0.622113	-3.35243		FBGN0020660	#N/A	2.72988	5.47062	8.21763	0.00031228	0.0164215	0.973365	-3.50546
FBGN0003124	#N/A	2.26375	5.24707	11.5963	4.90993e-05	0.00240771	2.72985	-4.30892		FBGN0045468	#N/A	3.41714	2.45622	7.71192	0.000445257	0.0206729	0.619561	-3.35139		FBGN0038592	#N/A	2.55651	2.39777	8.19235	0.000317139	0.0165389	0.95698	-3.49875
FBGN0036520	#N/A	2.16687	3.5873	11.4689	5.20277e-05	0.00250274	2.66677	-4.28377		FBGN0035873	#N/A	3.09629	2.45357	7.68306	0.000453564	0.0209149	0.599858	-3.34336		FBGN0051431	#N/A	2.06558	4.40433	8.18399	0.000318765	0.0165389	0.951552	-3.49653
FBGN0036109	#N/A	2.18997	1.16451	11.3899	5.3946e-05	0.00255104	2.62729	-4.26804		FBGN0038889	#N/A	2.06777	4.18655	7.66685	0.00045831	0.0209403	0.588759	-3.33884		FBGN0033371	#N/A	2.28184	5.32703	8.13478	0.000328537	0.0167482	0.919477	-3.48342
FBGN0033449	#N/A	2.06904	3.56357	11.3734	5.43586e-05	0.00255899	2.61898	-4.26473		FBGN0262876	#N/A	2.7021	2.21081	7.64791	0.000463931	0.0209403	0.575756	-3.33355		FBGN0030137	#N/A	2.84936	5.59961	8.09986	0.000335688	0.0169217	0.89659	-3.47406
FBGN0030697	#N/A	2.30304	6.12369	11.3621	5.46422e-05	0.00256164	2.6133	-4.26247		FBGN0283480	#N/A	3.33962	5.29925	7.63328	0.000468328	0.0209403	0.565691	-3.32945		FBGN0024912	#N/A	2.46493	4.15023	8.09696	0.000336288	0.0169217	0.894689	-3.47329
FBGN0036036	#N/A	2.11105	3.4819	11.3499	5.49501e-05	0.00256164	2.60717	-4.26003		FBGN0037230	#N/A	2.78468	4.29355	7.5908	0.000481371	0.0210544	0.536364	-3.31752		FBGN0036354	#N/A	2.12606	5.80275	8.01955	0.000352834	0.0173797	0.843577	-3.45243
FBGN0034820	#N/A	2.35717	4.55694	11.3432	5.51195e-05	0.00256164	2.60381	-4.25869		FBGN0000120	#N/A	2.22386	9.20748	7.58099	0.000484446	0.0210544	0.529564	-3.31475		FBGN0037086	#N/A	1.97831	7.53833	8.00617	0.000355789	0.0174516	0.834692	-3.44881
FBGN0050087	#N/A	2.02393	1.36807	11.3033	5.61462e-05	0.00256164	2.58367	-4.25068		FBGN0037310	#N/A	2.08432	4.61025	7.55388	0.000493059	0.0211084	0.510734	-3.3071		FBGN0263999	#N/A	1.92037	1.53319	7.99649	0.000357946	0.0174715	0.828254	-3.44618
FBGN0036612	#N/A	2.2245	1.49215	11.3029	5.61564e-05	0.00256164	2.58347	-4.2506		FBGN0036849	#N/A	2.36579	1.68825	7.5509	0.000494016	0.0211084	0.508662	-3.30626		FBGN0031758	#N/A	2.12146	4.16457	7.92284	0.000374864	0.0179351	0.779015	-3.42613
FBGN0036440	#N/A	2.89027	1.95987	11.2607	5.72693e-05	0.00260232	2.56204	-4.24208		FBGN0085260	#N/A	4.03816	4.01693	7.50469	0.000509148	0.0214374	0.476402	-3.29316		FBGN0036415	#N/A	2.33697	6.62019	7.90862	0.000378238	0.0180227	0.769454	-3.42223
FBGN0033490	#N/A	2.38149	3.37631	11.2042	5.87961e-05	0.00264561	2.53328	-4.23065		FBGN0260238	#N/A	3.83793	3.02672	7.49973	0.000510804	0.0214374	0.472927	-3.29175		FBGN0036426	#N/A	2.60682	3.00159	7.88491	0.000383943	0.0180326	0.753477	-3.41573
FBGN0037291	#N/A	2.26361	2.48481	11.1924	5.9122e-05	0.00264565	2.52724	-4.22825		FBGN0038576	#N/A	2.02647	4.9334	7.45282	0.000526785	0.0217216	0.439956	-3.27837		FBGN0034796	#N/A	1.98515	4.17963	7.87576	0.00038617	0.0180326	0.747299	-3.41322
FBGN0027083	#N/A	2.10894	2.41795	11.1575	6.00944e-05	0.00267898	2.50941	-4.22117		FBGN0034839	#N/A	2.0981	3.8547	7.41047	0.000541721	0.0220019	0.410009	-3.26622		FBGN0040582	#N/A	1.89429	6.61158	7.84677	0.000393333	0.0182002	0.727671	-3.40524
FBGN0043471	#N/A	1.98659	6.09089	11.0911	6.20005e-05	0.00275352	2.47524	-4.20761		FBGN0039769	#N/A	2.42696	4.69982	7.4028	0.000544481	0.0220019	0.404565	-3.26402		FBGN0037090	#N/A	2.06289	5.36853	7.82807	0.000398034	0.0182002	0.714975	-3.40008
FBGN0052062	#N/A	2.58831	4.07722	11.0392	6.35406e-05	0.00281131	2.44838	-4.19695		FBGN0037413	#N/A	2.0971	1.30138	7.40198	0.000544777	0.0220019	0.403982	-3.26378		FBGN0033628	#N/A	1.86847	1.87166	7.81765	0.000400682	0.0182002	0.707887	-3.3972
FBGN0039435	#N/A	3.348	3.5199	10.9174	6.7331e-05	0.00292406	2.38489	-4.17178		FBGN0052461	#N/A	2.03928	3.98628	7.36614	0.000557888	0.0223023	0.378487	-3.25345		FBGN0035868	#N/A	2.88468	5.113	7.79509	0.000406488	0.0182002	0.692506	-3.39095
FBGN0035036	#N/A	1.93185	4.68978	10.8371	6.9977e-05	0.00298391	2.3426	-4.15504		FBGN0041102	#N/A	2.61915	9.23005	7.30019	0.000583001	0.0229855	0.331241	-3.23433		FBGN0031675	#N/A	2.0215	4.90945	7.78683	0.00040864	0.0182002	0.686859	-3.38866
FBGN0039343	#N/A	2.1448	5.29354	10.7975	7.13295e-05	0.0030197	2.32159	-4.14673		FBGN0262878	#N/A	2.11008	3.9685	7.27666	0.000592283	0.0232053	0.314279	-3.22747		FBGN0028504	#N/A	2.45579	4.11511	7.77924	0.000410627	0.0182002	0.681671	-3.38655
FBGN0035490	#N/A	2.02254	3.61346	10.7393	7.33693e-05	0.0030729	2.29062	-4.13449		FBGN0038571	#N/A	2.33912	6.8375	7.2668	0.00059622	0.0232053	0.307164	-3.22459		FBGN0030859	#N/A	2.25856	5.62694	7.77458	0.000411852	0.0182002	0.678486	-3.38526
FBGN0040510	#N/A	2.73811	4.29098	10.7298	7.37094e-05	0.00307619	2.28554	-4.13248		FBGN0038486	#N/A	1.93914	6.24279	7.2366	0.00060848	0.0232981	0.285292	-3.21575		FBGN0038243	#N/A	4.13559	9.23077	7.77121	0.000412741	0.0182002	0.676178	-3.38432
FBGN0053965	#N/A	2.17488	3.5083	10.7002	7.47782e-05	0.00308795	2.26972	-4.12622		FBGN0037057	#N/A	2.16762	4.57492	7.21929	0.000615641	0.0233017	0.272715	-3.21067		FBGN0035138	#N/A	2.27823	4.88616	7.75348	0.000417459	0.0183211	0.664017	-3.37939
FBGN0262876	#N/A	2.17574	2.46385	10.6846	7.53474e-05	0.00309444	2.26138	-4.12293		FBGN0034867	#N/A	2.527	3.04434	7.21306	0.000618242	0.0233017	0.268183	-3.20884		FBGN0039873	#N/A	2.41098	6.09083	7.73625	0.000422103	0.0184154	0.652177	-3.37458
FBGN0260231	#N/A	2.46306	3.37097	10.6691	7.59201e-05	0.00309444	2.25306	-4.11964		FBGN0046258	#N/A	2.11778	4.29665	7.19848	0.000624382	0.0233017	0.257556	-3.20455		FBGN0039251	#N/A	1.90261	5.76588	7.73382	0.000422762	0.0184154	0.650507	-3.3739
FBGN0029858	#N/A	3.20542	5.86549	10.6629	7.61517e-05	0.00309444	2.24971	-4.11832		FBGN0032399	#N/A	2.08629	2.20418	7.16052	0.000640698	0.0236318	0.229803	-3.19335		FBGN0265834	#N/A	3.15741	3.83853	7.70753	0.000429978	0.0185363	0.632383	-3.36655
FBGN0263050	#N/A	1.96464	4.14748	10.6505	7.66148e-05	0.00309444	2.24304	-4.11569		FBGN0025676	#N/A	1.90011	3.02436	7.12059	0.000658408	0.0239648	0.200447	-3.1815		FBGN0052574	#N/A	2.39168	2.3598	7.68494	0.000436294	0.0185887	0.616763	-3.36022
FBGN0052023	#N/A	3.40551	4.57449	10.6311	7.73483e-05	0.00309444	2.23257	-4.11155		FBGN0039172	#N/A	1.9075	8.35563	7.07678	0.000678496	0.0243408	0.16807	-3.16845		FBGN0034838	#N/A	2.45125	4.74019	7.6674	0.000441273	0.0187324	0.604603	-3.35529
FBGN0034468	#N/A	2.47524	4.20302	10.6232	7.7646e-05	0.00309444	2.22834	-4.10988		FBGN0038449	#N/A	1.91292	4.37477	7.07559	0.000679056	0.0243408	0.167181	-3.16809		FBGN0287831	#N/A	2.01907	6.40673	7.63297	0.000451243	0.0189489	0.58065	-3.34559
FBGN0266456	#N/A	4.17108	2.65766	10.6229	7.76584e-05	0.00309444	2.22816	-4.10981		FBGN0037910	#N/A	2.04423	4.29302	7.06532	0.000683873	0.0244027	0.159563	-3.16502		FBGN0020644	#N/A	2.23952	2.89873	7.54603	0.000477613	0.0196326	0.519696	-3.32092
FBGN0025702	#N/A	1.83711	4.82241	10.6185	7.78278e-05	0.00309444	2.22577	-4.10887		FBGN0264775	#N/A	2.56962	3.08964	7.05781	0.000687422	0.024418	0.153982	-3.16278		FBGN0038398	#N/A	2.11027	4.48149	7.50386	0.000491052	0.019974	0.489881	-3.30887
FBGN0023181	#N/A	2.41711	2.6724	10.5925	7.88286e-05	0.00312368	2.21171	-4.10332		FBGN0032147	#N/A	1.98825	5.57449	7.04274	0.000694609	0.0245992	0.142769	-3.15826		FBGN0037449	#N/A	2.20954	3.36117	7.48691	0.000496578	0.0201286	0.477853	-3.30401
FBGN0036988	#N/A	2.74564	2.11248	10.5362	8.1046e-05	0.00316397	2.18118	-4.09127		FBGN0040502	#N/A	2.35117	7.83493	7.03314	0.000699229	0.0246171	0.13562	-3.15538		FBGN0036877	#N/A	2.0301	3.92207	7.47659	0.000499979	0.0201964	0.470515	-3.30105
FBGN0051501	#N/A	1.8635	4.27865	10.5314	8.124e-05	0.00316397	2.17854	-4.09023		FBGN0050080	#N/A	2.35116	1.25934	7.00281	0.000714077	0.0249884	0.112953	-3.14626		FBGN0035167	#N/A	2.82791	2.26504	7.39542	0.000527698	0.0207442	0.412455	-3.27761
FBGN0003358	#N/A	2.49291	8.1969	10.4821	8.32475e-05	0.00317047	2.15166	-4.07963		FBGN0259193	#N/A	2.26144	3.60588	6.99283	0.000719042	0.0250138	0.105474	-3.14325		FBGN0261393	#N/A	1.81798	3.52507	7.38036	0.000533035	0.0207442	0.401618	-3.27324
FBGN0037413	#N/A	2.12473	1.27864	10.481	8.32942e-05	0.00317047	2.15104	-4.07939		FBGN0034998	#N/A	2.99377	3.80878	6.96347	0.00073389	0.0253805	0.083412	-3.13437		FBGN0037900	#N/A	1.92371	6.42319	7.35552	0.00054198	0.0208814	0.383691	-3.26602
FBGN0038002	#N/A	2.47101	2.10047	10.4693	8.37808e-05	0.00317047	2.14462	-4.07686		FBGN0036527	#N/A	2.81059	2.90189	6.95558	0.000737938	0.0254459	0.0774723	-3.13198		FBGN0024956	#N/A	2.05014	5.25425	7.33372	0.000549975	0.0209134	0.36791	-3.25966
FBGN0036470	#N/A	3.21157	2.41549	10.3704	8.8021e-05	0.00329772	2.0902	-4.05541		FBGN0032878	#N/A	2.16603	5.21271	6.91896	0.000757081	0.0259542	0.0498078	-3.12086		FBGN0030505	#N/A	2.12541	4.8984	7.3161	0.000556538	0.0209581	0.355122	-3.25451
FBGN0030228	#N/A	2.04812	5.24142	10.3545	8.87267e-05	0.00329772	2.08139	-4.05195		FBGN0035036	#N/A	1.78145	4.77584	6.886	0.000774813	0.0264059	0.0247867	-3.1108		FBGN0032878	#N/A	2.13455	5.19697	7.30608	0.000560311	0.020965	0.347836	-3.25157
FBGN0041102	#N/A	2.16953	9.44378	10.3416	8.9306e-05	0.00330517	2.07421	-4.04912		FBGN0026314	#N/A	1.87394	6.32418	6.86278	0.000787593	0.0266898	0.00709815	-3.1037		FBGN0053233	#N/A	2.20159	5.99846	7.27583	0.000571884	0.0211744	0.325787	-3.24269
FBGN0030539	#N/A	2.86082	2.95678	10.2542	9.33321e-05	0.0034026	2.02555	-4.02997		FBGN0050160	#N/A	2.03668	7.02204	6.8414	0.000799586	0.0266898	-0.00924778	-3.09714		FBGN0030374	#N/A	2.56238	5.26248	7.26349	0.000576688	0.0211775	0.31676	-3.23906
FBGN0085396	#N/A	1.82057	1.3734	10.2117	9.53693e-05	0.00343504	2.0017	-4.02059		FBGN0032733	#N/A	1.95759	1.88225	6.83971	0.000800543	0.0266898	-0.0105419	-3.09662		FBGN0035431	#N/A	1.76338	4.16293	7.26301	0.000576876	0.0211775	0.316409	-3.23892
FBGN0028416	#N/A	2.39914	13.1194	10.2094	9.54794e-05	0.00343504	2.00043	-4.02009		FBGN0030777	#N/A	2.55225	5.82102	6.81132	0.000816818	0.0268194	-0.0323203	-3.08787		FBGN0028424	#N/A	2.20217	5.9961	7.23798	0.000586764	0.0213983	0.298066	-3.23154
FBGN0025680	#N/A	2.41367	4.80647	10.2066	9.56159e-05	0.00343504	1.99885	-4.01947		FBGN0003651	#N/A	2.35024	4.20076	6.81096	0.000817026	0.0268194	-0.0325964	-3.08776		FBGN0039993	#N/A	3.0698	4.61029	7.22935	0.000590222	0.0213983	0.291723	-3.22898
FBGN0052279	#N/A	2.15784	1.64403	10.1465	9.85969e-05	0.00346306	1.96492	-4.00614		FBGN0037347	#N/A	1.78177	4.95815	6.79759	0.000824825	0.0268194	-0.042879	-3.08364		FBGN0035109	#N/A	2.31104	4.92811	7.19574	0.000603907	0.0214704	0.26697	-3.21903
FBGN0038073	#N/A	2.16804	1.42588	10.1227	9.98022e-05	0.00346306	1.95149	-4.00086		FBGN0026141	#N/A	2.42931	7.27131	6.79633	0.000825564	0.0268194	-0.0438494	-3.08325		FBGN0051272	#N/A	2.02854	5.52015	7.19289	0.000605085	0.0214704	0.264865	-3.21818
FBGN0035780	#N/A	2.06497	3.02909	10.112	0.000100352	0.00346306	1.94542	-3.99848		FBGN0264477	#N/A	2.2876	7.01929	6.79566	0.000825957	0.0268194	-0.0443638	-3.08304		FBGN0031925	#N/A	2.03682	4.76937	7.14886	0.000623626	0.0218603	0.232249	-3.20508
FBGN0033356	#N/A	1.8525	6.28794	10.1055	0.000100689	0.00346306	1.94171	-3.99702		FBGN0033701	#N/A	1.81775	3.49557	6.78975	0.000829439	0.0268194	-0.0489183	-3.08122		FBGN0039817	#N/A	2.40952	4.03511	7.13549	0.000629383	0.0218603	0.222315	-3.20109
FBGN0039376	#N/A	1.984	4.48634	10.0989	0.000101031	0.00346306	1.93796	-3.99555		FBGN0085329	#N/A	2.2055	3.21354	6.77741	0.000836765	0.02682	-0.0584409	-3.0774		FBGN0086365	#N/A	1.85161	3.58912	7.12878	0.000632299	0.0218603	0.217315	-3.19908
FBGN0033770	#N/A	1.83962	3.2983	10.0833	0.000101844	0.00346306	1.92909	-3.99206		FBGN0052364	#N/A	1.87628	2.33656	6.76421	0.000844683	0.0269608	-0.0686405	-3.07331		FBGN0032519	#N/A	1.77514	6.32935	7.11779	0.000637107	0.0218603	0.209124	-3.19579
FBGN0035644	#N/A	1.95733	1.96111	10.0797	0.000102033	0.00346306	1.92704	-3.99126		FBGN0030660	#N/A	2.03098	4.51357	6.74305	0.000857559	0.0271402	-0.0850288	-3.06674		FBGN0035455	#N/A	1.70122	5.41713	7.11452	0.000638544	0.0218603	0.206687	-3.19481
FBGN0037490	#N/A	1.80784	4.51882	10.0713	0.000102476	0.00346306	1.92226	-3.98938		FBGN0286809	#N/A	1.89882	5.03872	6.73792	0.000860717	0.0271402	-0.0890116	-3.06514		FBGN0039820	#N/A	1.77691	1.62569	7.09098	0.000649017	0.0221539	0.189089	-3.18774
FBGN0037921	#N/A	1.79819	3.21319	10.0383	0.000104237	0.00346545	1.9034	-3.98198		FBGN0033395	#N/A	2.14283	5.40051	6.71098	0.000877522	0.0275229	-0.109967	-3.05674		FBGN0035890	#N/A	1.69535	6.07086	7.06484	0.000660877	0.0221924	0.169492	-3.17988
FBGN0036678	#N/A	1.71579	1.03113	10.0253	0.000104938	0.0034789	1.89599	-3.97907		FBGN0030936	#N/A	1.91576	6.05431	6.69917	0.000885005	0.0275241	-0.119173	-3.05305		FBGN0051703	#N/A	2.71767	3.93289	7.05374	0.000665992	0.0222449	0.161146	-3.17653
FBGN0029590	#N/A	2.10125	1.13453	9.82869	0.000116282	0.00377005	1.78227	-3.93449		FBGN0038797	#N/A	1.73441	6.97655	6.67452	0.000900877	0.0275949	-0.138447	-3.04533		FBGN0028858	#N/A	2.33127	4.43492	7.03673	0.000673918	0.022287	0.148337	-3.17139
FBGN0015946	#N/A	2.7553	1.92489	9.80922	0.000117482	0.00379066	1.77089	-3.93003		FBGN0031559	#N/A	2.32734	3.68549	6.66757	0.000905409	0.0276619	-0.14389	-3.04316		FBGN0032493	#N/A	2.35064	2.65134	7.00592	0.000688562	0.0225794	0.125052	-3.16206
FBGN0040814	#N/A	1.8654	5.53246	9.78075	0.000119263	0.00382749	1.75421	-3.92349		FBGN0037204	#N/A	2.73794	2.10621	6.65044	0.0009167	0.0279096	-0.157334	-3.03777		FBGN0029147	#N/A	2.3112	4.3056	6.99284	0.000694888	0.0226596	0.115144	-3.15809
FBGN0033736	#N/A	1.69286	2.86364	9.75869	0.000120665	0.00385898	1.74124	-3.91842		FBGN0001112	#N/A	1.70741	3.9974	6.61164	0.000942881	0.0282327	-0.187896	-3.02554		FBGN0036504	#N/A	2.97836	2.91061	6.97523	0.000703515	0.0227389	0.101772	-3.15273
FBGN0037980	#N/A	1.72689	4.46501	9.64319	0.000128327	0.00401997	1.6729	-3.89168		FBGN0033809	#N/A	1.6811	3.8558	6.58217	0.000963358	0.0283792	-0.211224	-3.01621		FBGN0003978	#N/A	2.83265	4.7924	6.97345	0.000704394	0.0227389	0.100419	-3.15218
FBGN0085384	#N/A	2.53987	4.38264	9.60458	0.000131016	0.00405817	1.64987	-3.88268		FBGN0028513	#N/A	2.90629	7.97204	6.57424	0.000968955	0.0284251	-0.217516	-3.0137		FBGN0040351	#N/A	1.68641	3.28959	6.97064	0.000705787	0.0227389	0.0982765	-3.15133
FBGN0037781	#N/A	1.64866	3.96911	9.60436	0.000131031	0.00405817	1.64974	-3.88263		FBGN0036504	#N/A	2.72053	2.7817	6.53924	0.000994121	0.0288051	-0.245373	-3.00256		FBGN0050423	#N/A	1.79991	6.31194	6.96807	0.000707059	0.0227389	0.0963245	-3.15054
FBGN0034759	#N/A	1.87556	4.89919	9.58497	0.000132406	0.00407929	1.63814	-3.87809		FBGN0033978	#N/A	3.67718	4.85303	6.51732	0.00101027	0.0291298	-0.262885	-2.99556		FBGN0263047	#N/A	2.29818	4.53688	6.947	0.000717609	0.022945	0.0802685	-3.14411
FBGN0050090	#N/A	1.87379	1.83049	9.55569	0.000134515	0.00411517	1.62057	-3.87123		FBGN0040684	#N/A	2.44137	2.95812	6.50643	0.00101841	0.0292929	-0.27161	-2.99208		FBGN0031585	#N/A	4.22488	5.63017	6.93738	0.000722486	0.0229817	0.0729237	-3.14117
FBGN0040959	#N/A	3.48681	6.21319	9.55425	0.00013462	0.00411517	1.61971	-3.87089		FBGN0053287	#N/A	1.81175	5.1436	6.47621	0.0010414	0.0297683	-0.295884	-2.98238		FBGN0030928	#N/A	1.69286	3.78368	6.90079	0.000741399	0.0232241	0.0448925	-3.12995
FBGN0038292	#N/A	2.38882	5.42196	9.54023	0.000135644	0.00413574	1.61128	-3.8676		FBGN0039993	#N/A	2.3606	4.25569	6.46824	0.00104756	0.0297683	-0.302298	-2.97982		FBGN0035491	#N/A	1.92852	8.09814	6.89849	0.000742607	0.0232241	0.0431249	-3.12924
FBGN0030247	#N/A	1.63276	5.93295	9.52183	0.000137003	0.00416637	1.6002	-3.86327		FBGN0037030	#N/A	1.78105	3.69533	6.45895	0.00105479	0.0298301	-0.309784	-2.97683		FBGN0015903	#N/A	1.88815	3.6705	6.88997	0.000747097	0.0232241	0.036584	-3.12662
FBGN0038209	#N/A	1.63587	4.67893	9.49732	0.000138838	0.00420047	1.58541	-3.85749		FBGN0259878	#N/A	2.38873	4.52573	6.44924	0.00106242	0.0299739	-0.317624	-2.9737		FBGN0039091	#N/A	1.92194	3.30462	6.85429	0.000766269	0.0233425	0.00907885	-3.11562
FBGN0032848	#N/A	1.62413	4.19985	9.4736	0.000140641	0.00424412	1.57105	-3.85189		FBGN0038626	#N/A	2.08919	2.57743	6.43559	0.00107325	0.0301783	-0.32866	-2.9693		FBGN0033136	#N/A	1.97603	2.75541	6.85364	0.000766627	0.0233425	0.00857232	-3.11542
FBGN0031119	#N/A	1.87226	3.79063	9.45279	0.000142246	0.00425978	1.55843	-3.84696		FBGN0264830	#N/A	1.75949	0.879746	6.42272	0.00108358	0.0303531	-0.339087	-2.96514		FBGN0037030	#N/A	1.81581	3.71271	6.84156	0.000773251	0.0233425	-0.000770729	-3.11168
FBGN0034666	#N/A	2.05521	1.30262	9.40207	0.000146248	0.0043355	1.52755	-3.83491		FBGN0035346	#N/A	1.67211	5.93369	6.41742	0.00108787	0.030401	-0.343388	-2.96342		FBGN0030187	#N/A	1.67965	2.83373	6.83572	0.000776474	0.0233425	-0.00528713	-3.10987
FBGN0034670	#N/A	1.61194	2.54889	9.36064	0.000149615	0.00440205	1.50221	-3.82502		FBGN0039855	#N/A	1.936	5.05364	6.39052	0.00110994	0.0308716	-0.365259	-2.9547		FBGN0042126	#N/A	1.87517	3.33546	6.83467	0.000777056	0.0233425	-0.00610209	-3.10955
FBGN0053082	#N/A	2.67798	3.42227	9.35267	0.000150273	0.00441038	1.49733	-3.82312		FBGN0035812	#N/A	2.01487	4.88239	6.36833	0.00112854	0.0310955	-0.383355	-2.94748		FBGN0035265	#N/A	1.8763	4.37696	6.8333	0.000777818	0.0233425	-0.00716601	-3.10912
FBGN0031677	#N/A	2.13054	4.22246	9.33054	0.000152119	0.00443465	1.48373	-3.81782		FBGN0263121	#N/A	1.67518	8.71071	6.36175	0.00113413	0.0311767	-0.388739	-2.94534		FBGN0035009	#N/A	1.96354	5.87186	6.82806	0.000780732	0.0233699	-0.0112278	-3.1075
FBGN0051525	#N/A	2.14545	4.31614	9.32921	0.00015223	0.00443465	1.48291	-3.8175		FBGN0262824	#N/A	1.85057	2.97772	6.35023	0.00114398	0.0313744	-0.398161	-2.94158		FBGN0085260	#N/A	3.60835	3.80203	6.81823	0.000786234	0.0234744	-0.0188563	-3.10445
FBGN0053258	#N/A	5.01819	4.58773	9.2829	0.000156182	0.00452736	1.45436	-3.80637		FBGN0036354	#N/A	1.83739	5.65842	6.32172	0.00116881	0.031622	-0.421559	-2.93226		FBGN0050378	#N/A	1.70489	8.09504	6.80255	0.0007951	0.0236786	-0.0310392	-3.09958
FBGN0045843	#N/A	1.93203	3.13323	9.25435	0.000158679	0.00457719	1.43669	-3.79948		FBGN0030859	#N/A	1.97493	5.48512	6.30635	0.00118246	0.0316926	-0.434216	-2.92721		FBGN0028980	#N/A	2.02327	4.65807	6.77486	0.000811054	0.0239037	-0.0526305	-3.09095
FBGN0036242	#N/A	1.58059	1.83888	9.24085	0.000159875	0.00458921	1.42832	-3.79622		FBGN0038979	#N/A	2.21438	7.59276	6.29366	0.00119386	0.0317738	-0.444678	-2.92305		FBGN0032485	#N/A	2.1563	6.11618	6.77258	0.00081238	0.0239037	-0.0544062	-3.09024
FBGN0262020	#N/A	3.18018	1.82009	9.22094	0.00016166	0.00461782	1.41594	-3.7914		FBGN0050359	#N/A	2.49933	4.99989	6.291	0.00119627	0.0317738	-0.446874	-2.92217		FBGN0040805	#N/A	2.06546	4.02007	6.77121	0.00081318	0.0239037	-0.0554756	-3.08981
FBGN0038626	#N/A	2.08619	2.56878	9.21663	0.000162049	0.00461782	1.41326	-3.79035		FBGN0010425	#N/A	4.07026	6.53989	6.27252	0.00121316	0.0318636	-0.462163	-2.91608		FBGN0262570	#N/A	1.72089	1.44779	6.77085	0.000813391	0.0239037	-0.055758	-3.0897
FBGN0003651	#N/A	1.59848	4.56583	9.20318	0.000163272	0.00464141	1.40488	-3.78709		FBGN0037900	#N/A	1.86286	6.39276	6.24742	0.00123653	0.0321199	-0.482982	-2.90779		FBGN0052461	#N/A	1.81642	3.87485	6.7682	0.000814944	0.0239037	-0.057832	-3.08887
FBGN0031520	#N/A	2.0282	4.12571	9.19681	0.000163854	0.00464222	1.40091	-3.78554		FBGN0085206	#N/A	2.97082	4.97111	6.2105	0.00127188	0.0326623	-0.513735	-2.89556		FBGN0031431	#N/A	1.61343	3.15255	6.76057	0.00081943	0.0239397	-0.0637993	-3.08649
FBGN0037937	#N/A	1.6628	1.40885	9.18996	0.000164483	0.00464222	1.39664	-3.78388		FBGN0031490	#N/A	1.67661	3.02826	6.19982	0.00128232	0.0326623	-0.522658	-2.89201		FBGN0000043	#N/A	1.89253	9.05832	6.75427	0.000823155	0.0239397	-0.0687312	-3.08452
FBGN0036690	#N/A	2.31076	1.85261	9.18542	0.000164902	0.00464291	1.3938	-3.78277		FBGN0053229	#N/A	1.63708	7.70776	6.19903	0.00128309	0.0326623	-0.52332	-2.89174		FBGN0023171	#N/A	1.68741	5.83358	6.75382	0.000823424	0.0239397	-0.0690859	-3.08438
FBGN0052574	#N/A	1.56632	4.3388	9.13648	0.000169494	0.00470467	1.36317	-3.77084		FBGN0052651	#N/A	1.71347	4.15573	6.17783	0.00130414	0.0330038	-0.541088	-2.88467		FBGN0032472	#N/A	2.2159	7.47545	6.74236	0.000830254	0.0240214	-0.0780685	-3.08079
FBGN0038589	#N/A	1.63092	5.0659	9.12526	0.000170569	0.00471227	1.35612	-3.7681		FBGN0259922	#N/A	1.64706	4.86975	6.16154	0.00132058	0.033051	-0.554769	-2.87923		FBGN0011642	#N/A	2.34609	4.83235	6.73377	0.000835416	0.0240518	-0.0848095	-3.0781
FBGN0029679	#N/A	1.5739	2.4989	9.08752	0.000174241	0.00475914	1.33235	-3.75885		FBGN0032519	#N/A	1.63059	6.25708	6.15934	0.00132283	0.033051	-0.55662	-2.8785		FBGN0052651	#N/A	2.28254	4.44027	6.71674	0.000845764	0.0240518	-0.0982009	-3.07275
FBGN0038889	#N/A	1.98377	4.21776	9.08704	0.000174288	0.00475914	1.33205	-3.75873		FBGN0038292	#N/A	1.94853	5.65307	6.1415	0.00134115	0.0333674	-0.571646	-2.87252		FBGN0037204	#N/A	2.7453	2.10989	6.71423	0.000847299	0.0240518	-0.100174	-3.07196
FBGN0028668	#N/A	1.87148	3.8289	9.0606	0.000176916	0.0048025	1.31534	-3.75223		FBGN0085273	#N/A	1.58571	0.849236	6.13739	0.00134541	0.033403	-0.575115	-2.87114		FBGN0263748	#N/A	1.64161	6.16798	6.71186	0.000848753	0.0240518	-0.10204	-3.07122
FBGN0264377	#N/A	2.62381	2.22738	9.05877	0.000177099	0.0048025	1.31418	-3.75178		FBGN0038652	#N/A	1.83618	3.55905	6.12727	0.00135598	0.0334911	-0.583661	-2.86775		FBGN0051870	#N/A	2.77181	7.16191	6.70206	0.000854803	0.0241622	-0.109768	-3.06813
FBGN0032883	#N/A	1.60908	6.36234	9.03814	0.000179186	0.0048479	1.30111	-3.7467		FBGN0042094	#N/A	1.63522	6.34339	6.1107	0.00137348	0.0336699	-0.597678	-2.86218		FBGN0037850	#N/A	1.85652	3.85024	6.6725	0.000873351	0.0245317	-0.13313	-3.05881
FBGN0052750	#N/A	1.66583	3.13011	9.00044	0.000183072	0.00491913	1.27715	-3.73738		FBGN0022981	#N/A	2.54978	3.71355	6.10482	0.00137975	0.0336699	-0.602656	-2.8602		FBGN0031261	#N/A	2.2549	4.82733	6.63803	0.000895577	0.0247732	-0.160492	-3.0479
FBGN0266163	#N/A	2.96721	2.20077	8.97476	0.000185776	0.00496908	1.26077	-3.73101		FBGN0023096	#N/A	1.72049	1.87467	6.10286	0.00138186	0.0336699	-0.60432	-2.85954		FBGN0037462	#N/A	2.58337	5.67401	6.63605	0.00089687	0.0247732	-0.162063	-3.04727
FBGN0025360	#N/A	1.63335	2.4122	8.94624	0.000188835	0.00503944	1.24253	-3.72392		FBGN0260933	#N/A	1.8327	4.54758	6.087	0.00139898	0.0337751	-0.617786	-2.85419		FBGN0053689	#N/A	2.42758	1.24353	6.6292	0.000901378	0.0247732	-0.167525	-3.04509
FBGN0031613	#N/A	2.07174	3.77131	8.92919	0.00019069	0.00507227	1.2316	-3.71967		FBGN0028884	#N/A	1.61635	4.35393	6.05993	0.00142879	0.0341087	-0.640835	-2.84503		FBGN0039744	#N/A	1.67342	4.42995	6.62521	0.000904009	0.0247732	-0.170699	-3.04383
FBGN0040502	#N/A	1.86045	8.06924	8.87931	0.000196247	0.00513587	1.1995	-3.7072		FBGN0034205	#N/A	1.59926	4.95685	6.03575	0.00145604	0.0345765	-0.661499	-2.83683		FBGN0035343	#N/A	2.07952	6.03536	6.6115	0.00091313	0.0249646	-0.181635	-3.03947
FBGN0003410	#N/A	1.58359	4.87621	8.86802	0.000197529	0.0051546	1.19221	-3.70437		FBGN0050423	#N/A	1.62636	6.22517	6.03359	0.0014585	0.0345765	-0.663344	-2.83609		FBGN0029977	#N/A	2.14077	1.71763	6.60468	0.000917709	0.0249863	-0.187085	-3.03729
FBGN0052706	#N/A	1.78839	4.76528	8.85365	0.000199178	0.00518612	1.18292	-3.70076		FBGN0054029	#N/A	1.9561	4.47792	6.0216	0.00147227	0.0347249	-0.673621	-2.83201		FBGN0032733	#N/A	1.62725	1.71708	6.60395	0.000918203	0.0249863	-0.187672	-3.03706
FBGN0032754	#N/A	1.67413	1.5141	8.83164	0.000201733	0.00522951	1.16866	-3.69522		FBGN0032741	#N/A	1.92054	3.41867	6.01398	0.0014811	0.0347257	-0.680164	-2.82942		FBGN0039629	#N/A	2.19611	5.02576	6.57369	0.000938856	0.0254108	-0.211911	-3.0274
FBGN0260451	#N/A	2.00621	5.18781	8.82662	0.000202322	0.00523325	1.1654	-3.69396		FBGN0034468	#N/A	2.11139	4.39577	6.01325	0.00148195	0.0347257	-0.680792	-2.82917		FBGN0039790	#N/A	1.60746	3.67623	6.56907	0.000942057	0.0254108	-0.215622	-3.02592
FBGN0027495	#N/A	1.76248	5.46467	8.81828	0.000203304	0.00524579	1.15999	-3.69185		FBGN0259715	#N/A	2.16323	6.82683	6.00492	0.00149167	0.0347654	-0.687949	-2.82633		FBGN0259715	#N/A	1.59821	6.54432	6.56841	0.00094251	0.0254108	-0.216145	-3.02571
FBGN0051437	#N/A	1.63109	1.49384	8.77626	0.000208336	0.00533024	1.13263	-3.68123		FBGN0038734	#N/A	1.61962	2.89348	5.9879	0.00151178	0.0351542	-0.702602	-2.82051		FBGN0029765	#N/A	1.8275	5.7257	6.53351	0.000967118	0.0258948	-0.244248	-3.01452
FBGN0030768	#N/A	2.27526	4.6503	8.76433	0.000209792	0.00535584	1.12484	-3.67821		FBGN0034904	#N/A	1.85979	6.4925	5.98577	0.00151431	0.0351542	-0.704436	-2.81978		FBGN0036929	#N/A	2.24045	3.81222	6.51295	0.000981963	0.0261722	-0.260863	-3.0079
FBGN0263121	#N/A	1.78443	8.64502	8.67648	0.000220884	0.00556656	1.06717	-3.65584		FBGN0035099	#N/A	1.6455	3.68284	5.98042	0.00152071	0.0352334	-0.709052	-2.81795		FBGN0037265	#N/A	1.57518	5.23539	6.50157	0.0009903	0.0262529	-0.270086	-3.00423
FBGN0039154	#N/A	2.45107	2.99375	8.63747	0.00022603	0.00564594	1.04138	-3.64583		FBGN0037225	#N/A	1.71161	1.98629	5.96969	0.00153363	0.0352751	-0.718311	-2.81428		FBGN0032845	#N/A	1.55494	4.62808	6.49606	0.000994361	0.0262529	-0.274551	-3.00246
FBGN0028561	#N/A	2.04673	4.89288	8.63446	0.000226433	0.00564594	1.03939	-3.64506		FBGN0050039	#N/A	2.34843	7.18195	5.96533	0.00153892	0.0352751	-0.722079	-2.81278		FBGN0034716	#N/A	1.55696	6.04352	6.4898	0.000999002	0.0262529	-0.279632	-3.00043
FBGN0067622	#N/A	1.65409	3.70874	8.6177	0.000228691	0.00567304	1.02827	-3.64075		FBGN0040805	#N/A	1.81597	3.89532	5.95596	0.00155037	0.0353393	-0.730191	-2.80957		FBGN0039855	#N/A	1.78493	4.9781	6.48582	0.00100196	0.0262529	-0.282863	-2.99915
FBGN0039172	#N/A	1.7631	8.41677	8.61031	0.000229695	0.00567304	1.02336	-3.63885		FBGN0261838	#N/A	1.63518	4.07033	5.94059	0.00156934	0.0356595	-0.743513	-2.80428		FBGN0041111	#N/A	2.04028	4.23768	6.48446	0.00100298	0.0262529	-0.283968	-2.99871
FBGN0032286	#N/A	1.79288	4.83392	8.58222	0.000233559	0.00570282	1.00467	-3.6316		FBGN0042127	#N/A	1.92939	5.71048	5.92214	0.00159248	0.036033	-0.759541	-2.79793		FBGN0285970	#N/A	1.71475	6.65169	6.47568	0.00100957	0.0263091	-0.291111	-2.99587
FBGN0026598	#N/A	1.74601	3.04692	8.57617	0.000234401	0.00571153	1.00064	-3.63004		FBGN0029154	#N/A	1.74934	6.62084	5.87566	0.00165256	0.0367004	-0.800108	-2.78184		FBGN0053003	#N/A	1.60336	1.26579	6.46332	0.00101892	0.0264057	-0.301176	-2.99186
FBGN0037783	#N/A	1.4784	1.21401	8.56659	0.000235742	0.00572765	0.994247	-3.62756		FBGN0038258	#N/A	1.50887	5.69255	5.874	0.00165475	0.0367004	-0.80156	-2.78127		FBGN0032318	#N/A	1.90235	4.83081	6.4558	0.00102465	0.0264057	-0.307302	-2.98942
FBGN0032109	#N/A	1.5347	4.26491	8.47029	0.000249735	0.00597727	0.929608	-3.60252		FBGN0031620	#N/A	1.62853	4.83667	5.87268	0.0016565	0.0367004	-0.802719	-2.78081		FBGN0261998	#N/A	1.99101	5.53385	6.45053	0.00102869	0.0264352	-0.3116	-2.98771
FBGN0037519	#N/A	1.62733	3.22575	8.46079	0.000251168	0.00597727	0.923191	-3.60004		FBGN0267001	#N/A	1.7368	3.59367	5.871	0.00165872	0.0367004	-0.804188	-2.78023		FBGN0053301	#N/A	1.96842	4.89659	6.43213	0.00104297	0.0266424	-0.326644	-2.98173
FBGN0036666	#N/A	1.49864	7.00828	8.45924	0.000251402	0.00597727	0.922145	-3.59963		FBGN0263999	#N/A	1.65564	1.40083	5.86102	0.00167202	0.0367824	-0.81294	-2.77676		FBGN0034759	#N/A	1.6897	3.11656	6.42218	0.00105078	0.0267834	-0.334795	-2.97849
FBGN0037347	#N/A	1.54439	5.06596	8.43597	0.000254956	0.00601751	0.906402	-3.59354		FBGN0038790	#N/A	3.61959	7.58465	5.85887	0.0016749	0.0367824	-0.814828	-2.77601		FBGN0085206	#N/A	2.82411	4.89775	6.41749	0.00105448	0.0268191	-0.338632	-2.97696
FBGN0003545	#N/A	1.67069	4.44207	8.42583	0.000256523	0.00603803	0.899528	-3.59087		FBGN0036929	#N/A	2.28845	3.83622	5.85271	0.00168319	0.0368271	-0.820235	-2.77387		FBGN0034473	#N/A	2.77838	2.73174	6.40797	0.00106205	0.026953	-0.346449	-2.97385
FBGN0050160	#N/A	1.54535	7.25667	8.39715	0.000261015	0.00611929	0.880051	-3.58333		FBGN0032660	#N/A	2.3728	3.91499	5.81621	0.00173328	0.0373771	-0.852389	-2.76113		FBGN0039476	#N/A	2.0803	5.16556	6.39929	0.00106901	0.0270708	-0.353583	-2.97102
FBGN0034631	#N/A	1.49959	3.75881	8.38085	0.000263609	0.0061451	0.868953	-3.57904		FBGN0002716	#N/A	1.84367	3.26679	5.81593	0.00173368	0.0373771	-0.852638	-2.76103		FBGN0052521	#N/A	2.89635	5.67437	6.38703	0.00107892	0.0270896	-0.363665	-2.96701
FBGN0037678	#N/A	4.56349	4.75485	8.3804	0.000263682	0.0061451	0.868642	-3.57892		FBGN0261537	#N/A	3.02135	4.12962	5.79644	0.00176114	0.0375081	-0.86987	-2.75421		FBGN0051777	#N/A	1.62042	5.35465	6.38477	0.00108076	0.0270896	-0.365527	-2.96627
FBGN0039454	#N/A	1.6672	1.25883	8.35701	0.000267459	0.00619335	0.852683	-3.57274		FBGN0039310	#N/A	1.92298	6.09348	5.79327	0.00176565	0.0375081	-0.872678	-2.7531		FBGN0025454	#N/A	1.54496	7.72188	6.3648	0.00109718	0.0272299	-0.382002	-2.95972
FBGN0265138	#N/A	1.48103	0.916619	8.34844	0.00026886	0.00619335	0.846819	-3.57047		FBGN0025693	#N/A	1.6218	3.11144	5.79125	0.00176854	0.0375081	-0.87447	-2.75239		FBGN0036289	#N/A	1.5168	5.02512	6.36455	0.00109739	0.0272299	-0.382207	-2.95964
FBGN0051105	#N/A	2.57586	3.65302	8.34739	0.000269031	0.00619335	0.846103	-3.5702		FBGN0037150	#N/A	2.27393	2.90145	5.76493	0.00180662	0.0379669	-0.897843	-2.74313		FBGN0038142	#N/A	1.89574	4.41365	6.35933	0.00110173	0.0272299	-0.386521	-2.95793
FBGN0031305	#N/A	4.03846	3.61516	8.34011	0.000270229	0.00619335	0.841118	-3.56827		FBGN0038273	#N/A	2.18458	2.30818	5.75561	0.00182033	0.03813	-0.906135	-2.73985		FBGN0035005	#N/A	1.58474	7.36844	6.35696	0.0011037	0.0272299	-0.38848	-2.95715
FBGN0015546	#N/A	1.98579	2.43314	8.33652	0.000270821	0.00619335	0.838661	-3.56732		FBGN0261860	#N/A	1.9894	6.75748	5.74953	0.00182935	0.0382509	-0.911558	-2.7377		FBGN0035795	#N/A	2.68806	2.73176	6.34483	0.00111388	0.0272348	-0.398518	-2.95316
FBGN0011596	#N/A	1.51761	5.77028	8.33265	0.000271462	0.00619335	0.836008	-3.56629		FBGN0038705	#N/A	1.58206	1.24191	5.74008	0.00184346	0.0383776	-0.91999	-2.73437		FBGN0033490	#N/A	1.63825	1.36644	6.34334	0.00111515	0.0272348	-0.399756	-2.95267
FBGN0266129	#N/A	1.62299	2.46061	8.29033	0.000278581	0.00629293	0.806945	-3.55505		FBGN0263078	#N/A	1.66719	4.4746	5.73461	0.00185168	0.0383776	-0.92487	-2.73243		FBGN0030244	#N/A	1.83835	5.47429	6.33291	0.001124	0.027387	-0.408401	-2.94923
FBGN0046689	#N/A	2.15069	2.6029	8.28652	0.000279233	0.00629558	0.804319	-3.55403		FBGN0263743	#N/A	2.05174	1.68341	5.72823	0.00186132	0.0384841	-0.930573	-2.73018		FBGN0039323	#N/A	1.84854	4.848	6.33049	0.00112607	0.027387	-0.410412	-2.94843
FBGN0000411	#N/A	1.46241	3.03765	8.21804	0.000291257	0.00646509	0.756967	-3.53572		FBGN0051874	#N/A	1.71636	6.37212	5.71366	0.00188358	0.0387662	-0.943618	-2.72502		FBGN0034541	#N/A	2.07748	2.59817	6.32053	0.00113462	0.0275374	-0.418679	-2.94515
FBGN0028789	#N/A	1.95259	1.8827	8.204	0.000293796	0.00648721	0.747217	-3.53195		FBGN0052832	#N/A	2.19213	6.199	5.70021	0.0019044	0.0390022	-0.955683	-2.72024		FBGN0030114	#N/A	1.73416	5.16156	6.30355	0.00114937	0.027681	-0.43281	-2.93954
FBGN0032419	#N/A	1.44287	5.40777	8.19284	0.000295833	0.00650777	0.739453	-3.52895		FBGN0052023	#N/A	2.05891	5.25872	5.69985	0.00190497	0.0390022	-0.956011	-2.72011		FBGN0054003	#N/A	2.39659	4.4283	6.30011	0.00115239	0.027681	-0.435673	-2.9384
FBGN0039408	#N/A	1.73776	1.96134	8.17619	0.000298904	0.00655083	0.727849	-3.52447		FBGN0034796	#N/A	1.69275	4.03343	5.69754	0.00190857	0.0390082	-0.958084	-2.71929		FBGN0034405	#N/A	1.64602	6.79525	6.29271	0.00115891	0.0277235	-0.441845	-2.93595
FBGN0052029	#N/A	1.56747	2.13434	8.16558	0.00030088	0.00656967	0.720445	-3.52161		FBGN0085486	#N/A	1.71858	6.15334	5.68932	0.00192145	0.0391826	-0.96547	-2.71637		FBGN0287724	#N/A	1.68353	3.84313	6.26574	0.00118303	0.0279853	-0.464387	-2.927
FBGN0038672	#N/A	1.43719	4.90932	8.13032	0.000307557	0.00669921	0.695774	-3.51207		FBGN0032553	#N/A	1.54107	5.53155	5.68342	0.00193075	0.0392575	-0.970773	-2.71427		FBGN0053909	#N/A	1.70178	8.2648	6.25778	0.00119026	0.0280144	-0.471054	-2.92436
FBGN0052040	#N/A	3.59584	3.47366	8.10275	0.000312899	0.00676932	0.676415	-3.5046		FBGN0036329	#N/A	1.90637	6.02109	5.67181	0.00194924	0.0394294	-0.981234	-2.71014		FBGN0263233	#N/A	1.77134	1.06662	6.23683	0.00120955	0.028241	-0.488644	-2.91738
FBGN0035812	#N/A	1.92879	4.91453	8.0946	0.000314499	0.00679146	0.67068	-3.50238		FBGN0262098	#N/A	1.91794	5.15665	5.65592	0.00197486	0.0397927	-0.995574	-2.70446		FBGN0034328	#N/A	3.90976	5.905	6.23681	0.00120957	0.028241	-0.488661	-2.91737
FBGN0266282	#N/A	1.68347	4.60869	8.06068	0.000321261	0.00688692	0.646761	-3.49314		FBGN0050048	#N/A	1.50739	2.76782	5.65162	0.00198186	0.0398049	-0.999463	-2.70293		FBGN0036939	#N/A	1.6357	3.78383	6.23025	0.00121569	0.0283272	-0.494184	-2.91518
FBGN0029966	#N/A	2.05972	1.5538	8.04453	0.000324541	0.00692121	0.635334	-3.48873		FBGN0030959	#N/A	1.54059	6.12152	5.6462	0.00199074	0.0398049	-1.00437	-2.70099		FBGN0032047	#N/A	1.56216	5.20395	6.22657	0.00121913	0.0283509	-0.497282	-2.91395
FBGN0037166	#N/A	1.5988	4.09232	8.04412	0.000324625	0.00692121	0.635046	-3.48862		FBGN0035380	#N/A	1.45655	5.96193	5.64271	0.00199647	0.0398049	-1.00753	-2.69974		FBGN0035094	#N/A	2.53985	4.07006	6.21313	0.00123181	0.0284459	-0.508607	-2.90946
FBGN0051677	#N/A	2.70233	2.69787	8.03318	0.00032687	0.00695647	0.627294	-3.48563		FBGN0000079	#N/A	2.60815	10.1291	5.64071	0.00199975	0.0398049	-1.00933	-2.69902		FBGN0035714	#N/A	1.68447	6.31593	6.20616	0.00123844	0.0285158	-0.514485	-2.90713
FBGN0039453	#N/A	2.50013	2.11225	7.9953	0.000334783	0.00707745	0.600384	-3.47524		FBGN0039790	#N/A	1.47627	3.61064	5.64043	0.00200022	0.0398049	-1.00959	-2.69892		FBGN0265041	#N/A	2.10727	2.98313	6.14509	0.0012984	0.0294893	-0.566271	-2.88659
FBGN0038821	#N/A	1.64997	2.02138	7.97745	0.00033859	0.00711583	0.587663	-3.47033		FBGN0051473	#N/A	2.96998	6.27299	5.63751	0.00200504	0.0398049	-1.01223	-2.69788		FBGN0028513	#N/A	2.57279	7.80529	6.1376	0.00130598	0.0295533	-0.572653	-2.88406
FBGN0040850	#N/A	2.08074	4.27845	7.96505	0.000341263	0.00714992	0.578814	-3.46691		FBGN0031773	#N/A	1.65087	3.83351	5.63351	0.00201166	0.0398049	-1.01586	-2.69644		FBGN0037827	#N/A	1.66144	6.23097	6.12984	0.0013139	0.0295989	-0.579274	-2.88144
FBGN0032399	#N/A	1.74084	2.36705	7.96429	0.000341427	0.00714992	0.578274	-3.4667		FBGN0035483	#N/A	1.50407	6.29646	5.62879	0.00201952	0.0398931	-1.02014	-2.69475		FBGN0050359	#N/A	2.33022	4.91533	6.12541	0.00131844	0.0295989	-0.583056	-2.87994
FBGN0085217	#N/A	2.01223	3.73171	7.95727	0.000342954	0.00715352	0.573253	-3.46476		FBGN0031333	#N/A	1.64907	6.33369	5.62557	0.00202489	0.0399324	-1.02306	-2.6936		FBGN0032974	#N/A	1.55652	3.93468	6.11157	0.00133275	0.0297434	-0.594887	-2.87525
FBGN0052603	#N/A	1.37053	1.7151	7.95512	0.000343423	0.00715352	0.571716	-3.46417		FBGN0027083	#N/A	1.58903	2.68797	5.62099	0.00203259	0.0400157	-1.02722	-2.69195		FBGN0030985	#N/A	2.09686	5.73538	6.1069	0.00133761	0.0297434	-0.598879	-2.87367
FBGN0032188	#N/A	1.57127	2.15687	7.94648	0.000345314	0.00716475	0.565533	-3.46179		FBGN0052750	#N/A	1.51911	3.21384	5.6147	0.00204318	0.0400157	-1.03294	-2.68969		FBGN0052107	#N/A	2.10486	2.44365	6.08946	0.00135597	0.0298721	-0.613826	-2.86775
FBGN0011604	#N/A	1.55578	5.31918	7.91548	0.000352205	0.00727869	0.543296	-3.4532		FBGN0030374	#N/A	2.03153	4.99705	5.61338	0.00204541	0.0400157	-1.03413	-2.68922		FBGN0015569	#N/A	1.59412	4.15568	6.0822	0.00136371	0.0299247	-0.620063	-2.86528
FBGN0039342	#N/A	2.89957	7.92892	7.91143	0.000353115	0.00727869	0.54039	-3.45208		FBGN0038209	#N/A	2.45069	4.28236	5.59276	0.00208066	0.0403392	-1.05291	-2.6818		FBGN0010225	#N/A	1.51006	8.0276	6.06667	0.00138042	0.0301215	-0.633418	-2.85999
FBGN0035721	#N/A	1.35358	4.49139	7.91131	0.000353142	0.00727869	0.540304	-3.45205		FBGN0031184	#N/A	1.42904	5.46415	5.58191	0.00209949	0.0403392	-1.06281	-2.67789		FBGN0039170	#N/A	1.57595	5.65331	6.02783	0.00142327	0.0307689	-0.666946	-2.84671
FBGN0030777	#N/A	1.40912	6.38159	7.89711	0.000356363	0.00729508	0.530085	-3.44811		FBGN0032210	#N/A	1.46795	5.35048	5.57028	0.00211989	0.0403392	-1.07344	-2.67369		FBGN0038083	#N/A	3.32961	2.60367	6.02422	0.00142733	0.0307996	-0.670069	-2.84548
FBGN0040337	#N/A	1.54051	4.32126	7.8964	0.000356523	0.00729508	0.529578	-3.44791		FBGN0032066	#N/A	3.20084	3.89688	5.55863	0.00214056	0.0403392	-1.0841	-2.66947		FBGN0023495	#N/A	1.67759	2.94823	6.01553	0.00143717	0.0308473	-0.677608	-2.84249
FBGN0000606	#N/A	1.47314	1.03715	7.89451	0.000356956	0.00729508	0.528211	-3.44738		FBGN0039873	#N/A	1.70863	5.73966	5.55751	0.00214256	0.0403392	-1.08513	-2.66907		FBGN0038321	#N/A	1.46169	5.03616	6.01521	0.00143753	0.0308473	-0.677884	-2.84238
FBGN0038451	#N/A	1.92838	2.3703	7.78405	0.000383257	0.00771292	0.44815	-3.41651		FBGN0031489	#N/A	1.76943	5.67541	5.55685	0.00214375	0.0403392	-1.08574	-2.66883		FBGN0032457	#N/A	1.66359	5.91831	6.00617	0.00144784	0.0308473	-0.685725	-2.83928
FBGN0032066	#N/A	4.08351	3.44472	7.78354	0.000383385	0.00771292	0.447774	-3.41636		FBGN0026565	#N/A	1.67465	6.06397	5.55374	0.00214931	0.0403392	-1.08859	-2.6677		FBGN0028892	#N/A	1.60589	6.74436	6.006	0.00144803	0.0308473	-0.685873	-2.83922
FBGN0032311	#N/A	1.85344	1.19796	7.76443	0.000388163	0.00778087	0.43382	-3.41099		FBGN0035138	#N/A	1.63577	4.56493	5.55358	0.00214961	0.0403392	-1.08874	-2.66764		FBGN0040102	#N/A	2.18626	3.83087	5.98923	0.00146739	0.031146	-0.700447	-2.83345
FBGN0039527	#N/A	1.52639	2.33295	7.76413	0.000388241	0.00778087	0.433596	-3.4109		FBGN0086365	#N/A	1.50082	3.41373	5.55276	0.00215106	0.0403392	-1.08948	-2.66735		FBGN0033302	#N/A	1.95457	4.71297	5.97836	0.00148011	0.0312456	-0.70992	-2.82971
FBGN0030217	#N/A	1.46395	3.58667	7.73799	0.000394892	0.00781286	0.414456	-3.40352		FBGN0035431	#N/A	1.64391	4.10319	5.5379	0.00217793	0.0407687	-1.10313	-2.66196		FBGN0031773	#N/A	1.61936	3.81776	5.95908	0.00150298	0.0315004	-0.726749	-2.82305
FBGN0262098	#N/A	1.62466	5.29237	7.7375	0.000395019	0.00781286	0.414094	-3.40338		FBGN0030025	#N/A	1.40914	5.55795	5.4861	0.00227466	0.0421778	-1.15091	-2.64308		FBGN0035234	#N/A	1.56127	3.00389	5.95297	0.00151031	0.0315838	-0.732091	-2.82093
FBGN0039520	#N/A	2.07749	1.40386	7.73307	0.00039616	0.00781286	0.410843	-3.40213		FBGN0051390	#N/A	1.58283	5.04666	5.47038	0.002305	0.0425397	-1.16549	-2.63733		FBGN0029994	#N/A	1.64296	6.62652	5.94825	0.001516	0.0315838	-0.736222	-2.8193
FBGN0265193	#N/A	1.54444	4.48047	7.73233	0.000396349	0.00781286	0.410306	-3.40192		FBGN0050074	#N/A	2.09098	1.75698	5.46502	0.00231545	0.0426657	-1.17046	-2.63537		FBGN0026141	#N/A	1.99671	7.05501	5.94667	0.0015179	0.0315838	-0.737598	-2.81876
FBGN0035750	#N/A	2.48661	1.49222	7.73231	0.000396356	0.00781286	0.410286	-3.40191		FBGN0033225	#N/A	1.56705	3.67214	5.4353	0.00237438	0.0432784	-1.19812	-2.62445		FBGN0085241	#N/A	5.26037	7.58375	5.9456	0.0015192	0.0315838	-0.738539	-2.81838
FBGN0024542	#N/A	1.31682	4.57057	7.71864	0.000399903	0.00781431	0.400248	-3.39805		FBGN0285970	#N/A	1.40189	6.49526	5.4278	0.00238955	0.0434205	-1.20512	-2.62168		FBGN0027073	#N/A	4.16481	4.67801	5.9404	0.00152552	0.0316047	-0.743097	-2.81658
FBGN0032047	#N/A	1.48546	6.72776	7.6773	0.000410857	0.00792686	0.369789	-3.38631		FBGN0032318	#N/A	1.67621	4.71774	5.41672	0.00241213	0.0437523	-1.21547	-2.6176		FBGN0038449	#N/A	1.5096	4.17311	5.90872	0.00156466	0.0320452	-0.770914	-2.80558
FBGN0038151	#N/A	2.03712	1.21311	7.65427	0.000417113	0.00801331	0.352754	-3.37975		FBGN0037165	#N/A	1.48344	2.07602	5.40858	0.00242887	0.0439321	-1.22309	-2.61459		FBGN0052304	#N/A	1.5739	1.37443	5.90635	0.00156764	0.03205	-0.773004	-2.80475
FBGN0035497	#N/A	1.40149	7.86493	7.65329	0.000417381	0.00801331	0.35203	-3.37947		FBGN0031925	#N/A	2.05209	4.777	5.3771	0.00249496	0.044784	-1.25264	-2.60294		FBGN0262101	#N/A	1.85122	2.13543	5.89838	0.00157769	0.0321992	-0.780026	-2.80198
FBGN0034157	#N/A	1.58106	1.51871	7.62839	0.000424278	0.00811922	0.333554	-3.37235		FBGN0038451	#N/A	1.50797	2.59048	5.36945	0.00251133	0.0448729	-1.25983	-2.6001		FBGN0034867	#N/A	1.7606	2.66114	5.89597	0.00158074	0.0322052	-0.782148	-2.80114
FBGN0039872	#N/A	1.3666	5.79901	7.62066	0.000426444	0.00812106	0.327812	-3.37014		FBGN0262002	#N/A	1.5576	6.65383	5.35987	0.00253201	0.0451056	-1.26886	-2.59654		FBGN0267972	#N/A	1.61558	6.21447	5.87842	0.0016032	0.0324915	-0.797645	-2.79501
FBGN0040207	#N/A	1.41055	5.45389	7.60874	0.000429812	0.00817198	0.31894	-3.36672		FBGN0037490	#N/A	1.46258	4.70227	5.34621	0.00256183	0.0453599	-1.28176	-2.59145		FBGN0029167	#N/A	1.65944	4.53905	5.84769	0.0016434	0.0329634	-0.824863	-2.78426
FBGN0036679	#N/A	1.88755	2.88388	7.59649	0.000433303	0.00821183	0.309817	-3.36321		FBGN0021814	#N/A	1.40792	6.94923	5.34453	0.00256551	0.0453599	-1.28334	-2.59083		FBGN0042094	#N/A	1.52246	6.28701	5.84666	0.00164477	0.0329634	-0.825779	-2.78389
FBGN0030597	#N/A	2.02192	1.96848	7.59096	0.000434892	0.00822081	0.305692	-3.36162		FBGN0033610	#N/A	1.48016	7.50416	5.34132	0.0025726	0.0453976	-1.28638	-2.58963		FBGN0032363	#N/A	1.54304	4.31087	5.84347	0.00164902	0.0329634	-0.828613	-2.78277
FBGN0261992	#N/A	1.67616	5.39902	7.58998	0.000435174	0.00822081	0.30496	-3.36134		FBGN0033628	#N/A	1.69741	1.78613	5.33687	0.00258246	0.0454552	-1.29059	-2.58797		FBGN0050031	#N/A	1.76956	11.0051	5.8403	0.00165326	0.0329916	-0.831435	-2.78166
FBGN0033369	#N/A	1.63563	5.44767	7.57134	0.000440581	0.00829333	0.291033	-3.35597		FBGN0037086	#N/A	1.45285	7.2756	5.31982	0.00262061	0.0457825	-1.30674	-2.5816		FBGN0042103	#N/A	1.51097	2.52566	5.82929	0.00166805	0.033117	-0.841224	-2.77779
FBGN0004878	#N/A	1.79766	1.59015	7.57038	0.000440863	0.00829333	0.290312	-3.3557		FBGN0262101	#N/A	1.74133	2.08048	5.31869	0.00262317	0.0457825	-1.30781	-2.58117		FBGN0034741	#N/A	2.89793	4.459	5.8243	0.0016748	0.0331946	-0.845666	-2.77604
FBGN0051361	#N/A	1.3864	4.93829	7.56815	0.000441516	0.00829333	0.288643	-3.35505		FBGN0035343	#N/A	1.37052	5.68086	5.31529	0.00263084	0.0458279	-1.31103	-2.57991		FBGN0032877	#N/A	1.51315	3.69841	5.821	0.00167929	0.0332271	-0.848607	-2.77488
FBGN0035782	#N/A	1.30609	7.47353	7.51427	0.000457631	0.00850285	0.248203	-3.33948		FBGN0036350	#N/A	2.03116	1.82774	5.30247	0.0026601	0.0459997	-1.32321	-2.5751		FBGN0039152	#N/A	1.68611	3.34455	5.81526	0.00168712	0.0332694	-0.853724	-2.77285
FBGN0036950	#N/A	1.80418	1.14512	7.51118	0.000458574	0.00850285	0.24588	-3.33859		FBGN0038447	#N/A	1.77958	2.20891	5.2996	0.00266671	0.0460447	-1.32594	-2.57402		FBGN0053532	#N/A	1.48098	5.69859	5.81278	0.00169051	0.03328	-0.855933	-2.77198
FBGN0085357	#N/A	1.62746	2.70652	7.50883	0.000459294	0.00850285	0.24411	-3.33791		FBGN0031431	#N/A	1.43091	3.06129	5.29657	0.00267369	0.0460846	-1.32882	-2.57289		FBGN0034710	#N/A	1.39185	1.06034	5.79468	0.00171556	0.0333901	-0.872102	-2.76559
FBGN0047199	#N/A	1.67078	1.99459	7.50177	0.000461466	0.00852589	0.238787	-3.33586		FBGN0085464	#N/A	2.33745	3.92409	5.28705	0.00269579	0.0462281	-1.33789	-2.56931		FBGN0052832	#N/A	2.21263	6.20925	5.77793	0.00173912	0.0336691	-0.887101	-2.75967
FBGN0035889	#N/A	1.40195	5.38507	7.46459	0.000473102	0.00865931	0.210688	-3.32505		FBGN0050357	#N/A	1.40663	4.22269	5.28488	0.00270085	0.0462281	-1.33996	-2.5685		FBGN0040352	#N/A	1.8425	1.36222	5.76208	0.00176177	0.0339341	-0.901335	-2.75405
FBGN0261627	#N/A	1.57615	5.22686	7.44147	0.000480508	0.0087676	0.193157	-3.3183		FBGN0035497	#N/A	1.73499	7.70923	5.27286	0.00272911	0.0465092	-1.35142	-2.56398		FBGN0038859	#N/A	1.76416	1.13957	5.73832	0.00179635	0.0344344	-0.922714	-2.74561
FBGN0033316	#N/A	1.41648	4.43706	7.42884	0.000484614	0.0088123	0.183553	-3.3146		FBGN0260755	#N/A	1.3684	5.32469	5.26372	0.00275084	0.0466102	-1.36016	-2.56053		FBGN0037146	#N/A	1.43584	6.65495	5.73024	0.0018083	0.0344936	-0.93001	-2.74273
FBGN0041233	#N/A	1.42478	1.21369	7.42703	0.000485205	0.0088123	0.18218	-3.31408		FBGN0039331	#N/A	1.4854	5.45351	5.25333	0.00277576	0.0466782	-1.37009	-2.55662		FBGN0040365	#N/A	2.40808	4.21234	5.72619	0.00181432	0.034552	-0.933668	-2.74129
FBGN0037172	#N/A	1.43926	5.67369	7.41902	0.000487833	0.0088374	0.176081	-3.31173		FBGN0030242	#N/A	1.39767	5.65961	5.24996	0.00278392	0.0466782	-1.37333	-2.55534		FBGN0052751	#N/A	1.69147	2.45372	5.70991	0.00183875	0.0348467	-0.948386	-2.73548
FBGN0035168	#N/A	1.4319	4.18623	7.41824	0.000488088	0.0088374	0.175491	-3.3115		FBGN0036910	#N/A	2.02515	4.71987	5.24888	0.00278652	0.0466782	-1.37436	-2.55494		FBGN0015576	#N/A	1.41229	4.24828	5.69263	0.0018651	0.0352888	-0.964044	-2.7293
FBGN0267001	#N/A	1.60231	3.47413	7.4064	0.000492006	0.00887483	0.166467	-3.30803		FBGN0037291	#N/A	2.33579	2.4589	5.24584	0.0027939	0.0466847	-1.37727	-2.55379		FBGN0041579	#N/A	1.57802	6.36324	5.68572	0.00187577	0.0353514	-0.970319	-2.72682
FBGN0035238	#N/A	1.35654	4.66499	7.40516	0.000492418	0.00887483	0.165522	-3.30767		FBGN0037520	#N/A	1.40088	3.9931	5.24463	0.00279683	0.0466847	-1.37843	-2.55333		FBGN0283427	#N/A	1.44617	9.15962	5.67887	0.0018864	0.0353927	-0.976542	-2.72437
FBGN0050293	#N/A	1.33519	7.02344	7.39799	0.00049481	0.00888912	0.160051	-3.30556		FBGN0052087	#N/A	1.52212	4.64788	5.24217	0.00280283	0.0466861	-1.38079	-2.5524		FBGN0050324	#N/A	1.39748	8.42276	5.66287	0.00191153	0.0355904	-0.991109	-2.71862
FBGN0034429	#N/A	1.38974	1.36755	7.39375	0.000496232	0.00888912	0.156813	-3.30432		FBGN0038321	#N/A	1.49499	5.0528	5.2403	0.00280741	0.0466964	-1.38258	-2.55169		FBGN0036970	#N/A	2.81743	9.73681	5.65175	0.00192923	0.0357116	-1.00125	-2.71462
FBGN0264253	#N/A	1.30695	1.09574	7.38923	0.000497752	0.0089028	0.15336	-3.30299		FBGN0042182	#N/A	1.37701	4.65367	5.22732	0.00283933	0.0471609	-1.39504	-2.54678		FBGN0011276	#N/A	2.32305	4.6768	5.64544	0.00193934	0.0357116	-1.00701	-2.71235
FBGN0050080	#N/A	2.04787	1.40193	7.37592	0.000502261	0.00896625	0.143178	-3.29907		FBGN0051870	#N/A	1.97769	6.76485	5.21889	0.00286031	0.0471854	-1.40316	-2.54359		FBGN0033280	#N/A	2.2339	6.12121	5.6413	0.00194602	0.0357761	-1.01079	-2.71085
FBGN0030486	#N/A	1.29092	4.99234	7.36492	0.000506024	0.00899959	0.134752	-3.29583		FBGN0035150	#N/A	1.45448	3.59189	5.21883	0.00286047	0.0471854	-1.40322	-2.54356		FBGN0031184	#N/A	1.33984	5.41955	5.61229	0.00199354	0.0361234	-1.03736	-2.70037
FBGN0263232	#N/A	2.62943	3.20116	7.36018	0.000507654	0.00899959	0.13112	-3.29443		FBGN0051347	#N/A	1.47127	6.48852	5.21613	0.00286721	0.0471854	-1.40581	-2.54254		FBGN0029717	#N/A	1.99898	5.65435	5.60881	0.00199935	0.0361279	-1.04057	-2.69911
FBGN0033350	#N/A	1.47768	5.69113	7.3599	0.000507752	0.00899959	0.130903	-3.29435		FBGN0032520	#N/A	1.40063	7.06351	5.19454	0.00292188	0.0478579	-1.42663	-2.53434		FBGN0050503	#N/A	1.43816	5.70717	5.60371	0.00200787	0.0361727	-1.04525	-2.69726
FBGN0030274	#N/A	1.28962	4.82448	7.35126	0.000510741	0.00903897	0.124274	-3.2918		FBGN0030206	#N/A	1.3336	3.91621	5.18869	0.0029369	0.0479073	-1.43228	-2.53211		FBGN0034205	#N/A	1.69721	5.00583	5.58128	0.00204585	0.0365968	-1.06589	-2.68913
FBGN0037217	#N/A	1.26678	1.80864	7.34105	0.000514299	0.00907615	0.116435	-3.28878		FBGN0030999	#N/A	2.14802	9.79703	5.18862	0.00293708	0.0479073	-1.43235	-2.53208		FBGN0263078	#N/A	1.49651	4.38926	5.57691	0.00205336	0.0365968	-1.06993	-2.68754
FBGN0051053	#N/A	1.2745	2.59747	7.33861	0.000515156	0.00907615	0.114556	-3.28806		FBGN0035078	#N/A	1.39621	5.91611	5.18131	0.00295598	0.0479663	-1.43942	-2.5293		FBGN0262364	#N/A	2.52862	5.18103	5.56881	0.00206733	0.036736	-1.0774	-2.68459
FBGN0003447	#N/A	1.60727	3.00774	7.31808	0.000522416	0.00916291	0.098753	-3.28198		FBGN0031531	#N/A	1.44531	6.17141	5.17806	0.00296442	0.0479663	-1.44256	-2.52806		FBGN0085214	#N/A	3.32665	2.525	5.56511	0.00207376	0.036736	-1.08082	-2.68324
FBGN0010607	#N/A	1.58008	5.00214	7.28967	0.000532661	0.00925981	0.0768181	-3.27355		FBGN0023395	#N/A	1.60558	2.55792	5.17768	0.00296543	0.0479663	-1.44294	-2.52791		FBGN0030583	#N/A	2.55775	1.92213	5.56311	0.00207724	0.036742	-1.08267	-2.68251
FBGN0261523	#N/A	1.91781	3.07223	7.27561	0.000537818	0.00929719	0.0659368	-3.26937		FBGN0033982	#N/A	1.94425	4.54084	5.16816	0.00299033	0.0482421	-1.45216	-2.52428		FBGN0052227	#N/A	1.43546	2.5038	5.55341	0.00209423	0.0369123	-1.09164	-2.67898
FBGN0037721	#N/A	2.21331	4.15188	7.27519	0.000537971	0.00929719	0.0656139	-3.26924		FBGN0005779	#N/A	1.73239	4.25101	5.16189	0.00300688	0.0484428	-1.45824	-2.52188		FBGN0051388	#N/A	1.39354	5.3403	5.55235	0.0020961	0.0369123	-1.09262	-2.67859
FBGN0028516	#N/A	1.34605	2.36399	7.25112	0.000546941	0.00935388	0.0469342	-3.26206		FBGN0041629	#N/A	1.38314	5.82988	5.15143	0.0030347	0.0487114	-1.46839	-2.51788		FBGN0064237	#N/A	1.56981	5.45984	5.5506	0.00209917	0.0369123	-1.09424	-2.67795
FBGN0028581	#N/A	1.83448	5.12216	7.24723	0.000548405	0.00935388	0.0439151	-3.2609		FBGN0035486	#N/A	1.64667	1.47485	5.14095	0.00306289	0.0487745	-1.47859	-2.51387		FBGN0023096	#N/A	1.6263	1.82758	5.5486	0.00210271	0.0369123	-1.0961	-2.67722
FBGN0015524	#N/A	1.25675	1.60206	7.23198	0.000554198	0.009422	0.0320448	-3.25634		FBGN0051516	#N/A	1.56256	3.89721	5.13901	0.00306814	0.0487745	-1.48048	-2.51312		FBGN0031333	#N/A	1.40345	6.21088	5.54326	0.00211217	0.0369123	-1.10104	-2.67527
FBGN0051866	#N/A	1.25602	4.26125	7.2304	0.0005548	0.009422	0.0308167	-3.25586		FBGN0262360	#N/A	1.56547	4.63433	5.12866	0.00309632	0.0490133	-1.49056	-2.50915		FBGN0037310	#N/A	1.38309	4.25964	5.53974	0.00211843	0.0369152	-1.1043	-2.67399
FBGN0031749	#N/A	1.2658	4.78906	7.21866	0.000559313	0.00947131	0.0216638	-3.25234		FBGN0037829	#N/A	2.21973	4.01703	5.12152	0.00311595	0.0491919	-1.49752	-2.50641		FBGN0050048	#N/A	1.63674	2.83249	5.53784	0.00212183	0.0369154	-1.10607	-2.67329
FBGN0039778	#N/A	3.25411	8.54677	7.21609	0.000560307	0.0094745	0.0196582	-3.25157		FBGN0039251	#N/A	1.36549	5.49732	5.11772	0.00312644	0.0492257	-1.50123	-2.50495		FBGN0005779	#N/A	1.70472	4.23717	5.5199	0.00215414	0.0373415	-1.12272	-2.66673
FBGN0051810	#N/A	2.95598	2.73512	7.20889	0.000563101	0.00950808	0.0140384	-3.24941		FBGN0030039	#N/A	2.08036	5.1455	5.09503	0.00319001	0.0497491	-1.52343	-2.49621		FBGN0029573	#N/A	1.39942	2.09512	5.51744	0.00215864	0.0373415	-1.12502	-2.66582
FBGN0037200	#N/A	1.58852	4.3231	7.20217	0.000565722	0.00952513	0.00879183	-3.2474		FBGN0040365	#N/A	2.22387	4.12024	5.08712	0.0032125	0.0497903	-1.53118	-2.49316		FBGN0040684	#N/A	2.00807	2.74147	5.51302	0.00216671	0.0373415	-1.12913	-2.6642
FBGN0038505	#N/A	1.57177	1.73867	7.19695	0.00056777	0.00953222	0.00470825	-3.24583		FBGN0033065	#N/A	3.49409	3.28836	5.07976	0.00323363	0.0497903	-1.53841	-2.49031		FBGN0034756	#N/A	1.65074	3.85748	5.51228	0.00216805	0.0373415	-1.12982	-2.66393
FBGN0031659	#N/A	1.24433	5.91006	7.18231	0.000573557	0.00959379	-0.0067502	-3.24142		FBGN0050087	#N/A	1.39875	1.68962	5.07951	0.00323433	0.0497903	-1.53865	-2.49022		FBGN0037008	#N/A	2.02923	4.43162	5.51168	0.00216916	0.0373415	-1.13038	-2.66371
FBGN0037773	#N/A	1.33996	2.37302	7.15872	0.000583027	0.00973283	-0.0252575	-3.23431		FBGN0031774	#N/A	1.70837	5.49201	5.07917	0.00323533	0.0497903	-1.53899	-2.49008		FBGN0031012	#N/A	1.38028	4.60924	5.51166	0.00216919	0.0373415	-1.1304	-2.6637
FBGN0002564	#N/A	1.58264	2.21395	7.14636	0.000588061	0.00976149	-0.0349745	-3.23058		FBGN0051955	#N/A	2.68571	2.5189	5.07668	0.00324251	0.0497903	-1.54143	-2.48912		FBGN0260755	#N/A	1.34672	5.31385	5.5092	0.0021737	0.0373415	-1.13269	-2.6628
FBGN0003900	#N/A	1.49504	1.97089	7.14079	0.000590348	0.00977189	-0.0393617	-3.22889		FBGN0039452	#N/A	4.36147	5.94421	5.06419	0.0032788	0.050282	-1.55371	-2.48429		FBGN0037176	#N/A	1.55187	4.80423	5.50408	0.00218314	0.0373415	-1.13746	-2.66092
FBGN0266432	#N/A	1.48211	2.68943	7.11772	0.000599924	0.00988866	-0.057548	-3.2219		FBGN0030217	#N/A	1.54272	3.5578	5.05544	0.00330452	0.0503822	-1.56233	-2.48089		FBGN0038452	#N/A	2.91428	5.42208	5.49353	0.0022027	0.0373415	-1.14729	-2.65704
FBGN0035486	#N/A	1.78201	1.3984	7.10948	0.00060339	0.00990418	-0.0640597	-3.2194		FBGN0266282	#N/A	1.38269	4.7699	5.05276	0.00331244	0.0503822	-1.56497	-2.47985		FBGN0015572	#N/A	1.34975	1.76319	5.49292	0.00220384	0.0373415	-1.14786	-2.65682
FBGN0040719	#N/A	1.24352	3.77154	7.08337	0.000614521	0.0100639	-0.084724	-3.21146		FBGN0051907	#N/A	1.79802	6.10146	5.05151	0.00331614	0.0503822	-1.5662	-2.47937		FBGN0037203	#N/A	1.37626	5.02863	5.48947	0.00221029	0.0373415	-1.15109	-2.65555
FBGN0032210	#N/A	1.84241	5.15234	7.08266	0.000614829	0.0100639	-0.0852903	-3.21125		FBGN0037656	#N/A	1.35966	4.28226	5.04953	0.00332202	0.0503822	-1.56815	-2.4786		FBGN0035143	#N/A	1.34013	7.08342	5.4851	0.00221851	0.0374261	-1.15518	-2.65394
FBGN0040784	#N/A	1.33905	3.62172	7.06773	0.000621309	0.0101137	-0.0971433	-3.20669		FBGN0038590	#N/A	1.465	3.90038	5.04757	0.00332783	0.0503822	-1.57008	-2.47784		FBGN0266369	#N/A	1.71524	4.10957	5.47631	0.00223511	0.0376189	-1.1634	-2.6507
FBGN0038251	#N/A	1.32778	5.04255	7.06117	0.000624178	0.0101463	-0.102351	-3.20469		FBGN0262479	#N/A	1.49429	5.48522	5.03424	0.0033678	0.0507433	-1.58325	-2.47265		FBGN0034162	#N/A	1.5626	6.18218	5.47564	0.00223639	0.0376189	-1.16402	-2.65045
FBGN0037455	#N/A	1.40954	6.03958	7.0521	0.000628173	0.0101972	-0.109565	-3.20192		FBGN0037500	#N/A	1.35956	6.73067	5.03288	0.00337189	0.0507433	-1.58459	-2.47213		FBGN0085485	#N/A	2.16924	3.26504	5.4713	0.00224464	0.0376219	-1.16808	-2.64885
FBGN0033447	#N/A	1.20274	3.52792	7.04382	0.000631848	0.0102427	-0.11616	-3.19939		FBGN0085308	#N/A	2.23004	3.37748	5.02998	0.00338067	0.0507433	-1.58746	-2.471		FBGN0033742	#N/A	1.49668	2.75003	5.46916	0.00224872	0.0376219	-1.17009	-2.64806
FBGN0033395	#N/A	1.86732	5.52731	7.03321	0.000636593	0.0102772	-0.12462	-3.19614		FBGN0036036	#N/A	1.34151	3.87728	5.02839	0.00338549	0.0507433	-1.58903	-2.47038		FBGN0041240	#N/A	1.83024	1.08967	5.46042	0.0022655	0.0377938	-1.17828	-2.64484
FBGN0028380	#N/A	1.68616	4.63133	7.02766	0.000639092	0.0102961	-0.12905	-3.19444		FBGN0036698	#N/A	1.77593	2.9857	5.02133	0.00340702	0.0508595	-1.59603	-2.46762		FBGN0036329	#N/A	1.63814	5.88698	5.45379	0.00227831	0.0377984	-1.1845	-2.64239
FBGN0051183	#N/A	1.20326	3.93629	7.01539	0.000644654	0.0103561	-0.13885	-3.19067		FBGN0033138	#N/A	1.57239	4.58006	5.00707	0.00345095	0.0509785	-1.61016	-2.46206		FBGN0033932	#N/A	1.83479	2.38097	5.42573	0.0023335	0.038368	-1.2109	-2.63199
FBGN0037477	#N/A	1.87955	1.46457	7.01271	0.000645879	0.0103561	-0.140995	-3.18985		FBGN0039686	#N/A	1.47173	1.86391	5.00371	0.0034614	0.0510254	-1.6135	-2.46075		FBGN0085329	#N/A	2.05792	3.13974	5.40575	0.00237376	0.0387273	-1.22976	-2.62456
FBGN0035481	#N/A	1.7662	4.60948	7.00295	0.000650354	0.0103995	-0.148804	-3.18685		FBGN0051230	#N/A	1.6866	4.62311	4.99337	0.00349376	0.05131	-1.62376	-2.45671		FBGN0031489	#N/A	1.36557	5.47348	5.40338	0.00237857	0.0387273	-1.232	-2.62368
FBGN0029170	#N/A	1.38594	2.57588	6.99235	0.000655259	0.0104354	-0.157301	-3.18359		FBGN0032363	#N/A	1.41828	4.2485	4.98497	0.00352035	0.0513805	-1.63213	-2.45341		FBGN0011648	#N/A	1.99785	4.84868	5.39956	0.00238639	0.0388004	-1.23561	-2.62226
FBGN0259713	#N/A	1.97481	1.93788	6.98098	0.000660563	0.0104773	-0.166418	-3.18009		FBGN0036939	#N/A	1.30881	3.62038	4.98157	0.00353114	0.0513832	-1.63551	-2.45209		FBGN0038447	#N/A	1.94284	2.29054	5.38462	0.00241719	0.0390217	-1.24976	-2.61669
FBGN0030207	#N/A	1.50681	3.93385	6.95474	0.000673003	0.0106174	-0.187521	-3.17198		FBGN0030484	#N/A	1.51353	5.80255	4.97865	0.00354048	0.0513832	-1.63842	-2.45094		FBGN0040832	#N/A	2.8043	5.9171	5.38324	0.00242005	0.0390217	-1.25107	-2.61617
FBGN0039299	#N/A	1.38707	3.11171	6.93855	0.000680817	0.0107236	-0.200578	-3.16697		FBGN0029705	#N/A	1.35922	5.51874	4.97807	0.00354232	0.0513832	-1.63899	-2.45071		FBGN0037202	#N/A	1.48541	5.19567	5.37355	0.00244031	0.0391217	-1.26026	-2.61256
FBGN0037069	#N/A	1.48636	1.92997	6.93427	0.000682898	0.0107236	-0.204031	-3.16564		FBGN0051159	#N/A	1.49728	3.47309	4.96135	0.00359627	0.0520378	-1.65567	-2.44415		FBGN0033978	#N/A	1.8068	3.91783	5.37264	0.00244222	0.0391217	-1.26113	-2.61221
FBGN0030660	#N/A	1.50382	4.76632	6.93329	0.000683377	0.0107236	-0.204824	-3.16534		FBGN0039297	#N/A	1.70669	4.85404	4.95727	0.0036096	0.052157	-1.65976	-2.44254		FBGN0036826	#N/A	1.38093	3.75087	5.37227	0.00244301	0.0391217	-1.26148	-2.61207
FBGN0085308	#N/A	1.31118	3.82633	6.9287	0.000685619	0.0107332	-0.208529	-3.16392		FBGN0043005	#N/A	1.42697	2.18419	4.94494	0.00365016	0.0523324	-1.67209	-2.43769		FBGN0035445	#N/A	1.36574	2.44647	5.35593	0.00247765	0.039622	-1.27702	-2.60596
FBGN0031726	#N/A	1.22636	1.13913	6.9283	0.000685817	0.0107332	-0.208855	-3.16379		FBGN0015946	#N/A	2.19236	2.21623	4.9422	0.00365926	0.052371	-1.67484	-2.43661		FBGN0035916	#N/A	1.82404	5.90749	5.34614	0.0024987	0.0397409	-1.28635	-2.60229
FBGN0053511	#N/A	2.56154	2.59376	6.92261	0.000688612	0.0107626	-0.213456	-3.16203		FBGN0031560	#N/A	2.19221	6.60753	4.93395	0.00368677	0.0527007	-1.6831	-2.43335		FBGN0033469	#N/A	1.96626	1.79374	5.34445	0.00250234	0.0397447	-1.28796	-2.60165
FBGN0053057	#N/A	1.2853	5.45039	6.9148	0.000692469	0.0107813	-0.219775	-3.1596		FBGN0038505	#N/A	1.85952	1.60397	4.93161	0.00369461	0.0527489	-1.68545	-2.43243		FBGN0052095	#N/A	1.59934	4.95995	5.34113	0.00250953	0.0397693	-1.29112	-2.60041
FBGN0031388	#N/A	1.32958	3.96382	6.90825	0.000695721	0.0107882	-0.225075	-3.15757		FBGN0035644	#N/A	1.42893	2.23496	4.92955	0.00370155	0.052784	-1.68752	-2.43162		FBGN0051675	#N/A	1.82443	4.44098	5.33995	0.0025121	0.0397693	-1.29225	-2.59996
FBGN0263113	#N/A	1.20041	2.51301	6.90084	0.000699426	0.010819	-0.231083	-3.15526		FBGN0263982	#N/A	1.45944	8.63956	4.91628	0.00374652	0.0532226	-1.70085	-2.42637		FBGN0051826	#N/A	1.55178	4.45963	5.33509	0.00252268	0.0397693	-1.29689	-2.59814
FBGN0005664	#N/A	1.95539	2.62029	6.88502	0.000707408	0.0108654	-0.243922	-3.15033		FBGN0052227	#N/A	1.29153	2.43184	4.90139	0.00379774	0.0534538	-1.71583	-2.42048		FBGN0264753	#N/A	2.64237	4.72192	5.33451	0.00252394	0.0397693	-1.29744	-2.59792
FBGN0037526	#N/A	1.29949	3.79925	6.88183	0.000709032	0.0108654	-0.246516	-3.14933		FBGN0262365	#N/A	3.91682	4.03819	4.89813	0.00380908	0.0534768	-1.71912	-2.41918		FBGN0261549	#N/A	1.28627	3.7734	5.33436	0.00252428	0.0397693	-1.29759	-2.59786
FBGN0038158	#N/A	1.67421	3.75306	6.87081	0.000714667	0.0109209	-0.255472	-3.1459		FBGN0052437	#N/A	1.40092	6.55921	4.8874	0.00384661	0.0538792	-1.72995	-2.41492		FBGN0033225	#N/A	1.43267	3.60495	5.33433	0.00252433	0.0397693	-1.29761	-2.59785
FBGN0038695	#N/A	1.70876	1.6384	6.86931	0.000715439	0.0109209	-0.256694	-3.14543		FBGN0038672	#N/A	1.60064	4.83845	4.88349	0.00386037	0.0539971	-1.73389	-2.41337		FBGN0026562	#N/A	1.94343	7.15893	5.32553	0.00254365	0.0399657	-1.30602	-2.59454
FBGN0031886	#N/A	1.49496	3.85181	6.85732	0.000721641	0.0109679	-0.266461	-3.14168		FBGN0032507	#N/A	2.68251	2.9321	4.88105	0.00386904	0.0539971	-1.73636	-2.4124		FBGN0034288	#N/A	1.9202	1.84662	5.32002	0.00255582	0.0400492	-1.31129	-2.59247
FBGN0037829	#N/A	1.73972	4.24629	6.85299	0.000723899	0.0109788	-0.269995	-3.14032		FBGN0030768	#N/A	1.72144	4.93808	4.87455	0.00389212	0.0540064	-1.74293	-2.40981		FBGN0028658	#N/A	1.72688	4.44402	5.31721	0.00256206	0.0400932	-1.31398	-2.59141
FBGN0031558	#N/A	3.27248	5.47576	6.83843	0.000731539	0.0110455	-0.281875	-3.13576		FBGN0029724	#N/A	1.38096	4.11791	4.87423	0.00389328	0.0540064	-1.74326	-2.40968		FBGN0003867	#N/A	1.63431	4.48037	5.306	0.00258711	0.0404235	-1.32472	-2.58718
FBGN0262140	#N/A	1.26652	4.05341	6.83747	0.000732046	0.0110455	-0.28266	-3.13546		FBGN0037462	#N/A	2.10002	5.43234	4.87115	0.00390426	0.054041	-1.74637	-2.40846		FBGN0037978	#N/A	1.60114	5.23905	5.29086	0.00262141	0.0406405	-1.33926	-2.58147
FBGN0265606	#N/A	1.46788	5.04315	6.82153	0.000740532	0.0111211	-0.295702	-3.13046		FBGN0025680	#N/A	1.45356	5.29743	4.86444	0.00392837	0.0541768	-1.75317	-2.40579		FBGN0036359	#N/A	1.456	3.84333	5.27708	0.00265306	0.0409681	-1.35251	-2.57625
FBGN0030349	#N/A	1.28134	5.23382	6.80775	0.000747961	0.0111852	-0.306998	-3.12612		FBGN0050343	#N/A	1.27207	2.9221	4.86331	0.00393244	0.0541768	-1.75431	-2.40534		FBGN0058263	#N/A	2.23077	3.80305	5.25464	0.00270559	0.0415298	-1.37415	-2.56774
FBGN0036422	#N/A	1.20289	6.45406	6.79645	0.000754114	0.0112391	-0.316269	-3.12256		FBGN0032054	#N/A	1.56955	4.64476	4.85309	0.00396954	0.0544337	-1.76468	-2.40126		FBGN0032377	#N/A	1.37575	4.38918	5.24824	0.00272079	0.0415739	-1.38033	-2.56531
FBGN0039152	#N/A	1.33002	4.85262	6.79413	0.000755386	0.0112391	-0.318177	-3.12183		FBGN0039664	#N/A	2.10677	4.78356	4.84995	0.00398102	0.0544989	-1.76786	-2.40001		FBGN0032505	#N/A	1.57631	12.5146	5.23812	0.00274502	0.041833	-1.39012	-2.56146
FBGN0260463	#N/A	1.38647	6.59269	6.78723	0.000759177	0.0112813	-0.323842	-3.11966		FBGN0040056	#N/A	1.27267	3.12611	4.84654	0.00399352	0.0545009	-1.77132	-2.39864		FBGN0263841	#N/A	2.23239	3.48759	5.23668	0.00274849	0.041833	-1.39152	-2.56091
FBGN0038345	#N/A	1.70992	5.10854	6.78272	0.000761672	0.0113041	-0.327556	-3.11823		FBGN0011244	#N/A	1.46524	9.09222	4.84648	0.00399373	0.0545009	-1.77138	-2.39862		FBGN0264829	#N/A	2.22581	1.66619	5.21562	0.00279981	0.0424305	-1.41194	-2.55287
FBGN0031732	#N/A	1.81679	3.4582	6.77167	0.000767818	0.0113666	-0.336651	-3.11474		FBGN0032428	#N/A	1.34068	3.97736	4.83613	0.00403196	0.0547698	-1.7819	-2.39448		FBGN0030362	#N/A	1.38008	6.95895	5.21105	0.00281109	0.0425086	-1.41638	-2.55113
FBGN0033138	#N/A	1.59312	4.55889	6.76125	0.000773668	0.0114388	-0.345243	-3.11145		FBGN0039020	#N/A	1.76129	4.43353	4.83513	0.00403568	0.0547698	-1.78292	-2.39408		FBGN0002868	#N/A	2.24583	10.0129	5.19892	0.00284129	0.0427579	-1.42818	-2.54648
FBGN0038445	#N/A	1.47256	4.58615	6.75622	0.000776509	0.0114412	-0.349392	-3.10985		FBGN0028644	#N/A	1.26194	4.76562	4.83242	0.0040458	0.0548415	-1.78568	-2.393		FBGN0031254	#N/A	1.90979	1.24978	5.19784	0.00284401	0.0427579	-1.42924	-2.54607
FBGN0261697	#N/A	1.24037	3.36514	6.74948	0.000780336	0.0114797	-0.354955	-3.10772		FBGN0027073	#N/A	3.96063	4.57592	4.82941	0.00405704	0.0548677	-1.78875	-2.39179		FBGN0052457	#N/A	2.75133	6.48025	5.18146	0.00288542	0.0430432	-1.44521	-2.53979
FBGN0029661	#N/A	1.40415	5.42096	6.73937	0.000786122	0.011536	-0.363317	-3.10451		FBGN0029717	#N/A	1.51155	5.41063	4.823	0.00408109	0.0548906	-1.79527	-2.38922		FBGN0037126	#N/A	2.46026	4.00562	5.18137	0.00288566	0.0430432	-1.4453	-2.53975
FBGN0036029	#N/A	1.19288	7.54969	6.73511	0.00078857	0.011536	-0.366838	-3.10316		FBGN0085274	#N/A	2.29737	3.6712	4.81906	0.00409596	0.0548906	-1.79929	-2.38764		FBGN0038887	#N/A	1.24534	4.20678	5.17713	0.00289648	0.0430806	-1.44943	-2.53813
FBGN0053517	#N/A	1.55417	2.63151	6.73292	0.000789836	0.011536	-0.368654	-3.10246		FBGN0033322	#N/A	1.53827	6.16858	4.8132	0.00411821	0.055126	-1.80527	-2.38529		FBGN0085319	#N/A	1.40058	3.1919	5.17697	0.00289689	0.0430806	-1.44959	-2.53807
FBGN0025676	#N/A	1.89688	3.0156	6.72746	0.000792996	0.0115407	-0.373174	-3.10073		FBGN0028581	#N/A	2.39164	4.85449	4.80985	0.00413099	0.0552201	-1.80869	-2.38395		FBGN0038213	#N/A	1.81527	6.72042	5.17509	0.00290171	0.0430974	-1.45142	-2.53735
FBGN0037165	#N/A	1.15814	2.22917	6.72593	0.000793888	0.0115407	-0.374445	-3.10024		FBGN0033280	#N/A	1.78478	5.89665	4.79	0.00420764	0.0558792	-1.82899	-2.37596		FBGN0034264	#N/A	1.59991	2.71425	5.17178	0.00291024	0.0431144	-1.45467	-2.53607
FBGN0086370	#N/A	1.14938	4.47672	6.72525	0.000794284	0.0115407	-0.37501	-3.10002		FBGN0039911	#N/A	1.25001	4.22704	4.78122	0.00424203	0.0560205	-1.83798	-2.37243		FBGN0033322	#N/A	1.33493	6.06691	5.165	0.00292776	0.043224	-1.46129	-2.53346
FBGN0038458	#N/A	1.44133	5.356	6.70152	0.000808222	0.0116712	-0.394703	-3.09247		FBGN0039520	#N/A	1.82371	1.53967	4.77082	0.00428326	0.0562908	-1.84866	-2.36823		FBGN0002573	#N/A	1.2789	1.4573	5.16328	0.00293222	0.043224	-1.46298	-2.5328
FBGN0263322	#N/A	2.85652	1.52143	6.70098	0.000808539	0.0116712	-0.395147	-3.0923		FBGN0035197	#N/A	1.3558	9.75748	4.75921	0.0043298	0.0567749	-1.86059	-2.36353		FBGN0038665	#N/A	1.65754	5.08067	5.15363	0.00295742	0.0433537	-1.47243	-2.52909
FBGN0261683	#N/A	1.23104	3.3698	6.69867	0.000809914	0.0116712	-0.397071	-3.09156		FBGN0036155	#N/A	1.40049	3.4642	4.75396	0.004351	0.0568862	-1.86599	-2.36141		FBGN0036927	#N/A	1.27554	6.63505	5.14472	0.00298091	0.0434989	-1.48117	-2.52565
FBGN0037707	#N/A	1.5301	5.5707	6.69599	0.000811506	0.0116712	-0.399294	-3.09071		FBGN0030801	#N/A	1.23016	4.63236	4.75152	0.00436094	0.056953	-1.86851	-2.36042		FBGN0261386	#N/A	2.30668	2.33551	5.13389	0.00300973	0.0437554	-1.49179	-2.52147
FBGN0033890	#N/A	1.39899	3.15793	6.69556	0.000811762	0.0116712	-0.399651	-3.09057		FBGN0051013	#N/A	1.51215	3.44255	4.72562	0.00446774	0.0579974	-1.89522	-2.34991		FBGN0050161	#N/A	2.48066	3.91451	5.12874	0.00302358	0.043902	-1.49687	-2.51948
FBGN0036248	#N/A	1.23454	4.72069	6.68953	0.000815372	0.0116883	-0.404674	-3.08864		FBGN0037634	#N/A	1.29944	4.11584	4.72498	0.00447042	0.0579974	-1.89589	-2.34965		FBGN0037520	#N/A	1.48833	4.03683	5.11438	0.00306252	0.0442432	-1.511	-2.51392
FBGN0034651	#N/A	1.48003	4.73276	6.6522	0.000838112	0.0119561	-0.435818	-3.0767		FBGN0039188	#N/A	1.23543	5.82878	4.71821	0.00449885	0.0582758	-1.90289	-2.3469		FBGN0051473	#N/A	2.44003	6.00801	5.11396	0.00306366	0.0442432	-1.51142	-2.51376
FBGN0053723	#N/A	1.80947	1.16215	6.64207	0.000844406	0.0120203	-0.444289	-3.07345		FBGN0039435	#N/A	2.78476	3.81227	4.7148	0.00451325	0.058352	-1.90642	-2.34551		FBGN0025827	#N/A	1.79154	5.80659	5.10827	0.00307926	0.0443793	-1.51703	-2.51155
FBGN0035211	#N/A	1.3163	5.04981	6.64166	0.000844661	0.0120203	-0.444631	-3.07332		FBGN0037653	#N/A	1.31943	7.2655	4.71148	0.00452731	0.0583579	-1.90985	-2.34416		FBGN0031560	#N/A	1.71136	6.3671	5.0944	0.00311766	0.0446463	-1.53072	-2.50617
FBGN0031337	#N/A	1.46456	4.87623	6.63628	0.000848034	0.0120538	-0.449144	-3.07159		FBGN0031856	#N/A	1.92453	4.19865	4.71018	0.00453285	0.0583579	-1.9112	-2.34363		FBGN0036040	#N/A	1.22438	1.73541	5.0935	0.00312017	0.0446463	-1.53161	-2.50582
FBGN0030667	#N/A	1.26704	2.81652	6.61868	0.000859158	0.0121511	-0.4639	-3.06593		FBGN0042179	#N/A	1.49044	5.47592	4.7054	0.00455322	0.0584925	-1.91615	-2.34168		FBGN0037547	#N/A	1.23187	8.74304	5.0933	0.00312073	0.0446463	-1.53181	-2.50574
FBGN0266570	#N/A	1.68165	4.02831	6.61497	0.000861529	0.0121511	-0.46702	-3.06473		FBGN0250825	#N/A	1.52175	6.78435	4.70403	0.00455908	0.0585041	-1.91758	-2.34112		FBGN0085486	#N/A	1.68966	6.13888	5.07027	0.00318579	0.0450622	-1.55461	-2.49678
FBGN0035099	#N/A	1.31586	3.83708	6.61097	0.000864092	0.0121558	-0.470385	-3.06344		FBGN0259984	#N/A	1.28066	3.35379	4.70137	0.00457049	0.0585867	-1.92033	-2.34004		FBGN0034364	#N/A	1.2649	5.59229	5.06842	0.00319109	0.0450622	-1.55644	-2.49606
FBGN0030242	#N/A	1.37383	5.66059	6.60852	0.000865664	0.0121558	-0.472443	-3.06265		FBGN0033304	#N/A	1.56836	3.98032	4.67119	0.00470216	0.0598093	-1.9517	-2.3277		FBGN0051407	#N/A	1.75465	7.38321	5.04928	0.00324649	0.0455505	-1.57546	-2.48859
FBGN0038468	#N/A	1.22697	1.14727	6.60113	0.000870428	0.0121953	-0.478658	-3.06027		FBGN0035167	#N/A	1.93587	1.81902	4.66898	0.00471197	0.0598151	-1.954	-2.3268		FBGN0053284	#N/A	2.04592	8.07566	5.04799	0.00325026	0.0455505	-1.57674	-2.48808
FBGN0010109	#N/A	1.75705	1.2538	6.53891	0.000911787	0.0125476	-0.53123	-3.04011		FBGN0039059	#N/A	1.62955	3.18493	4.65461	0.00477638	0.060245	-1.969	-2.3209		FBGN0283461	#N/A	3.91069	7.45829	5.04131	0.00326988	0.0457157	-1.5834	-2.48547
FBGN0002716	#N/A	1.66328	3.34651	6.53854	0.00091204	0.0125476	-0.531544	-3.03999		FBGN0031388	#N/A	1.28872	3.99489	4.65365	0.00478071	0.060245	-1.97	-2.32051		FBGN0039622	#N/A	1.43493	3.46835	5.03689	0.00328292	0.0457911	-1.58779	-2.48374
FBGN0085350	#N/A	1.17589	3.39319	6.53001	0.000917888	0.0125941	-0.538783	-3.03721		FBGN0030246	#N/A	1.5767	4.8694	4.64573	0.00481667	0.0605868	-1.97828	-2.31725		FBGN0030015	#N/A	1.32928	5.98262	5.02973	0.0033042	0.045938	-1.59493	-2.48093
FBGN0010611	#N/A	1.2194	6.0489	6.52382	0.000922159	0.012605	-0.544042	-3.03519		FBGN0011743	#N/A	1.50228	6.14674	4.64431	0.00482315	0.0605868	-1.97976	-2.31667		FBGN0261387	#N/A	1.6184	5.0679	5.02968	0.00330436	0.045938	-1.59499	-2.48091
FBGN0039806	#N/A	1.24923	1.62394	6.51773	0.000926382	0.0126239	-0.549216	-3.03321		FBGN0085350	#N/A	1.33572	3.32366	4.63939	0.00484569	0.0605868	-1.98491	-2.31464		FBGN0032669	#N/A	2.59803	6.17182	5.02931	0.00330546	0.045938	-1.59535	-2.48077
FBGN0052438	#N/A	1.34346	3.736	6.51143	0.000930773	0.0126639	-0.554573	-3.03116		FBGN0262010	#N/A	1.2158	1.61485	4.63171	0.00488108	0.0608114	-1.99295	-2.31148		FBGN0039754	#N/A	1.26851	5.27629	5.01787	0.00333979	0.0459435	-1.60677	-2.47628
FBGN0263401	#N/A	1.82245	1.30429	6.49996	0.000938839	0.0127589	-0.564346	-3.02741		FBGN0027505	#N/A	1.64214	6.68336	4.62928	0.00489234	0.0608601	-1.99549	-2.31048		FBGN0036075	#N/A	1.29861	6.43358	5.01722	0.00334177	0.0459435	-1.60743	-2.47602
FBGN0026760	#N/A	1.18386	2.07625	6.48027	0.000952867	0.0129346	-0.581146	-3.02097		FBGN0037721	#N/A	1.98386	4.27738	4.6233	0.0049202	0.0610778	-2.00177	-2.30802		FBGN0033304	#N/A	1.32361	3.85795	5.01571	0.00334631	0.0459435	-1.60893	-2.47543
FBGN0031253	#N/A	1.78201	4.9413	6.4754	0.000956381	0.0129523	-0.585316	-3.01937		FBGN0034820	#N/A	2.41742	4.53768	4.61966	0.00493726	0.0611347	-2.00559	-2.30651		FBGN0033135	#N/A	1.2976	2.4546	5.00655	0.00337417	0.0461242	-1.61809	-2.47183
FBGN0035380	#N/A	1.29408	6.0322	6.4752	0.00095652	0.0129523	-0.58548	-3.01931		FBGN0267408	#N/A	1.60289	6.93032	4.61963	0.00493741	0.0611347	-2.00562	-2.3065		FBGN0264477	#N/A	1.99026	6.87061	4.99075	0.00342286	0.0464633	-1.63393	-2.46561
FBGN0250851	#N/A	1.20839	5.36886	6.47388	0.000957475	0.0129523	-0.586611	-3.01887		FBGN0051244	#N/A	1.21575	6.96526	4.619	0.00494033	0.0611347	-2.00628	-2.30624		FBGN0030661	#N/A	1.36661	5.55927	4.98609	0.00343736	0.0465519	-1.6386	-2.46377
FBGN0015040	#N/A	1.28928	3.80197	6.46599	0.000963196	0.0130053	-0.59336	-3.01629		FBGN0024289	#N/A	2.72239	6.51606	4.60991	0.00498325	0.0612799	-2.01583	-2.30249		FBGN0042182	#N/A	1.52565	4.72799	4.98321	0.00344636	0.0466197	-1.64149	-2.46264
FBGN0085273	#N/A	1.15603	1.05657	6.46544	0.000963603	0.0130053	-0.593838	-3.0161		FBGN0039184	#N/A	1.21106	5.68703	4.60236	0.00501919	0.0616576	-2.02377	-2.29937		FBGN0039479	#N/A	1.51313	1.99116	4.97958	0.00345776	0.0466308	-1.64514	-2.46121
FBGN0033089	#N/A	1.12652	3.8152	6.45346	0.000972369	0.013054	-0.604097	-3.01217		FBGN0028412	#N/A	1.34234	7.35724	4.59411	0.0050588	0.0619506	-2.03245	-2.29595		FBGN0030073	#N/A	1.5443	3.74001	4.97084	0.00348537	0.0468219	-1.65393	-2.45775
FBGN0028567	#N/A	1.121	9.36791	6.45316	0.000972593	0.013054	-0.604358	-3.01207		FBGN0038612	#N/A	1.68096	4.12222	4.58091	0.00512298	0.0624144	-2.04637	-2.29048		FBGN0031490	#N/A	1.27878	2.82934	4.96778	0.00349509	0.0468447	-1.65701	-2.45654
FBGN0033195	#N/A	1.25475	2.03545	6.44571	0.00097809	0.013066	-0.610742	-3.00962		FBGN0283434	#N/A	1.36422	6.3275	4.58	0.00512743	0.0624144	-2.04733	-2.2901		FBGN0031791	#N/A	1.18947	4.62969	4.95743	0.0035282	0.0471801	-1.66743	-2.45245
FBGN0034062	#N/A	1.35778	4.1965	6.43638	0.000985035	0.0131323	-0.618758	-3.00655		FBGN0033706	#N/A	1.31639	6.75647	4.57959	0.00512944	0.0624144	-2.04776	-2.28993		FBGN0031563	#N/A	1.34654	5.25862	4.95558	0.00353417	0.0472058	-1.6693	-2.45171
FBGN0038000	#N/A	1.11621	6.67818	6.43604	0.000985289	0.0131323	-0.61905	-3.00644		FBGN0052271	#N/A	1.22037	3.25219	4.57746	0.0051399	0.0624144	-2.05002	-2.28905		FBGN0038032	#N/A	1.42044	7.66482	4.94551	0.00356678	0.0475869	-1.67946	-2.44772
FBGN0037236	#N/A	2.3699	6.90864	6.43114	0.000988957	0.0131663	-0.62326	-3.00482		FBGN0051217	#N/A	1.39876	5.11539	4.57126	0.00517044	0.0625427	-2.05656	-2.28647		FBGN0052087	#N/A	1.35487	4.56426	4.93904	0.00358793	0.0477414	-1.68599	-2.44516
FBGN0032055	#N/A	1.19089	8.61438	6.42772	0.000991526	0.0131856	-0.626199	-3.0037		FBGN0261807	#N/A	1.8434	4.62098	4.57119	0.00517079	0.0625427	-2.05663	-2.28644		FBGN0035648	#N/A	1.734	2.13084	4.93259	0.00360917	0.0477414	-1.69252	-2.44259
FBGN0260767	#N/A	1.29594	5.19283	6.42571	0.000993046	0.0131909	-0.627934	-3.00303		FBGN0033935	#N/A	1.17785	3.71083	4.5697	0.00517817	0.0625678	-2.05821	-2.28582		FBGN0035636	#N/A	1.42214	2.55697	4.93201	0.00361107	0.0477414	-1.6931	-2.44236
FBGN0031052	#N/A	1.15241	5.20747	6.39433	0.00101705	0.0134188	-0.654989	-2.99266		FBGN0034838	#N/A	1.56831	4.29872	4.56813	0.00518599	0.0625981	-2.05988	-2.28517		FBGN0034768	#N/A	1.29785	6.87388	4.91956	0.00365251	0.0481251	-1.70571	-2.43741
FBGN0033301	#N/A	2.21898	5.84277	6.3881	0.00102188	0.0134225	-0.660368	-2.9906		FBGN0085241	#N/A	4.11906	7.0131	4.56326	0.0052102	0.0628261	-2.06502	-2.28315		FBGN0051390	#N/A	1.29859	4.90454	4.91834	0.00365658	0.0481251	-1.70695	-2.43692
FBGN0034963	#N/A	1.18436	3.6355	6.38639	0.00102322	0.0134251	-0.66185	-2.99003		FBGN0083976	#N/A	1.19392	4.81503	4.55189	0.00526732	0.0631918	-2.07706	-2.27841		FBGN0038734	#N/A	1.18364	2.67549	4.91067	0.0036824	0.0483015	-1.71472	-2.43387
FBGN0032741	#N/A	1.52057	3.60814	6.38093	0.00102749	0.0134661	-0.66657	-2.98822		FBGN0042106	#N/A	1.17529	1.68325	4.54854	0.00528427	0.0633307	-2.08061	-2.27701		FBGN0025378	#N/A	1.56249	5.4118	4.89453	0.00373742	0.0488349	-1.73112	-2.42743
FBGN0032891	#N/A	1.15505	1.9489	6.37562	0.00103167	0.0134908	-0.671167	-2.98646		FBGN0034906	#N/A	1.34551	6.72302	4.54265	0.00531424	0.0635324	-2.08686	-2.27456		FBGN0035076	#N/A	1.9562	4.35192	4.89346	0.00374113	0.0488349	-1.73222	-2.427
FBGN0033081	#N/A	1.58523	5.17299	6.37161	0.00103484	0.0135096	-0.674646	-2.98513		FBGN0053325	#N/A	1.62036	2.50827	4.53797	0.00533821	0.0636537	-2.09183	-2.2726		FBGN0037385	#N/A	1.6653	4.86806	4.88778	0.00376071	0.0488349	-1.73799	-2.42473
FBGN0283503	#N/A	1.23672	5.37008	6.36676	0.00103868	0.0135096	-0.678842	-2.98352		FBGN0037827	#N/A	1.59444	6.19747	4.52446	0.00540806	0.0641979	-2.10619	-2.26696		FBGN0030895	#N/A	1.34057	3.42022	4.8803	0.00378671	0.0490817	-1.74561	-2.42174
FBGN0027500	#N/A	1.76794	4.08896	6.36553	0.00103966	0.0135096	-0.679911	-2.98311		FBGN0036437	#N/A	1.52714	7.02799	4.51135	0.00547686	0.0647181	-2.12015	-2.26147		FBGN0031365	#N/A	1.90098	3.65028	4.87616	0.0038012	0.0490917	-1.74983	-2.42008
FBGN0028913	#N/A	1.25233	4.93928	6.36541	0.00103976	0.0135096	-0.680016	-2.98307		FBGN0038213	#N/A	1.65387	6.63972	4.50658	0.00550213	0.0649516	-2.12524	-2.25947		FBGN0264561	#N/A	1.72953	5.75458	4.8733	0.00381125	0.0490917	-1.75275	-2.41893
FBGN0052673	#N/A	1.19819	3.18057	6.34801	0.00105371	0.0136127	-0.695118	-2.97728		FBGN0002573	#N/A	1.20345	1.41957	4.50229	0.00552502	0.0650265	-2.12982	-2.25767		FBGN0003137	#N/A	1.3382	5.31736	4.86055	0.00385639	0.0495264	-1.76577	-2.41382
FBGN0027903	#N/A	1.14095	3.44628	6.33977	0.0010604	0.013669	-0.702287	-2.97453		FBGN0039007	#N/A	1.21723	2.7632	4.4989	0.00554316	0.0651111	-2.13344	-2.25624		FBGN0041337	#N/A	1.34005	4.19913	4.84935	0.00389657	0.0498556	-1.77723	-2.40932
FBGN0266518	#N/A	1.1007	5.10844	6.32925	0.001069	0.0137468	-0.711443	-2.97102		FBGN0035491	#N/A	1.35602	7.81189	4.49876	0.00554389	0.0651111	-2.13359	-2.25619		FBGN0034937	#N/A	1.20755	6.54074	4.8447	0.00391336	0.0499287	-1.78198	-2.40745
FBGN0039355	#N/A	1.25225	2.23117	6.32811	0.00106993	0.0137468	-0.712429	-2.97064		FBGN0287184	#N/A	2.32882	6.21166	4.49785	0.00554877	0.0651111	-2.13456	-2.2558		FBGN0036754	#N/A	1.32302	4.70135	4.8447	0.00391338	0.0499287	-1.78199	-2.40745
FBGN0040009	#N/A	1.34003	2.53503	6.31682	0.00107927	0.013828	-0.722276	-2.96687		FBGN0039663	#N/A	1.46162	3.20613	4.48297	0.0056293	0.0655992	-2.15048	-2.24955		FBGN0036952	#N/A	1.15917	1.80732	4.83569	0.0039462	0.0501929	-1.79122	-2.40382
FBGN0039589	#N/A	1.15729	3.69392	6.30866	0.00108608	0.0138514	-0.729399	-2.96414		FBGN0037519	#N/A	1.34843	3.3756	4.48032	0.00564376	0.0657027	-2.15331	-2.24843		FBGN0038790	#N/A	2.38292	6.96632	4.83416	0.00395181	0.0501996	-1.79279	-2.4032
FBGN0262480	#N/A	1.21625	1.19429	6.30844	0.00108626	0.0138514	-0.729589	-2.96407		FBGN0032664	#N/A	1.61337	5.46844	4.47896	0.00565123	0.0657248	-2.15477	-2.24786		FBGN0037000	#N/A	1.25069	3.03667	4.82674	0.00397912	0.0504902	-1.80041	-2.40021
FBGN0031244	#N/A	1.09085	5.44168	6.30812	0.00108653	0.0138514	-0.72987	-2.96396		FBGN0032166	#N/A	1.22166	5.12596	4.47582	0.00566847	0.0657308	-2.15813	-2.24653		FBGN0050364	#N/A	1.37685	7.64064	4.81931	0.00400668	0.0505881	-1.80804	-2.39721
FBGN0038515	#N/A	1.13558	6.73559	6.30006	0.00109331	0.0138671	-0.736917	-2.96126		FBGN0034429	#N/A	1.27995	1.43089	4.46646	0.00572018	0.0659192	-2.16816	-2.24259		FBGN0012034	#N/A	1.3254	6.40574	4.81653	0.00401706	0.0505881	-1.8109	-2.39609
FBGN0021750	#N/A	1.21639	3.9852	6.2985	0.00109462	0.0138671	-0.738273	-2.96074		FBGN0032117	#N/A	1.17102	5.84545	4.46644	0.00572027	0.0659192	-2.16818	-2.24258		FBGN0032313	#N/A	1.5802	4.33558	4.81411	0.00402609	0.0506472	-1.81339	-2.39512
FBGN0283434	#N/A	1.32184	6.33771	6.29514	0.00109746	0.013887	-0.741213	-2.95961		FBGN0002842	#N/A	1.25458	3.72589	4.46538	0.00572616	0.0659192	-2.16932	-2.24214		FBGN0037901	#N/A	1.15471	5.1624	4.80874	0.00404629	0.0508465	-1.81892	-2.39294
FBGN0038886	#N/A	1.18663	1.39413	6.29247	0.00109973	0.013887	-0.743554	-2.95871		FBGN0039343	#N/A	1.18809	5.78284	4.4648	0.00572943	0.0659192	-2.16995	-2.24189		FBGN0039609	#N/A	1.29452	4.46197	4.80757	0.0040507	0.0508471	-1.82012	-2.39247
FBGN0050357	#N/A	1.14191	4.34433	6.28601	0.00110523	0.0139176	-0.749205	-2.95655		FBGN0040333	#N/A	1.52843	3.59496	4.46129	0.00574898	0.0659803	-2.17371	-2.24041		FBGN0260777	#N/A	1.72106	3.15399	4.78945	0.0041197	0.0512158	-1.83881	-2.38513
FBGN0030940	#N/A	1.13693	2.88724	6.28549	0.00110568	0.0139176	-0.749666	-2.95637		FBGN0050364	#N/A	1.26333	7.58388	4.46084	0.00575152	0.0659803	-2.1742	-2.24022		FBGN0051347	#N/A	1.25976	6.38276	4.78723	0.00412827	0.0512158	-1.8411	-2.38423
FBGN0031979	#N/A	1.34371	4.33044	6.27677	0.00111315	0.0139816	-0.757306	-2.95344		FBGN0010607	#N/A	1.14706	5.22954	4.45751	0.00577019	0.0660658	-2.17778	-2.23881		FBGN0014863	#N/A	1.62401	7.62905	4.78722	0.00412833	0.0512158	-1.84112	-2.38423
FBGN0037486	#N/A	1.25046	5.65697	6.24939	0.00113703	0.0142057	-0.781359	-2.94423		FBGN0031753	#N/A	1.16265	3.72439	4.45295	0.0057958	0.0662811	-2.18267	-2.23689		FBGN0030174	#N/A	1.42476	3.41442	4.76769	0.00420442	0.0518492	-1.86132	-2.37629
FBGN0032428	#N/A	1.10316	4.08549	6.23661	0.00114838	0.014317	-0.79261	-2.93991		FBGN0036156	#N/A	1.16926	5.02275	4.44766	0.00582574	0.0664334	-2.18836	-2.23465		FBGN0264714	#N/A	3.28616	2.82966	4.76728	0.00420603	0.0518492	-1.86174	-2.37613
FBGN0004650	#N/A	2.27566	2.80568	6.2252	0.00115863	0.0144142	-0.802679	-2.93606		FBGN0028400	#N/A	1.14058	5.12225	4.44589	0.00583581	0.0664334	-2.19027	-2.2339		FBGN0038490	#N/A	1.15792	4.14682	4.76456	0.00421675	0.0519265	-1.86455	-2.37502
FBGN0037661	#N/A	1.1835	2.84808	6.21822	0.00116494	0.0144734	-0.808838	-2.9337		FBGN0032848	#N/A	1.92959	4.05786	4.44133	0.00586177	0.0665855	-2.19517	-2.23197		FBGN0029816	#N/A	1.19984	5.83662	4.74802	0.0042827	0.0524619	-1.88172	-2.36828
FBGN0038652	#N/A	1.32865	3.80225	6.18601	0.00119462	0.0147529	-0.837356	-2.92277		FBGN0037060	#N/A	1.1369	3.26113	4.44053	0.00586639	0.0665855	-2.19604	-2.23163		FBGN0028850	#N/A	1.17989	7.70322	4.74249	0.00430502	0.0524636	-1.88747	-2.36602
FBGN0051955	#N/A	2.18677	2.75805	6.18074	0.00119956	0.0147889	-0.842032	-2.92098		FBGN0036221	#N/A	1.97705	5.30571	4.43273	0.00591119	0.0668545	-2.20444	-2.22833		FBGN0051323	#N/A	1.87429	2.43639	4.74201	0.00430694	0.0524636	-1.88796	-2.36583
FBGN0039828	#N/A	1.08086	5.00901	6.17548	0.00120453	0.0147976	-0.846711	-2.91918		FBGN0033301	#N/A	1.5753	6.1756	4.429	0.00593275	0.0668545	-2.20846	-2.22674		FBGN0029724	#N/A	1.26582	4.06034	4.73939	0.00431758	0.0524636	-1.89069	-2.36476
FBGN0033873	#N/A	1.09883	3.99949	6.17098	0.00120878	0.0148343	-0.850705	-2.91765		FBGN0037562	#N/A	1.49323	4.00351	4.42366	0.00596379	0.0668545	-2.21423	-2.22448		FBGN0038953	#N/A	1.55313	4.44802	4.73909	0.00431879	0.0524636	-1.891	-2.36464
FBGN0035799	#N/A	1.15474	4.00324	6.15824	0.00122093	0.0149492	-0.862039	-2.91331		FBGN0038038	#N/A	1.3387	6.72675	4.41603	0.00600845	0.0671636	-2.22247	-2.22124		FBGN0030936	#N/A	1.29138	5.74212	4.73496	0.00433559	0.0526129	-1.89529	-2.36295
FBGN0034933	#N/A	1.09153	4.03687	6.13797	0.00124055	0.0151139	-0.880113	-2.90639		FBGN0034631	#N/A	1.15097	3.94373	4.40952	0.00604687	0.0674302	-2.22951	-2.21847		FBGN0038258	#N/A	1.17743	5.52683	4.73206	0.00434743	0.0527019	-1.89831	-2.36177
FBGN0034274	#N/A	1.08883	3.74551	6.13206	0.00124634	0.0151531	-0.885391	-2.90436		FBGN0031707	#N/A	1.32873	3.41012	4.40525	0.00607221	0.067541	-2.23413	-2.21665		FBGN0039882	#N/A	1.33595	4.63826	4.72861	0.00436158	0.0527638	-1.9019	-2.36036
FBGN0259199	#N/A	1.07233	3.0945	6.12909	0.00124926	0.0151729	-0.888045	-2.90335		FBGN0023171	#N/A	1.15508	5.56742	4.40201	0.00609151	0.0676433	-2.23763	-2.21528		FBGN0053169	#N/A	3.37791	4.70389	4.72405	0.00438039	0.0528342	-1.90666	-2.35849
FBGN0260871	#N/A	1.29823	1.31099	6.12283	0.00125544	0.0152166	-0.893638	-2.9012		FBGN0025111	#N/A	1.2335	8.29648	4.3833	0.00620444	0.0683183	-2.25792	-2.2073		FBGN0032147	#N/A	1.24058	5.20065	4.72391	0.00438097	0.0528342	-1.90681	-2.35843
FBGN0034554	#N/A	1.12196	2.51107	6.11081	0.00126742	0.015283	-0.904399	-2.89708		FBGN0023541	#N/A	1.14726	5.44321	4.37905	0.00623048	0.0684344	-2.26254	-2.20548		FBGN0259984	#N/A	1.18136	3.30414	4.71895	0.00440147	0.0529588	-1.91197	-2.3564
FBGN0045476	#N/A	1.12052	1.72384	6.09178	0.00128664	0.0154358	-0.921466	-2.89054		FBGN0036402	#N/A	1.17214	5.12557	4.37873	0.00623239	0.0684344	-2.26288	-2.20535		FBGN0027524	#N/A	1.37642	5.00695	4.70688	0.0044519	0.0532148	-1.92457	-2.35145
FBGN0037359	#N/A	1.04859	4.69289	6.08938	0.0012891	0.015443	-0.923625	-2.88971		FBGN0038631	#N/A	1.59837	5.61356	4.37582	0.00625028	0.0685024	-2.26605	-2.2041		FBGN0032008	#N/A	1.80416	6.12655	4.69844	0.00448759	0.0534028	-1.9334	-2.34799
FBGN0039686	#N/A	1.05615	2.06245	6.08643	0.00129211	0.015443	-0.926274	-2.8887		FBGN0032376	#N/A	1.69894	5.10398	4.36219	0.00633475	0.0688295	-2.28087	-2.19827		FBGN0037323	#N/A	1.28131	5.67569	4.69593	0.00449823	0.0534595	-1.93602	-2.34696
FBGN0037376	#N/A	1.12563	5.46359	6.08562	0.00129294	0.015443	-0.926997	-2.88842		FBGN0035786	#N/A	1.22784	5.02742	4.36161	0.0063384	0.0688295	-2.28151	-2.19802		FBGN0037500	#N/A	1.17201	6.63689	4.69516	0.00450151	0.0534595	-1.93683	-2.34664
FBGN0050037	#N/A	1.15427	3.49203	6.07926	0.00129948	0.0154637	-0.932721	-2.88623		FBGN0028892	#N/A	1.27681	6.57982	4.35888	0.00635547	0.0688558	-2.28448	-2.19685		FBGN0032507	#N/A	2.52256	2.85212	4.69359	0.00450823	0.0534624	-1.93848	-2.34599
FBGN0037446	#N/A	1.10496	5.74596	6.07756	0.00130124	0.015469	-0.934251	-2.88564		FBGN0035143	#N/A	1.29801	7.06236	4.35213	0.00639799	0.0691582	-2.29184	-2.19396		FBGN0051436	#N/A	1.67247	5.87364	4.69296	0.00451092	0.0534624	-1.93914	-2.34573
FBGN0031695	#N/A	1.89586	3.7975	6.0525	0.00132742	0.0157167	-0.956833	-2.87699		FBGN0011327	#N/A	1.76572	6.54898	4.32721	0.00655767	0.0702987	-2.31906	-2.18325		FBGN0033672	#N/A	1.13105	6.56803	4.68577	0.00454173	0.0536606	-1.94667	-2.34278
FBGN0033990	#N/A	1.03362	3.86296	6.04523	0.00133513	0.0157921	-0.963393	-2.87448		FBGN0031731	#N/A	1.41258	1.28699	4.31479	0.00663899	0.070726	-2.33267	-2.1779		FBGN0036777	#N/A	1.28324	2.54119	4.68405	0.00454912	0.0536606	-1.94846	-2.34207
FBGN0260230	#N/A	1.71464	3.74518	6.03424	0.00134689	0.0159152	-0.973334	-2.87067		FBGN0030015	#N/A	1.38781	6.01188	4.30472	0.00670576	0.0711801	-2.34372	-2.17355		FBGN0036751	#N/A	1.15458	6.7577	4.68371	0.00455062	0.0536606	-1.94883	-2.34193
FBGN0027521	#N/A	1.83972	4.91283	6.02265	0.00135941	0.0159989	-0.983824	-2.86665		FBGN0265606	#N/A	1.94433	4.8158	4.29974	0.00673904	0.0713407	-2.34919	-2.1714		FBGN0033184	#N/A	1.28177	5.9257	4.68071	0.00456356	0.0536608	-1.95197	-2.3407
FBGN0038099	#N/A	1.14349	2.90653	6.00177	0.00138232	0.0162116	-1.00277	-2.85939		FBGN0036601	#N/A	1.16849	1.20141	4.29495	0.00677127	0.0715123	-2.35446	-2.16933		FBGN0040345	#N/A	1.32306	5.60817	4.67945	0.00456903	0.0536608	-1.95329	-2.34018
FBGN0038342	#N/A	1.25466	4.89291	6.0015	0.00138262	0.0162116	-1.00302	-2.8593		FBGN0264543	#N/A	1.5293	5.16761	4.29286	0.00678536	0.0715123	-2.35675	-2.16843		FBGN0037065	#N/A	1.15423	4.4201	4.67396	0.0045929	0.0538869	-1.95906	-2.33791
FBGN0032929	#N/A	1.80524	2.45405	5.99753	0.00138703	0.0162266	-1.00662	-2.85792		FBGN0028424	#N/A	1.43117	5.6106	4.29216	0.00679012	0.0715123	-2.35752	-2.16812		FBGN0062449	#N/A	1.4467	5.35062	4.64819	0.00470683	0.0548379	-1.98616	-2.32727
FBGN0035194	#N/A	1.78987	4.06828	5.96967	0.00141842	0.0164629	-1.032	-2.84819		FBGN0039356	#N/A	1.20541	4.29992	4.29193	0.00679164	0.0715123	-2.35777	-2.16803		FBGN0026314	#N/A	1.18028	5.97734	4.63494	0.00476668	0.0553144	-2.00013	-2.32178
FBGN0024989	#N/A	1.11764	2.3599	5.95125	0.00143963	0.0166598	-1.04882	-2.84175		FBGN0038237	#N/A	1.26675	2.84526	4.28874	0.00681329	0.0716763	-2.36129	-2.16664		FBGN0039069	#N/A	1.14225	2.39418	4.63174	0.00478125	0.0553985	-2.00351	-2.32046
FBGN0033344	#N/A	1.16967	6.22182	5.94256	0.00144976	0.0167113	-1.05677	-2.8387		FBGN0031858	#N/A	1.18299	5.42624	4.28237	0.0068567	0.071835	-2.3683	-2.16388		FBGN0031596	#N/A	1.23284	6.14579	4.6282	0.00479743	0.0554737	-2.00724	-2.31899
FBGN0036232	#N/A	1.35496	7.47676	5.92794	0.001467	0.0168276	-1.07017	-2.83357		FBGN0053057	#N/A	1.15795	5.52498	4.28009	0.00687228	0.071912	-2.37081	-2.1629		FBGN0037750	#N/A	1.9694	5.70001	4.62777	0.00479942	0.0554737	-2.0077	-2.31881
FBGN0261112	#N/A	1.06147	6.65939	5.92145	0.00147473	0.0168744	-1.07613	-2.83129		FBGN0030928	#N/A	2.37265	4.12358	4.27321	0.0069197	0.0720449	-2.3784	-2.15991		FBGN0038658	#N/A	1.4036	8.79504	4.62419	0.00481585	0.0555186	-2.01148	-2.31733
FBGN0036527	#N/A	1.72941	3.432	5.91879	0.00147791	0.0168869	-1.07857	-2.83035		FBGN0050356	#N/A	2.52914	5.68136	4.27032	0.00693971	0.0720449	-2.38159	-2.15866		FBGN0037167	#N/A	1.26647	4.70202	4.62382	0.00481757	0.0555186	-2.01188	-2.31717
FBGN0037004	#N/A	1.53917	6.47185	5.89399	0.00150795	0.0170973	-1.10138	-2.82161		FBGN0262170	#N/A	1.15698	3.30282	4.26177	0.00699928	0.0723422	-2.39102	-2.15495		FBGN0031426	#N/A	1.88796	2.25276	4.61674	0.00485031	0.0556943	-2.01937	-2.31423
FBGN0029091	#N/A	1.03446	4.25672	5.89267	0.00150957	0.0170992	-1.1026	-2.82115		FBGN0035009	#N/A	1.30139	5.54078	4.25113	0.00707425	0.0726998	-2.40278	-2.15032		FBGN0036402	#N/A	1.13958	5.10929	4.61581	0.00485461	0.0556943	-2.02035	-2.31385
FBGN0031549	#N/A	1.27661	2.7374	5.89127	0.00151129	0.0171023	-1.10389	-2.82065		FBGN0264377	#N/A	2.66568	2.21659	4.249	0.00708936	0.0726998	-2.40514	-2.14939		FBGN0033558	#N/A	1.10864	3.41548	4.61537	0.00485667	0.0556943	-2.02082	-2.31366
FBGN0036351	#N/A	1.16377	1.16359	5.88891	0.0015142	0.0171184	-1.10607	-2.81982		FBGN0036286	#N/A	1.4348	6.15678	4.24282	0.00713341	0.0730246	-2.41198	-2.1467		FBGN0039420	#N/A	1.42385	2.82553	4.6101	0.00488124	0.055921	-2.0264	-2.31147
FBGN0004832	#N/A	1.00594	4.54153	5.87313	0.00153377	0.0172514	-1.12063	-2.81424		FBGN0038304	#N/A	1.19484	4.86449	4.24139	0.00714368	0.0730663	-2.41357	-2.14608		FBGN0032945	#N/A	1.2657	5.60807	4.6066	0.00489762	0.0559441	-2.0301	-2.31001
FBGN0085334	#N/A	2.11729	1.71861	5.87174	0.00153551	0.0172514	-1.12192	-2.81375		FBGN0033135	#N/A	1.20656	2.40908	4.23208	0.00721079	0.0733256	-2.42389	-2.14202		FBGN0265263	#N/A	1.39719	9.58357	4.60003	0.00492858	0.0561329	-2.03707	-2.30728
FBGN0266977	#N/A	1.28375	4.5144	5.87119	0.0015362	0.0172514	-1.12242	-2.81355		FBGN0032268	#N/A	1.18764	7.146	4.21178	0.00735964	0.0743084	-2.44644	-2.13314		FBGN0263000	#N/A	2.62599	3.42083	4.58791	0.00498626	0.0564046	-2.04994	-2.30223
FBGN0027512	#N/A	1.01263	7.18936	5.85961	0.00155079	0.0173571	-1.13314	-2.80945		FBGN0053293	#N/A	2.42536	7.30251	4.20933	0.00737782	0.0744283	-2.44917	-2.13207		FBGN0037554	#N/A	1.18418	4.5206	4.57551	0.00504607	0.0567666	-2.06313	-2.29705
FBGN0262787	#N/A	1.63336	5.1819	5.85384	0.0015581	0.0173979	-1.13847	-2.8074		FBGN0037065	#N/A	1.15334	4.41965	4.20829	0.00738558	0.0744429	-2.45033	-2.13162		FBGN0029091	#N/A	1.09093	3.19403	4.56958	0.00507498	0.0568934	-2.06945	-2.29457
FBGN0032187	#N/A	1.13716	3.95908	5.85033	0.00156258	0.0174313	-1.14173	-2.80616		FBGN0039199	#N/A	1.15594	1.24469	4.2071	0.0073944	0.0744652	-2.45164	-2.1311		FBGN0031279	#N/A	1.33405	5.95964	4.56686	0.00508827	0.0568934	-2.07234	-2.29343
FBGN0038702	#N/A	2.38367	8.16577	5.83483	0.00158253	0.017521	-1.15611	-2.80065		FBGN0260462	#N/A	1.18423	5.98349	4.20342	0.00742192	0.074534	-2.45574	-2.12948		FBGN0032473	#N/A	1.56264	4.2007	4.56594	0.00509282	0.0568934	-2.07333	-2.29304
FBGN0034962	#N/A	1.04129	5.6668	5.83113	0.00158733	0.0175576	-1.15954	-2.79933		FBGN0015400	#N/A	1.15315	3.5335	4.202	0.00743254	0.074534	-2.45732	-2.12886		FBGN0034907	#N/A	1.09232	7.34523	4.55882	0.00512788	0.0570601	-2.08092	-2.29006
FBGN0039101	#N/A	1.51829	1.80431	5.82903	0.00159007	0.017568	-1.1615	-2.79858		FBGN0041712	#N/A	1.40008	6.1266	4.19791	0.00746333	0.0747157	-2.46189	-2.12707		FBGN0046114	#N/A	1.72412	7.1694	4.55795	0.00513218	0.0570601	-2.08184	-2.2897
FBGN0035208	#N/A	1.08956	1.64099	5.82624	0.0015937	0.0175785	-1.16408	-2.79759		FBGN0083992	#N/A	1.09959	4.77597	4.19363	0.00749567	0.0748687	-2.46666	-2.12519		FBGN0034330	#N/A	2.21258	6.45406	4.55617	0.00514104	0.0571042	-2.08375	-2.28895
FBGN0035262	#N/A	1.00281	6.51031	5.81599	0.00160717	0.0176766	-1.17362	-2.79394		FBGN0034175	#N/A	1.37598	6.0764	4.1923	0.00750575	0.074886	-2.46814	-2.12461		FBGN0051673	#N/A	1.08845	4.67255	4.55122	0.00516568	0.0572404	-2.08904	-2.28687
FBGN0036876	#N/A	1.09228	4.37744	5.81506	0.0016084	0.0176766	-1.17449	-2.79361		FBGN0051826	#N/A	1.28647	4.32698	4.19085	0.0075168	0.0749329	-2.46976	-2.12397		FBGN0027583	#N/A	1.24148	5.57562	4.55075	0.00516802	0.0572404	-2.08954	-2.28668
FBGN0036490	#N/A	1.08249	6.08498	5.81402	0.00160978	0.0176766	-1.17546	-2.79323		FBGN0036515	#N/A	1.92438	4.92294	4.18776	0.00754032	0.0750428	-2.47321	-2.12261		FBGN0033809	#N/A	1.08041	3.55546	4.54144	0.00521473	0.0575395	-2.09949	-2.28277
FBGN0042106	#N/A	1.07345	1.72538	5.79861	0.0016303	0.0177822	-1.18982	-2.78773		FBGN0031244	#N/A	1.13139	5.43232	4.18712	0.00754518	0.0750428	-2.47392	-2.12233		FBGN0263035	#N/A	2.06334	3.14233	4.53674	0.0052385	0.0576926	-2.10452	-2.28079
FBGN0003510	#N/A	0.997507	2.87731	5.79601	0.00163378	0.0178037	-1.19224	-2.78681		FBGN0051388	#N/A	1.07638	5.18172	4.18505	0.007561	0.0750428	-2.47624	-2.12142		FBGN0264393	#N/A	3.87744	4.14278	4.53236	0.00526077	0.0578002	-2.10921	-2.27895
FBGN0031104	#N/A	1.48858	1.70535	5.78933	0.0016428	0.0178524	-1.19848	-2.78442		FBGN0038681	#N/A	2.20708	5.98801	4.185	0.00756139	0.0750428	-2.47629	-2.1214		FBGN0033830	#N/A	1.70683	2.40647	4.52244	0.00531156	0.0582227	-2.11984	-2.27478
FBGN0053193	#N/A	1.0332	3.99904	5.78566	0.00164777	0.0178846	-1.20191	-2.7831		FBGN0034049	#N/A	1.18419	4.5322	4.18428	0.00756688	0.0750428	-2.47709	-2.12108		FBGN0038237	#N/A	1.33953	2.88165	4.52042	0.00532198	0.0582275	-2.12201	-2.27393
FBGN0261004	#N/A	1.10771	4.44314	5.78034	0.00165502	0.0179195	-1.20688	-2.7812		FBGN0033437	#N/A	1.17717	4.40853	4.17763	0.00761795	0.0753525	-2.48452	-2.11816		FBGN0003462	#N/A	1.34967	9.14564	4.51352	0.00535778	0.0584903	-2.12942	-2.27102
FBGN0023521	#N/A	1.1874	4.62186	5.77936	0.00165637	0.0179195	-1.2078	-2.78084		FBGN0030614	#N/A	1.1158	6.00936	4.17701	0.00762279	0.0753525	-2.48522	-2.11789		FBGN0034816	#N/A	1.19433	8.97228	4.51289	0.00536103	0.0584903	-2.13009	-2.27075
FBGN0038462	#N/A	1.08805	5.89511	5.77919	0.00165659	0.0179195	-1.20796	-2.78078		FBGN0038359	#N/A	1.23268	7.8892	4.17158	0.00766481	0.0755779	-2.49129	-2.1155		FBGN0034713	#N/A	1.36077	6.6093	4.50839	0.00538453	0.0585825	-2.13493	-2.26885
FBGN0034199	#N/A	1.29046	5.84851	5.77427	0.00166334	0.017976	-1.21257	-2.77902		FBGN0053284	#N/A	1.70484	7.90512	4.15743	0.00777573	0.0762888	-2.50714	-2.10926		FBGN0034054	#N/A	1.29976	4.59167	4.50579	0.00539816	0.0586521	-2.13772	-2.26775
FBGN0036706	#N/A	1.25725	6.05374	5.76566	0.0016752	0.018078	-1.22062	-2.77593		FBGN0040291	#N/A	1.54876	6.9081	4.15172	0.00782091	0.0764822	-2.51353	-2.10674		FBGN0010385	#N/A	1.22951	6.11668	4.50525	0.00540098	0.0586521	-2.1383	-2.26753
FBGN0037320	#N/A	0.992083	6.23103	5.76519	0.00167585	0.018078	-1.22106	-2.77576		FBGN0044050	#N/A	1.53611	2.349	4.14939	0.00783951	0.0765325	-2.51616	-2.10571		FBGN0040096	#N/A	2.30801	5.79466	4.50394	0.00540787	0.0586724	-2.13971	-2.26697
FBGN0036015	#N/A	1.12479	6.93712	5.756	0.00168865	0.0181827	-1.22969	-2.77246		FBGN0031918	#N/A	1.22621	2.02506	4.14535	0.0078718	0.0767208	-2.52069	-2.10393		FBGN0038273	#N/A	1.65018	2.04098	4.50013	0.00542794	0.0587809	-2.14381	-2.26536
FBGN0040063	#N/A	1.13251	3.80542	5.75018	0.0016968	0.0182537	-1.23514	-2.77037		FBGN0033422	#N/A	1.68013	2.022	4.14204	0.00789835	0.076916	-2.52441	-2.10246		FBGN0039722	#N/A	1.20832	4.43602	4.49531	0.00545346	0.0589479	-2.149	-2.26333
FBGN0034560	#N/A	1.1574	5.83556	5.74901	0.00169845	0.0182548	-1.23624	-2.76995		FBGN0035211	#N/A	1.38481	5.02643	4.13959	0.00791804	0.0769806	-2.52716	-2.10138		FBGN0033190	#N/A	1.15078	7.21513	4.4932	0.00546471	0.0589602	-2.15127	-2.26243
FBGN0035730	#N/A	1.54864	5.47002	5.73734	0.00171495	0.0183829	-1.24721	-2.76575		FBGN0052152	#N/A	2.62899	3.8165	4.13796	0.00793126	0.0770456	-2.529	-2.10066		FBGN0052463	#N/A	1.18317	4.25752	4.48954	0.00548422	0.0590616	-2.15522	-2.26088
FBGN0261238	#N/A	1.75642	4.21366	5.73587	0.00171705	0.0183876	-1.24859	-2.76522		FBGN0033294	#N/A	2.51764	6.07671	4.11713	0.00810161	0.0777399	-2.55244	-2.09143		FBGN0032533	#N/A	1.10613	5.79781	4.48668	0.00549951	0.0591172	-2.1583	-2.25968
FBGN0030577	#N/A	1.61144	2.57961	5.70985	0.00175459	0.0185715	-1.27311	-2.75582		FBGN0034264	#N/A	1.26048	2.54453	4.11223	0.00814228	0.078027	-2.55797	-2.08925		FBGN0051697	#N/A	1.35749	6.37388	4.48074	0.00553148	0.059297	-2.16471	-2.25716
FBGN0037652	#N/A	1.44225	4.80883	5.70904	0.00175579	0.0185715	-1.27388	-2.75553		FBGN0262788	#N/A	1.25457	6.27539	4.11046	0.00815702	0.078027	-2.55996	-2.08847		FBGN0035197	#N/A	1.08065	9.61991	4.47833	0.00554453	0.0593584	-2.16731	-2.25614
FBGN0035193	#N/A	1.09086	1.37829	5.7081	0.00175715	0.0185715	-1.27476	-2.75519		FBGN0031047	#N/A	1.31801	6.75646	4.10942	0.00816573	0.078027	-2.56114	-2.08801		FBGN0083952	#N/A	1.69438	3.80165	4.46992	0.00559023	0.0594356	-2.17639	-2.25257
FBGN0037563	#N/A	1.18452	5.12859	5.7076	0.00175789	0.0185715	-1.27524	-2.75501		FBGN0039806	#N/A	1.31588	1.59933	4.10864	0.0081722	0.078027	-2.56201	-2.08766		FBGN0052187	#N/A	1.32192	4.389	4.46702	0.00560614	0.0595506	-2.17953	-2.25134
FBGN0034300	#N/A	1.00486	4.78116	5.69822	0.00177168	0.0186169	-1.2841	-2.75161		FBGN0035743	#N/A	1.35674	2.43588	4.10797	0.00817785	0.078027	-2.56278	-2.08736		FBGN0033042	#N/A	1.14421	4.14543	4.46204	0.00563351	0.0596076	-2.18492	-2.24922
FBGN0259918	#N/A	1.00719	4.07658	5.69197	0.00178095	0.0186643	-1.29001	-2.74935		FBGN0052161	#N/A	2.44076	6.56556	4.10183	0.0082294	0.0782025	-2.56971	-2.08463		FBGN0039374	#N/A	1.10005	7.49048	4.46174	0.00563513	0.0596076	-2.18524	-2.2491
FBGN0038388	#N/A	1.09872	5.98236	5.68955	0.00178454	0.0186853	-1.2923	-2.74847		FBGN0051206	#N/A	1.36514	6.88134	4.09757	0.00826542	0.0784816	-2.57453	-2.08274		FBGN0024887	#N/A	1.11797	4.83092	4.46166	0.0056356	0.0596076	-2.18533	-2.24906
FBGN0033422	#N/A	1.21042	2.24734	5.6848	0.00179164	0.0187214	-1.2968	-2.74675		FBGN0085344	#N/A	2.07107	5.50137	4.09473	0.0082895	0.0785	-2.57774	-2.08147		FBGN0027945	#N/A	1.36014	7.21558	4.46073	0.00564071	0.0596076	-2.18633	-2.24867
FBGN0028658	#N/A	1.64503	6.12997	5.68405	0.00179276	0.0187214	-1.29751	-2.74648		FBGN0032464	#N/A	1.17526	7.49693	4.09342	0.00830064	0.0785	-2.57922	-2.08089		FBGN0033953	#N/A	1.09568	10.8555	4.45098	0.00569483	0.0596876	-2.19689	-2.24452
FBGN0032448	#N/A	1.05917	6.10154	5.67676	0.00180373	0.0188192	-1.30442	-2.74383		FBGN0037669	#N/A	1.07588	4.85807	4.08777	0.00834885	0.0787663	-2.58561	-2.07837		FBGN0033696	#N/A	1.06936	3.88281	4.44996	0.0057005	0.0596876	-2.19799	-2.24409
FBGN0032522	#N/A	1.09047	4.7698	5.67429	0.00180745	0.0188247	-1.30676	-2.74293		FBGN0033274	#N/A	1.11362	7.05467	4.08509	0.00837188	0.0789205	-2.58864	-2.07718		FBGN0262365	#N/A	3.51028	3.83492	4.4499	0.00570084	0.0596876	-2.19806	-2.24406
FBGN0032520	#N/A	1.07567	7.21497	5.66101	0.00182766	0.0189848	-1.31936	-2.7381		FBGN0029952	#N/A	1.06218	6.73439	4.08067	0.00840995	0.0789394	-2.59365	-2.07521		FBGN0052219	#N/A	1.46737	4.26519	4.44524	0.00572697	0.0597218	-2.20311	-2.24207
FBGN0027949	#N/A	0.970976	4.48793	5.63605	0.00186637	0.0193017	-1.34312	-2.729		FBGN0031058	#N/A	1.08207	1.22424	4.07853	0.00842844	0.0789499	-2.59607	-2.07425		FBGN0036278	#N/A	1.05824	3.22068	4.44222	0.00574393	0.0597218	-2.20638	-2.24079
FBGN0026136	#N/A	1.18889	5.85836	5.63058	0.00187498	0.0193567	-1.34833	-2.727		FBGN0035714	#N/A	1.15345	6.05042	4.07852	0.00842855	0.0789499	-2.59609	-2.07425		FBGN0030013	#N/A	1.15805	5.88649	4.44211	0.00574458	0.0597218	-2.20651	-2.24074
FBGN0005660	#N/A	1.44706	2.43895	5.62518	0.00188351	0.0194277	-1.35348	-2.72503		FBGN0050161	#N/A	1.84827	3.59831	4.07672	0.00844414	0.0789728	-2.59813	-2.07344		FBGN0050334	#N/A	1.58148	7.20873	4.4417	0.00574688	0.0597218	-2.20695	-2.24057
FBGN0035713	#N/A	1.04407	6.09688	5.61972	0.0018922	0.0194832	-1.3587	-2.72303		FBGN0035795	#N/A	1.08414	1.9298	4.07251	0.00848077	0.0790473	-2.6029	-2.07156		FBGN0034530	#N/A	1.13149	2.40384	4.44112	0.00575016	0.0597218	-2.20758	-2.24032
FBGN0032748	#N/A	0.975996	5.67536	5.61373	0.00190178	0.0195477	-1.36442	-2.72084		FBGN0039744	#N/A	1.15384	4.17016	4.07193	0.00848587	0.0790473	-2.60356	-2.0713		FBGN0035591	#N/A	1.71634	3.83716	4.43672	0.00577504	0.0598486	-2.21235	-2.23845
FBGN0262580	#N/A	2.05621	4.05844	5.60666	0.00191316	0.0196304	-1.37119	-2.71825		FBGN0030349	#N/A	1.08512	5.34282	4.06938	0.00850814	0.0791921	-2.60645	-2.07017		FBGN0032860	#N/A	1.66311	2.06517	4.42934	0.00581707	0.060096	-2.22037	-2.2353
FBGN0031504	#N/A	1.21566	5.37403	5.59408	0.00193359	0.0198054	-1.38323	-2.71363		FBGN0032313	#N/A	1.37505	4.23301	4.06368	0.00855821	0.0795327	-2.61293	-2.06762		FBGN0051321	#N/A	1.18491	2.66763	4.41894	0.00587691	0.0606605	-2.23169	-2.23085
FBGN0085298	#N/A	1.1845	4.12723	5.57379	0.00196711	0.0200267	-1.4027	-2.70617		FBGN0037369	#N/A	1.13988	5.5559	4.05363	0.00864731	0.0801439	-2.62435	-2.06312		FBGN0034487	#N/A	1.25969	4.31543	4.39728	0.00600373	0.0613727	-2.2553	-2.22158
FBGN0038244	#N/A	0.987666	4.79695	5.57023	0.00197306	0.0200377	-1.40613	-2.70486		FBGN0038151	#N/A	1.69009	1.39519	4.05018	0.00867813	0.0802047	-2.62827	-2.06157		FBGN0035187	#N/A	1.12007	3.01164	4.39498	0.00601738	0.0614291	-2.25781	-2.22059
FBGN0265102	#N/A	1.05681	3.8765	5.56252	0.00198601	0.020132	-1.41354	-2.70202		FBGN0037921	#N/A	1.6752	3.28513	4.04899	0.00868877	0.0802401	-2.62962	-2.06104		FBGN0038074	#N/A	1.08375	8.24981	4.39458	0.00601978	0.0614291	-2.25825	-2.22042
FBGN0032625	#N/A	1.01662	5.52706	5.55894	0.00199205	0.0201759	-1.41698	-2.7007		FBGN0034937	#N/A	1.14664	6.51029	4.04334	0.00873959	0.0805313	-2.63606	-2.05851		FBGN0036708	#N/A	1.96139	6.92078	4.38916	0.00605213	0.0616147	-2.26417	-2.21809
FBGN0262878	#N/A	1.73744	4.14408	5.55607	0.00199692	0.0202079	-1.41975	-2.69964		FBGN0028563	#N/A	1.67202	4.06865	4.04321	0.00874078	0.0805313	-2.63621	-2.05845		FBGN0037292	#N/A	1.29066	4.28047	4.38888	0.0060538	0.0616147	-2.26448	-2.21797
FBGN0033610	#N/A	1.23726	7.61457	5.54676	0.00201279	0.0203235	-1.42873	-2.6962		FBGN0038709	#N/A	1.16212	6.13245	4.03822	0.00878592	0.080695	-2.64189	-2.05621		FBGN0262478	#N/A	1.91695	4.71482	4.3857	0.00607288	0.061755	-2.26796	-2.21661
FBGN0031289	#N/A	1.53651	3.36873	5.54522	0.00201544	0.0203235	-1.43021	-2.69563		FBGN0026873	#N/A	1.35136	4.57514	4.03529	0.00881261	0.0807238	-2.64523	-2.0549		FBGN0085236	#N/A	2.22421	2.84249	4.37879	0.00611453	0.0620165	-2.27552	-2.21364
FBGN0051682	#N/A	1.03219	6.28652	5.54261	0.00201992	0.0203235	-1.43273	-2.69467		FBGN0085264	#N/A	1.85442	5.34252	4.03233	0.00883958	0.0807476	-2.6486	-2.05357		FBGN0053109	#N/A	1.30839	9.5004	4.37311	0.00614902	0.0622581	-2.28173	-2.21119
FBGN0035687	#N/A	1.31197	1.79919	5.54231	0.00202043	0.0203235	-1.43302	-2.69456		FBGN0005386	#N/A	1.23165	4.41089	4.02698	0.00888868	0.0808474	-2.65471	-2.05116		FBGN0000084	#N/A	1.18815	7.27506	4.36774	0.00618186	0.0623204	-2.28762	-2.20888
FBGN0031531	#N/A	1.01379	6.37619	5.53697	0.00202965	0.0203466	-1.43818	-2.69258		FBGN0035005	#N/A	1.19093	7.17154	4.02066	0.00894711	0.0811016	-2.66193	-2.04832		FBGN0034512	#N/A	1.07127	9.24254	4.36321	0.00620969	0.0625469	-2.29259	-2.20693
FBGN0052364	#N/A	1.31921	2.60521	5.52552	0.00204956	0.0204508	-1.44924	-2.68834		FBGN0046113	#N/A	1.16909	2.83312	4.01806	0.00897119	0.0812163	-2.6649	-2.04715		FBGN0037156	#N/A	1.80067	5.02223	4.35797	0.0062421	0.0627611	-2.29835	-2.20467
FBGN0265199	#N/A	1.24573	1.22964	5.52482	0.00205079	0.0204508	-1.44992	-2.68808		FBGN0040063	#N/A	1.09172	3.83635	4.01781	0.00897353	0.0812163	-2.66519	-2.04704		FBGN0032402	#N/A	1.04299	5.03414	4.35716	0.00624708	0.0627611	-2.29923	-2.20432
FBGN0028669	#N/A	0.967055	5.79212	5.52431	0.00205167	0.0204508	-1.45041	-2.68789		FBGN0033916	#N/A	1.10153	6.30149	4.00143	0.00912741	0.0816689	-2.68393	-2.03965		FBGN0036544	#N/A	1.22243	2.77372	4.35248	0.00627622	0.0629455	-2.30437	-2.2023
FBGN0287768	#N/A	1.00895	2.59069	5.51523	0.00206764	0.0204881	-1.4592	-2.68452		FBGN0039882	#N/A	1.1927	4.56663	3.99847	0.00915552	0.0817544	-2.68732	-2.03832		FBGN0053287	#N/A	1.37586	4.92565	4.34654	0.00631338	0.0630474	-2.3109	-2.19974
FBGN0036325	#N/A	1.20222	3.27789	5.50953	0.00207774	0.0205142	-1.46472	-2.68241		FBGN0032366	#N/A	1.131	3.73248	3.9946	0.00919243	0.0817544	-2.69176	-2.03657		FBGN0051119	#N/A	1.85398	5.12092	4.34284	0.0063367	0.0631748	-2.31498	-2.19814
FBGN0260238	#N/A	1.95128	3.95932	5.50498	0.00208585	0.0205436	-1.46913	-2.68072		FBGN0031688	#N/A	1.20072	2.37073	3.99271	0.00921054	0.0817921	-2.69393	-2.03572		FBGN0028563	#N/A	1.68052	4.0729	4.34016	0.0063536	0.0631945	-2.31792	-2.19698
FBGN0051803	#N/A	1.3339	5.62417	5.49729	0.00209963	0.0206265	-1.4766	-2.67786		FBGN0003527	#N/A	1.40378	3.68943	3.98831	0.00925285	0.0819271	-2.69898	-2.03372		FBGN0035251	#N/A	1.03309	6.23894	4.33991	0.00635517	0.0631945	-2.31819	-2.19687
FBGN0035770	#N/A	1.19669	7.17557	5.48972	0.0021133	0.0207435	-1.48395	-2.67504		FBGN0037229	#N/A	1.91312	2.32806	3.98823	0.00925353	0.0819271	-2.69906	-2.03369		FBGN0035217	#N/A	1.39191	6.72626	4.33751	0.00637042	0.0632593	-2.32084	-2.19583
FBGN0032631	#N/A	2.26753	1.36629	5.48073	0.00212967	0.0208346	-1.49269	-2.67169		FBGN0038589	#N/A	1.02548	5.37952	3.98518	0.00928304	0.0820652	-2.70257	-2.03231		FBGN0036609	#N/A	1.49426	6.08316	4.33405	0.00639243	0.0633225	-2.32465	-2.19433
FBGN0035718	#N/A	1.67906	3.35646	5.47144	0.00214673	0.0209493	-1.50174	-2.66822		FBGN0034467	#N/A	1.19171	7.35615	3.98042	0.00932912	0.0822307	-2.70803	-2.03016		FBGN0260817	#N/A	1.13706	4.55022	4.33341	0.00639651	0.0633225	-2.32536	-2.19406
FBGN0041004	#N/A	1.49844	2.31046	5.46035	0.00216731	0.0210864	-1.51255	-2.66408		FBGN0051815	#N/A	1.20279	4.15871	3.97986	0.00933465	0.0822307	-2.70868	-2.0299		FBGN0037620	#N/A	1.60235	3.22648	4.33191	0.00640602	0.0633225	-2.327	-2.19341
FBGN0035101	#N/A	1.03885	3.17014	5.46001	0.00216795	0.0210864	-1.51288	-2.66395		FBGN0028542	#N/A	1.40461	2.87924	3.9794	0.00933904	0.0822307	-2.7092	-2.0297		FBGN0033916	#N/A	1.09916	6.30031	4.3284	0.00642851	0.06342	-2.33088	-2.19189
FBGN0029552	#N/A	1.13204	4.71932	5.45586	0.00217571	0.021134	-1.51693	-2.6624		FBGN0051693	#N/A	1.01692	5.88477	3.97441	0.00938785	0.082497	-2.71495	-2.02743		FBGN0033437	#N/A	1.14509	4.39249	4.32337	0.00646087	0.0635946	-2.33643	-2.18971
FBGN0250911	#N/A	1.23151	4.51142	5.4453	0.0021956	0.0212675	-1.52725	-2.65845		FBGN0032375	#N/A	1.60806	3.95708	3.97341	0.00939756	0.0825208	-2.71609	-2.02698		FBGN0000326	#N/A	1.1936	4.91043	4.32254	0.00646624	0.0635946	-2.33734	-2.18935
FBGN0038833	#N/A	1.12302	2.9716	5.4319	0.00222115	0.0213579	-1.54036	-2.65342		FBGN0037227	#N/A	1.27985	1.99564	3.9727	0.00940461	0.0825213	-2.71691	-2.02666		FBGN0069969	#N/A	1.77076	2.79075	4.31222	0.00653318	0.0639835	-2.34873	-2.18488
FBGN0036254	#N/A	1.2152	3.70037	5.43013	0.00222455	0.0213579	-1.54209	-2.65276		FBGN0050184	#N/A	1.47033	3.9815	3.9523	0.00960717	0.083676	-2.7404	-2.0174		FBGN0038038	#N/A	1.29486	6.70482	4.31003	0.00654753	0.0640166	-2.35116	-2.18392
FBGN0013725	#N/A	1.10507	2.79896	5.42967	0.00222543	0.0213579	-1.54254	-2.65259		FBGN0262854	#N/A	1.94906	2.1233	3.95071	0.00962324	0.0837451	-2.74224	-2.01668		FBGN0030334	#N/A	1.02444	3.60807	4.30311	0.00659303	0.0644076	-2.35881	-2.18091
FBGN0045478	#N/A	1.17382	1.32267	5.42619	0.00223215	0.0213579	-1.54596	-2.65128		FBGN0039527	#N/A	1.0888	2.5615	3.94909	0.00963952	0.0837722	-2.7441	-2.01594		FBGN0038727	#N/A	1.37031	1.4262	4.29855	0.00662316	0.0645736	-2.36385	-2.17893
FBGN0041234	#N/A	0.925528	1.30214	5.41691	0.00225014	0.0214945	-1.55505	-2.64779		FBGN0034554	#N/A	1.03347	2.56506	3.94485	0.00968241	0.0839023	-2.749	-2.01402		FBGN0050356	#N/A	2.46866	5.65112	4.29536	0.0066444	0.0646794	-2.36739	-2.17754
FBGN0032740	#N/A	1.0507	5.06173	5.41601	0.00225191	0.0214945	-1.55594	-2.64745		FBGN0036950	#N/A	1.21697	1.44698	3.9441	0.00969	0.0839023	-2.74986	-2.01368		FBGN0262538	#N/A	2.37956	4.62056	4.2939	0.0066541	0.0646794	-2.369	-2.17691
FBGN0039002	#N/A	1.11707	4.24863	5.41081	0.00226208	0.0215566	-1.56105	-2.64549		FBGN0264753	#N/A	2.02132	4.41139	3.9425	0.00970635	0.0839201	-2.75172	-2.01294		FBGN0033355	#N/A	1.6316	1.77543	4.29078	0.00667494	0.064828	-2.37246	-2.17555
FBGN0029992	#N/A	0.930465	4.48322	5.40843	0.00226674	0.0215835	-1.56338	-2.6446		FBGN0046114	#N/A	1.5612	7.08794	3.94083	0.00972332	0.0840052	-2.75364	-2.01219		FBGN0036556	#N/A	1.26616	3.12042	4.28498	0.00671389	0.0650515	-2.37889	-2.17303
FBGN0034461	#N/A	1.34485	5.39227	5.40561	0.00227229	0.021601	-1.56615	-2.64354		FBGN0030597	#N/A	1.14662	2.41583	3.93375	0.00979582	0.0844043	-2.76183	-2.00896		FBGN0034122	#N/A	1.6289	6.2644	4.28135	0.00673842	0.0651079	-2.38292	-2.17144
FBGN0038862	#N/A	0.945285	5.66318	5.40377	0.00227591	0.021601	-1.56796	-2.64284		FBGN0032771	#N/A	1.34644	6.67839	3.93267	0.00980687	0.0844043	-2.76307	-2.00847		FBGN0051501	#N/A	1.25723	2.71828	4.28073	0.00674264	0.0651079	-2.38361	-2.17117
FBGN0039792	#N/A	0.927003	8.44013	5.4027	0.00227804	0.0216037	-1.56901	-2.64244		FBGN0267326	#N/A	1.09852	5.55843	3.93103	0.0098238	0.0844043	-2.76497	-2.00772		FBGN0037492	#N/A	2.79579	2.37788	4.2807	0.0067428	0.0651079	-2.38364	-2.17116
FBGN0035077	#N/A	1.08991	6.30622	5.38695	0.00230942	0.0218485	-1.58451	-2.6365		FBGN0032219	#N/A	1.24794	6.33324	3.93076	0.00982653	0.0844043	-2.76528	-2.0076		FBGN0051159	#N/A	1.16994	3.30942	4.27968	0.00674977	0.0651213	-2.38478	-2.17071
FBGN0038861	#N/A	1.01128	3.85631	5.38301	0.00231735	0.0218915	-1.5884	-2.63501		FBGN0260463	#N/A	1.21032	6.69177	3.92427	0.00989382	0.0849183	-2.7728	-2.00464		FBGN0028406	#N/A	1.68249	4.29023	4.27417	0.00678723	0.0654287	-2.3909	-2.16831
FBGN0027513	#N/A	1.18585	4.25219	5.35977	0.00236475	0.0222646	-1.61134	-2.62622		FBGN0031253	#N/A	1.08893	5.29873	3.92049	0.00993313	0.0849802	-2.77717	-2.00291		FBGN0032805	#N/A	1.60617	4.24006	4.27153	0.00680529	0.0654458	-2.39383	-2.16715
FBGN0020371	#N/A	1.04584	7.31422	5.35758	0.00236927	0.0222692	-1.6135	-2.62539		FBGN0037860	#N/A	1.2176	6.47895	3.92047	0.00993336	0.0849802	-2.77719	-2.0029		FBGN0005536	#N/A	1.24539	4.28399	4.26836	0.00682697	0.0655629	-2.39735	-2.16577
FBGN0263738	#N/A	1.05498	3.98479	5.35508	0.00237445	0.0222846	-1.61598	-2.62444		FBGN0037385	#N/A	1.38575	4.72829	3.91566	0.00998371	0.0852691	-2.78276	-2.00071		FBGN0038304	#N/A	1.12825	4.83119	4.26803	0.00682924	0.0655629	-2.39772	-2.16563
FBGN0039766	#N/A	1.57478	3.95745	5.33498	0.00241654	0.0225144	-1.63589	-2.61681		FBGN0042126	#N/A	1.1386	2.96717	3.90703	0.0100749	0.0856287	-2.79278	-1.99676		FBGN0028644	#N/A	1.01473	4.64201	4.26455	0.00685323	0.0657111	-2.40159	-2.1641
FBGN0266436	#N/A	1.07462	5.39287	5.33489	0.00241675	0.0225144	-1.63598	-2.61677		FBGN0002023	#N/A	1.1302	3.93364	3.9014	0.0101349	0.0859859	-2.79932	-1.99418		FBGN0038381	#N/A	2.0309	3.31648	4.25666	0.00690788	0.0661005	-2.41037	-2.16066
FBGN0022786	#N/A	1.0873	3.46542	5.33018	0.00242674	0.0225144	-1.64066	-2.61498		FBGN0262984	#N/A	2.22874	3.32401	3.89829	0.0101682	0.0860648	-2.80293	-1.99276		FBGN0030100	#N/A	1.05071	5.74709	4.25419	0.00692511	0.0661569	-2.41312	-2.15957
FBGN0032265	#N/A	0.937288	4.88007	5.31789	0.00245303	0.0226607	-1.65287	-2.6103		FBGN0025702	#N/A	1.02803	5.23782	3.89575	0.0101954	0.0860689	-2.80588	-1.9916		FBGN0261531	#N/A	1.6739	7.8813	4.25075	0.00694915	0.0662424	-2.41695	-2.15807
FBGN0039449	#N/A	1.11924	3.8537	5.31443	0.0024605	0.0226747	-1.65631	-2.60898		FBGN0037547	#N/A	0.993734	8.62398	3.89214	0.0102343	0.0863326	-2.81007	-1.98994		FBGN0038643	#N/A	1.75491	2.64707	4.25048	0.00695108	0.0662424	-2.41726	-2.15795
FBGN0051908	#N/A	0.90907	6.23294	5.30335	0.00248456	0.022813	-1.66733	-2.60475		FBGN0037812	#N/A	2.74962	3.27781	3.88983	0.0102593	0.0864203	-2.81276	-1.98888		FBGN0035196	#N/A	1.01379	8.93854	4.24843	0.00696545	0.0662711	-2.41954	-2.15705
FBGN0034031	#N/A	0.950534	4.75764	5.29649	0.00249961	0.0229112	-1.67417	-2.60213		FBGN0051867	#N/A	1.36295	5.84123	3.88519	0.0103097	0.0867209	-2.81816	-1.98675		FBGN0051157	#N/A	1.95227	5.34386	4.24659	0.00697839	0.0663128	-2.42159	-2.15625
FBGN0033203	#N/A	1.45801	2.53875	5.29544	0.00250193	0.0229136	-1.67523	-2.60172		FBGN0034487	#N/A	1.25393	4.31255	3.87646	0.0104054	0.0872762	-2.82833	-1.98274		FBGN0029948	#N/A	1.76932	4.96957	4.24145	0.00701468	0.0663641	-2.42732	-2.15399
FBGN0052271	#N/A	1.00392	3.35012	5.29272	0.00250793	0.0229338	-1.67794	-2.60068		FBGN0051957	#N/A	1.11289	4.10096	3.87524	0.0104188	0.0873151	-2.82975	-1.98218		FBGN0259794	#N/A	1.04267	8.44248	4.23805	0.00703883	0.0664816	-2.43112	-2.1525
FBGN0036288	#N/A	0.908147	5.17715	5.28359	0.00252818	0.023101	-1.68705	-2.59719		FBGN0031292	#N/A	0.9962	4.958	3.86937	0.0104837	0.0876121	-2.83659	-1.97949		FBGN0040493	#N/A	1.05749	5.15821	4.23474	0.00706246	0.0664896	-2.43483	-2.15104
FBGN0031171	#N/A	0.907179	5.46862	5.27955	0.00253722	0.0231052	-1.69109	-2.59564		FBGN0000536	#N/A	1.26138	5.16326	3.86887	0.0104893	0.0876121	-2.83718	-1.97925		FBGN0029662	#N/A	1.11551	3.53481	4.23148	0.00708575	0.0666015	-2.43846	-2.14961
FBGN0036320	#N/A	2.84447	2.36904	5.27774	0.00254126	0.0231059	-1.69289	-2.59495		FBGN0038507	#N/A	1.64859	1.69368	3.86577	0.0105238	0.0877822	-2.8408	-1.97783		FBGN0037094	#N/A	1.0811	6.37525	4.21725	0.0071886	0.0671896	-2.45439	-2.14336
FBGN0031657	#N/A	1.01124	5.0002	5.27372	0.00255031	0.0231059	-1.69692	-2.59341		FBGN0038032	#N/A	1.14802	7.52861	3.8644	0.010539	0.0877822	-2.84238	-1.9772		FBGN0031774	#N/A	1.33112	5.30338	4.21177	0.00722861	0.0675094	-2.46052	-2.14095
FBGN0263131	#N/A	0.984981	2.07862	5.27283	0.00255231	0.0231063	-1.69781	-2.59307		FBGN0262020	#N/A	2.07355	2.38346	3.86431	0.0105401	0.0877822	-2.8425	-1.97715		FBGN0261583	#N/A	1.10115	4.9272	4.20739	0.0072608	0.0677018	-2.46543	-2.13902
FBGN0038097	#N/A	0.916167	5.76003	5.26766	0.00256398	0.0231941	-1.70298	-2.59109		FBGN0034062	#N/A	1.00549	4.38335	3.86079	0.0105795	0.0880144	-2.84661	-1.97554		FBGN0046113	#N/A	1.10765	2.8024	4.20598	0.00727123	0.0677448	-2.46701	-2.13839
FBGN0038202	#N/A	0.912918	2.77648	5.24575	0.00261419	0.0235339	-1.72494	-2.58266		FBGN0028560	#N/A	1.65267	7.11753	3.86048	0.0105829	0.0880144	-2.84696	-1.97539		FBGN0036035	#N/A	1.74763	5.81712	4.20515	0.00727737	0.067748	-2.46795	-2.13803
FBGN0036390	#N/A	1.30719	1.33751	5.24344	0.00261955	0.0235339	-1.72726	-2.58177		FBGN0033372	#N/A	1.09123	4.49968	3.85805	0.0106103	0.0881799	-2.84981	-1.97427		FBGN0259989	#N/A	1.65932	7.25323	4.20296	0.00729354	0.0677698	-2.4704	-2.13706
FBGN0038590	#N/A	1.29107	3.97671	5.24083	0.00262562	0.0235654	-1.72988	-2.58077		FBGN0267972	#N/A	1.09286	5.95311	3.85577	0.0106359	0.0882608	-2.85246	-1.97322		FBGN0020415	#N/A	1.07126	6.07156	4.20154	0.00730408	0.0677804	-2.472	-2.13643
FBGN0051343	#N/A	1.15541	7.32355	5.24022	0.00262705	0.0235654	-1.7305	-2.58053		FBGN0037176	#N/A	1.05092	4.55375	3.85173	0.0106816	0.0883989	-2.85719	-1.97136		FBGN0036975	#N/A	1.52638	5.4134	4.19915	0.0073218	0.0678053	-2.47467	-2.13538
FBGN0037656	#N/A	1.38708	4.25783	5.23629	0.00263623	0.0236297	-1.73445	-2.57902		FBGN0033464	#N/A	1.31214	3.90783	3.84874	0.0107157	0.0884943	-2.86069	-1.96998		FBGN0038363	#N/A	1.42712	5.55679	4.19631	0.00734298	0.0678717	-2.47786	-2.13413
FBGN0051294	#N/A	1.579	5.29723	5.23197	0.00264635	0.0236586	-1.73879	-2.57735		FBGN0034560	#N/A	1.19735	5.82653	3.84636	0.0107428	0.0885833	-2.86347	-1.96888		FBGN0259098	#N/A	4.38845	3.79151	4.19435	0.00735765	0.0678998	-2.48007	-2.13326
FBGN0053995	#N/A	0.921989	5.7247	5.23151	0.00264743	0.0236586	-1.73925	-2.57718		FBGN0051697	#N/A	1.19772	6.29399	3.84582	0.010749	0.0885833	-2.86411	-1.96863		FBGN0261584	#N/A	1.94524	2.57934	4.1885	0.00740155	0.0681433	-2.48664	-2.13068
FBGN0037713	#N/A	0.90973	3.03383	5.23034	0.00265018	0.0236646	-1.74043	-2.57672		FBGN0039766	#N/A	1.39306	4.05898	3.84412	0.0107684	0.0886191	-2.86609	-1.96785		FBGN0037910	#N/A	1.13741	3.83961	4.18174	0.00745266	0.0684945	-2.49424	-2.12769
FBGN0032481	#N/A	0.99123	8.16248	5.22229	0.00266922	0.0237986	-1.74854	-2.57361		FBGN0011660	#N/A	1.15946	3.68173	3.82661	0.0109709	0.0897228	-2.88661	-1.95976		FBGN0021765	#N/A	1.15323	7.32325	4.17314	0.0075183	0.0687308	-2.50393	-2.12388
FBGN0262647	#N/A	0.965384	4.0902	5.22054	0.00267337	0.0238175	-1.75029	-2.57294		FBGN0051548	#N/A	1.19084	6.16841	3.82473	0.010993	0.0897787	-2.88882	-1.95888		FBGN0032836	#N/A	1.13557	6.8974	4.16036	0.00761705	0.0691812	-2.51835	-2.11821
FBGN0029987	#N/A	1.15556	4.28834	5.21439	0.00268804	0.0239119	-1.75649	-2.57056		FBGN0029994	#N/A	1.13283	6.37145	3.82025	0.0110456	0.090065	-2.89407	-1.95681		FBGN0038129	#N/A	0.998872	4.33479	4.16034	0.00761717	0.0691812	-2.51836	-2.11821
FBGN0051875	#N/A	1.19886	1.59617	5.20757	0.00270443	0.0240396	-1.76338	-2.56792		FBGN0014179	#N/A	1.62589	3.40008	3.8198	0.011051	0.090065	-2.89461	-1.9566		FBGN0051106	#N/A	1.38362	4.76027	4.15639	0.00764797	0.0693187	-2.52282	-2.11645
FBGN0260968	#N/A	1.10642	2.352	5.20601	0.00270818	0.0240429	-1.76494	-2.56732		FBGN0265102	#N/A	1.38205	3.72443	3.81775	0.0110751	0.0901368	-2.89701	-1.95565		FBGN0038716	#N/A	1.3974	4.42549	4.1506	0.00769342	0.0694684	-2.52937	-2.11388
FBGN0050177	#N/A	0.890301	6.12408	5.20056	0.00272139	0.0241356	-1.77045	-2.56521		FBGN0039246	#N/A	1.11048	7.04425	3.8097	0.0111707	0.0905325	-2.90646	-1.95192		FBGN0033599	#N/A	1.02913	2.10503	4.1505	0.00769425	0.0694684	-2.52948	-2.11383
FBGN0026634	#N/A	0.897132	5.0899	5.18327	0.00276373	0.0243825	-1.78794	-2.5585		FBGN0030367	#N/A	1.5084	3.68663	3.8072	0.0112006	0.0905325	-2.90941	-1.95076		FBGN0014024	#N/A	1.17084	5.21732	4.14599	0.00772982	0.0696803	-2.53458	-2.11183
FBGN0036395	#N/A	1.22489	2.82409	5.18226	0.00276621	0.0243862	-1.78895	-2.55811		FBGN0034627	#N/A	1.41548	2.21511	3.80697	0.0112033	0.0905325	-2.90968	-1.95065		FBGN0040950	#N/A	3.13799	3.03188	4.14234	0.00775874	0.0697281	-2.5387	-2.11021
FBGN0032262	#N/A	1.24409	3.4149	5.17938	0.00277334	0.0244308	-1.79187	-2.557		FBGN0032964	#N/A	1.84075	3.44993	3.80657	0.0112081	0.0905325	-2.91015	-1.95047		FBGN0038799	#N/A	1.5209	3.81621	4.13562	0.00781238	0.06994	-2.54631	-2.10722
FBGN0260953	#N/A	0.948686	6.89225	5.16341	0.0028133	0.024681	-1.80807	-2.55078		FBGN0034865	#N/A	1.96008	3.33639	3.80588	0.0112164	0.0905374	-2.91096	-1.95015		FBGN0259878	#N/A	1.4918	4.07726	4.12917	0.00786423	0.0701508	-2.55362	-2.10434
FBGN0050051	#N/A	1.24493	4.54952	5.163	0.00281433	0.024681	-1.80848	-2.55063		FBGN0050037	#N/A	1.02781	3.56566	3.80335	0.0112468	0.0906584	-2.91394	-1.94897		FBGN0030041	#N/A	1.14925	8.20682	4.12582	0.00789134	0.0701681	-2.55742	-2.10285
FBGN0030787	#N/A	1.00531	3.53793	5.15411	0.00283686	0.0248019	-1.81751	-2.54716		FBGN0036970	#N/A	1.8208	9.2385	3.79924	0.0112963	0.0908096	-2.91878	-1.94706		FBGN0052201	#N/A	1.67859	3.61604	4.1211	0.00792971	0.0702363	-2.56278	-2.10074
FBGN0030623	#N/A	0.95581	5.01814	5.15341	0.00283865	0.0248019	-1.81823	-2.54689		FBGN0015569	#N/A	1.09038	3.90381	3.79619	0.0113332	0.0909822	-2.92237	-1.94565		FBGN0038029	#N/A	0.993793	2.23477	4.11196	0.00800458	0.0707491	-2.57315	-2.09666
FBGN0029728	#N/A	1.27517	3.32895	5.14994	0.00284753	0.0248609	-1.82176	-2.54553		FBGN0264829	#N/A	1.6355	1.37104	3.79554	0.0113411	0.0909833	-2.92313	-1.94535		FBGN0037669	#N/A	1.00756	4.82391	4.09832	0.00811788	0.0713079	-2.58867	-2.09056
FBGN0031753	#N/A	0.944326	3.82305	5.14624	0.00285701	0.0249252	-1.82552	-2.54409		FBGN0038756	#N/A	2.758	5.29933	3.78447	0.0114765	0.0917821	-2.93619	-1.94019		FBGN0264305	#N/A	0.999533	6.75427	4.09728	0.00812659	0.0713307	-2.58986	-2.09009
FBGN0037398	#N/A	0.945249	4.97745	5.12476	0.00291277	0.0252991	-1.84741	-2.53569		FBGN0034907	#N/A	1.11905	7.35859	3.78292	0.0114956	0.0917856	-2.93802	-1.93947		FBGN0041629	#N/A	1.20124	5.73893	4.09577	0.00813925	0.0713881	-2.59158	-2.08942
FBGN0002873	#N/A	1.231	4.95238	5.11827	0.00292985	0.02541	-1.85403	-2.53315		FBGN0037356	#N/A	1.01702	5.3496	3.77725	0.0115656	0.0921112	-2.9447	-1.93683		FBGN0042179	#N/A	1.27149	5.36645	4.0944	0.00815077	0.0713891	-2.59314	-2.0888
FBGN0017556	#N/A	1.16151	6.0367	5.11301	0.00294381	0.0255123	-1.85941	-2.53109		FBGN0037298	#N/A	1.06982	7.76562	3.77685	0.0115707	0.0921112	-2.94518	-1.93664		FBGN0035479	#N/A	1.78409	4.06119	4.0943	0.0081516	0.0713891	-2.59325	-2.08876
FBGN0021814	#N/A	1.10774	7.0883	5.10888	0.00295481	0.0255888	-1.86363	-2.52947		FBGN0032314	#N/A	0.993496	6.61587	3.77647	0.0115754	0.0921112	-2.94563	-1.93646		FBGN0036156	#N/A	1.0855	4.98087	4.09104	0.00817902	0.0714524	-2.59696	-2.0873
FBGN0034263	#N/A	0.951517	7.31729	5.10119	0.00297541	0.0257087	-1.87149	-2.52645		FBGN0028893	#N/A	1.55172	5.50701	3.77443	0.0116007	0.092126	-2.94803	-1.93552		FBGN0032401	#N/A	2.34901	4.58556	4.09072	0.00818177	0.0714524	-2.59733	-2.08715
FBGN0004197	#N/A	1.046	1.58964	5.10107	0.00297572	0.0257087	-1.87161	-2.52641		FBGN0038095	#N/A	1.04922	1.77454	3.76133	0.0117653	0.0929324	-2.96353	-1.9294		FBGN0028543	#N/A	1.21849	6.6044	4.09052	0.00818344	0.0714524	-2.59755	-2.08706
FBGN0037239	#N/A	1.02064	6.83431	5.09577	0.00299002	0.0257422	-1.87704	-2.52433		FBGN0031804	#N/A	1.71775	1.92108	3.7586	0.0117998	0.0930493	-2.96676	-1.92812		FBGN0037618	#N/A	1.80704	2.0964	4.08412	0.0082377	0.0716572	-2.60485	-2.08419
FBGN0020381	#N/A	0.957652	4.97692	5.08244	0.00302636	0.025998	-1.89072	-2.51908		FBGN0053233	#N/A	1.26631	5.53082	3.75829	0.0118038	0.0930493	-2.96712	-1.92798		FBGN0033706	#N/A	1.004	6.60027	4.07986	0.00827402	0.0718075	-2.60971	-2.08228
FBGN0287184	#N/A	2.01375	6.35818	5.0782	0.00303802	0.0260601	-1.89507	-2.51741		FBGN0038345	#N/A	1.8348	5.05699	3.75654	0.011826	0.0930787	-2.96919	-1.92716		FBGN0259922	#N/A	1.19229	4.64237	4.07924	0.00827935	0.0718075	-2.61042	-2.082
FBGN0262854	#N/A	0.901912	2.63709	5.07482	0.00304735	0.0261167	-1.89854	-2.51608		FBGN0033952	#N/A	1.10474	6.35022	3.75609	0.0118317	0.0930787	-2.96972	-1.92695		FBGN0034446	#N/A	1.30441	3.22102	4.07354	0.00832828	0.0718075	-2.61692	-2.07944
FBGN0033307	#N/A	1.27041	1.18995	5.07137	0.0030569	0.0261445	-1.90208	-2.51472		FBGN0032457	#N/A	1.18706	5.68004	3.74988	0.0119112	0.093459	-2.97709	-1.92404		FBGN0031364	#N/A	1.1282	6.01713	4.0735	0.00832867	0.0718075	-2.61698	-2.07942
FBGN0031250	#N/A	1.14299	5.23349	5.07063	0.00305896	0.0261445	-1.90284	-2.51443		FBGN0035608	#N/A	1.00436	4.90077	3.74915	0.0119205	0.09347	-2.97795	-1.9237		FBGN0052820	#N/A	1.32311	8.58685	4.07107	0.00834959	0.0718075	-2.61975	-2.07833
FBGN0036685	#N/A	0.905601	6.27418	5.06247	0.00308172	0.0262394	-1.91123	-2.51121		FBGN0052438	#N/A	1.38145	3.72757	3.74553	0.0119672	0.0937113	-2.98225	-1.92201		FBGN0038986	#N/A	0.987421	3.77678	4.06986	0.00836009	0.0718075	-2.62113	-2.07779
FBGN0032651	#N/A	0.879397	2.53989	5.05978	0.00308927	0.0262536	-1.914	-2.51014		FBGN0265413	#N/A	1.83035	2.85638	3.74439	0.0119818	0.0937636	-2.98359	-1.92148		FBGN0032814	#N/A	1.0177	4.76473	4.06966	0.00836185	0.0718075	-2.62137	-2.0777
FBGN0015614	#N/A	1.07527	5.50405	5.05967	0.00308958	0.0262536	-1.91411	-2.5101		FBGN0260756	#N/A	1.3286	4.93032	3.7432	0.0119973	0.093822	-2.98501	-1.92092		FBGN0030262	#N/A	1.16316	5.3348	4.06869	0.0083702	0.0718075	-2.62247	-2.07726
FBGN0037910	#N/A	0.896023	4.85633	5.05066	0.00311501	0.0263745	-1.92339	-2.50654		FBGN0032637	#N/A	1.09298	5.40079	3.73438	0.012112	0.0941577	-2.99548	-1.91678		FBGN0032268	#N/A	1.05931	7.08184	4.06744	0.00838109	0.0718075	-2.6239	-2.0767
FBGN0005386	#N/A	1.01198	4.50999	5.04232	0.00313876	0.0264627	-1.93199	-2.50324		FBGN0036777	#N/A	1.38302	2.59108	3.72367	0.012253	0.0948787	-3.0082	-1.91176		FBGN0265268	#N/A	1.42591	5.33328	4.05869	0.00845743	0.0722422	-2.63391	-2.07276
FBGN0051874	#N/A	1.06303	6.68779	5.03627	0.00315613	0.0265697	-1.93824	-2.50085		FBGN0034082	#N/A	1.13	7.33895	3.72251	0.0122684	0.0949175	-3.00958	-1.91121		FBGN0019952	#N/A	1.46459	4.76748	4.05567	0.00848391	0.072285	-2.63736	-2.0714
FBGN0037812	#N/A	1.02255	4.13071	5.02685	0.0031834	0.0267379	-1.94797	-2.49711		FBGN0087035	#N/A	1.10201	6.93416	3.71907	0.0123142	0.0949996	-3.01368	-1.90959		FBGN0085264	#N/A	2.03978	5.4352	4.05516	0.00848848	0.072285	-2.63796	-2.07117
FBGN0260874	#N/A	0.917905	2.85084	5.02623	0.00318519	0.0267379	-1.94861	-2.49686		FBGN0037387	#N/A	1.50122	6.06574	3.71886	0.012317	0.0949996	-3.01393	-1.90949		FBGN0016047	#N/A	1.03177	2.3351	4.05244	0.00851245	0.072285	-2.64107	-2.06995
FBGN0010438	#N/A	0.965826	5.11175	5.02291	0.00319488	0.0268001	-1.95205	-2.49555		FBGN0040814	#N/A	0.948503	6.00186	3.71051	0.0124289	0.0954065	-3.02387	-1.90557		FBGN0030545	#N/A	1.36158	5.76121	4.05224	0.00851421	0.072285	-2.6413	-2.06986
FBGN0015331	#N/A	1.09927	4.8695	5.02099	0.00320049	0.0268089	-1.95403	-2.49478		FBGN0036876	#N/A	0.983175	4.44271	3.70362	0.012522	0.0954417	-3.03207	-1.90233		FBGN0051206	#N/A	1.48452	6.94103	4.05142	0.00852145	0.072285	-2.64224	-2.06949
FBGN0260386	#N/A	0.873807	1.39705	5.01905	0.00320619	0.0268376	-1.95604	-2.49401		FBGN0031520	#N/A	0.984887	4.65813	3.69822	0.0125956	0.0955259	-3.03852	-1.89978		FBGN0052437	#N/A	1.12623	6.42187	4.05097	0.0085254	0.072285	-2.64275	-2.06929
FBGN0036481	#N/A	1.03921	3.58697	4.99983	0.00326313	0.0272257	-1.97596	-2.48637		FBGN0039809	#N/A	1.24908	6.05587	3.69793	0.0125996	0.0955259	-3.03887	-1.89964		FBGN0261277	#N/A	1.22967	3.77654	4.05095	0.00852563	0.072285	-2.64278	-2.06927
FBGN0261562	#N/A	1.1034	4.18338	4.99873	0.0032664	0.0272257	-1.9771	-2.48593		FBGN0040038	#N/A	1.0133	3.75265	3.69447	0.0126471	0.0955763	-3.043	-1.89801		FBGN0030367	#N/A	1.36282	3.61384	4.05087	0.00852634	0.072285	-2.64287	-2.06924
FBGN0030246	#N/A	0.90806	5.19286	4.99476	0.00327833	0.0272862	-1.98122	-2.48435		FBGN0265268	#N/A	0.999135	5.11989	3.69349	0.0126604	0.0955763	-3.04416	-1.89755		FBGN0029608	#N/A	1.00939	6.3339	4.0491	0.00854204	0.0723655	-2.6449	-2.06844
FBGN0036940	#N/A	1.49173	2.49615	4.99209	0.00328637	0.0272913	-1.98399	-2.48328		FBGN0031575	#N/A	0.944251	5.88076	3.69193	0.012682	0.0955763	-3.04603	-1.89681		FBGN0032637	#N/A	1.16344	5.43602	4.0424	0.00860163	0.0728114	-2.65257	-2.06542
FBGN0038548	#N/A	0.93297	3.12219	4.99032	0.00329173	0.0273012	-1.98584	-2.48258		FBGN0031250	#N/A	1.23268	5.19953	3.69078	0.0126978	0.0956228	-3.0474	-1.89627		FBGN0031860	#N/A	1.23944	5.27005	4.0379	0.008642	0.0728843	-2.65774	-2.06339
FBGN0262786	#N/A	1.16123	3.26548	4.98892	0.00329596	0.027317	-1.98729	-2.48202		FBGN0261625	#N/A	1.17943	5.35494	3.68962	0.0127139	0.0956827	-3.04879	-1.89572		FBGN0052650	#N/A	1.03673	5.99035	4.03786	0.00864234	0.0728843	-2.65778	-2.06337
FBGN0262514	#N/A	1.49969	4.57789	4.98017	0.00332256	0.0274409	-1.99639	-2.47853		FBGN0051272	#N/A	1.19754	5.10465	3.68566	0.0127687	0.0958824	-3.05352	-1.89385		FBGN0030025	#N/A	1.06945	5.3881	4.03551	0.00866355	0.0729713	-2.66049	-2.0623
FBGN0038846	#N/A	1.10707	4.99395	4.96707	0.00336288	0.0277155	-2.01003	-2.47329		FBGN0039357	#N/A	0.987838	4.21393	3.68145	0.0128273	0.0962291	-3.05855	-1.89187		FBGN0036520	#N/A	1.53711	1.73531	4.03347	0.00868195	0.0730736	-2.66283	-2.06138
FBGN0028965	#N/A	1.08027	5.42416	4.96575	0.00336696	0.0277255	-2.0114	-2.47276		FBGN0050324	#N/A	1.16752	8.30778	3.68048	0.0128409	0.0962701	-3.05972	-1.8914		FBGN0035786	#N/A	1.36531	5.09615	4.02396	0.00876831	0.0736412	-2.67375	-2.05708
FBGN0028570	#N/A	0.893729	6.23075	4.96077	0.00338246	0.0277634	-2.0166	-2.47077		FBGN0028856	#N/A	1.13283	4.90196	3.67228	0.0129561	0.0968416	-3.06953	-1.88753		FBGN0035957	#N/A	0.976522	7.64343	4.02246	0.00878209	0.073651	-2.67549	-2.0564
FBGN0259242	#N/A	1.01634	2.41449	4.95846	0.00338966	0.0277806	-2.019	-2.46984		FBGN0261584	#N/A	1.45325	2.33334	3.65937	0.0131398	0.097765	-3.085	-1.88141		FBGN0083974	#N/A	1.69495	3.40363	4.01956	0.00880869	0.073768	-2.67883	-2.05509
FBGN0085459	#N/A	1.03819	1.39717	4.95672	0.00339512	0.0278039	-2.02083	-2.46914		FBGN0029816	#N/A	1.13554	5.80447	3.65856	0.0131513	0.0977712	-3.08596	-1.88103		FBGN0038416	#N/A	1.00016	3.96396	4.00956	0.00890105	0.0742377	-2.69034	-2.05056
FBGN0035313	#N/A	0.932677	1.56945	4.95604	0.00339723	0.0278039	-2.02153	-2.46888		FBGN0037040	#N/A	1.05849	6.39668	3.64374	0.0133661	0.0983939	-3.10376	-1.87399		FBGN0261290	#N/A	1.49251	3.4094	4.00696	0.00892531	0.0742652	-2.69334	-2.04938
FBGN0036112	#N/A	1.11555	1.46636	4.95488	0.00340089	0.0278145	-2.02275	-2.46841		FBGN0038658	#N/A	1.26022	8.72335	3.64311	0.0133753	0.0983999	-3.10451	-1.8737		FBGN0262580	#N/A	2.28174	1.88946	3.99327	0.00905394	0.0748246	-2.70913	-2.04316
FBGN0037244	#N/A	0.856679	4.81909	4.94958	0.00341755	0.0278926	-2.02827	-2.46629		FBGN0039102	#N/A	1.47486	5.34432	3.64045	0.0134143	0.098555	-3.10771	-1.87243		FBGN0038612	#N/A	1.49596	4.02972	3.99221	0.00906398	0.0748323	-2.71035	-2.04268
FBGN0261446	#N/A	1.03326	2.17903	4.94594	0.00342909	0.0279093	-2.03209	-2.46482		FBGN0030263	#N/A	0.945585	6.9706	3.6383	0.0134459	0.0986729	-3.11029	-1.87141		FBGN0259183	#N/A	1.28421	4.73008	3.98816	0.0091025	0.0750442	-2.71503	-2.04084
FBGN0035151	#N/A	0.956658	3.53924	4.94429	0.0034343	0.0279325	-2.03381	-2.46416		FBGN0051644	#N/A	1.44668	6.43139	3.63564	0.0134852	0.0988034	-3.1135	-1.87014		FBGN0010247	#N/A	1.5728	2.87389	3.9874	0.00910977	0.0750511	-2.71591	-2.04049
FBGN0036121	#N/A	1.46091	4.04888	4.93835	0.00345323	0.028067	-2.04002	-2.46177		FBGN0027513	#N/A	1.05144	4.33009	3.63172	0.0135432	0.0988764	-3.11821	-1.86828		FBGN0264299	#N/A	1.08229	6.53974	3.97716	0.00920808	0.0754352	-2.72775	-2.03583
FBGN0085279	#N/A	0.922057	3.29267	4.93392	0.0034674	0.028159	-2.04465	-2.46		FBGN0015247	#N/A	0.956782	6.47759	3.63093	0.0135549	0.0988764	-3.11916	-1.8679		FBGN0050285	#N/A	2.07989	5.31383	3.97328	0.00924567	0.075584	-2.73224	-2.03406
FBGN0030892	#N/A	0.880909	5.62062	4.93332	0.00346932	0.028159	-2.04528	-2.45976		FBGN0002873	#N/A	1.57902	4.78921	3.62957	0.0135751	0.0988764	-3.12079	-1.86726		FBGN0035647	#N/A	1.11427	2.80339	3.97227	0.00925552	0.0756116	-2.73342	-2.0336
FBGN0032067	#N/A	1.94232	1.55027	4.9317	0.00347453	0.0281677	-2.04698	-2.4591		FBGN0032266	#N/A	1.66196	3.70588	3.62954	0.0135756	0.0988764	-3.12084	-1.86724		FBGN0035309	#N/A	1.41714	2.39087	3.96992	0.00927838	0.0756924	-2.73614	-2.03253
FBGN0035695	#N/A	1.12057	4.6244	4.93003	0.00347991	0.0281749	-2.04873	-2.45843		FBGN0034666	#N/A	1.67844	1.49992	3.62795	0.0135993	0.0988764	-3.12275	-1.86648		FBGN0262812	#N/A	2.07905	4.84751	3.9639	0.0093373	0.0759612	-2.74312	-2.02978
FBGN0000251	#N/A	0.887106	3.65904	4.92974	0.00348086	0.0281749	-2.04904	-2.45831		FBGN0037707	#N/A	0.94156	5.87591	3.62794	0.0135994	0.0988764	-3.12276	-1.86648		FBGN0038428	#N/A	1.0665	6.94077	3.96142	0.00936162	0.0761055	-2.74599	-2.02865
FBGN0032957	#N/A	0.983967	3.57967	4.92314	0.00350219	0.0283086	-2.05595	-2.45566		FBGN0027070	#N/A	1.51875	3.31399	3.62536	0.013638	0.0990958	-3.12587	-1.86525		FBGN0033952	#N/A	0.967991	6.28185	3.95728	0.00940244	0.0763565	-2.75079	-2.02676
FBGN0037716	#N/A	0.962299	4.19975	4.91951	0.00351402	0.0283553	-2.05976	-2.4542		FBGN0003510	#N/A	1.34105	2.71555	3.62085	0.0137056	0.0992923	-3.1313	-1.8631		FBGN0011244	#N/A	1.09949	8.90935	3.9516	0.00945889	0.0765418	-2.75739	-2.02416
FBGN0265187	#N/A	0.849382	4.79426	4.91268	0.00353633	0.0285062	-2.06692	-2.45145		FBGN0038122	#N/A	1.30824	5.87922	3.62085	0.0137057	0.0992923	-3.13131	-1.8631		FBGN0262877	#N/A	1.71885	3.45852	3.94861	0.00948874	0.0766055	-2.76087	-2.02279
FBGN0039203	#N/A	0.846206	5.13367	4.9117	0.00353957	0.0285128	-2.06795	-2.45105		FBGN0037781	#N/A	1.34184	4.13319	3.62071	0.0137078	0.0992923	-3.13148	-1.86303		FBGN0031858	#N/A	0.975876	5.32268	3.94558	0.0095191	0.0766617	-2.76439	-2.0214
FBGN0035346	#N/A	0.851834	6.33285	4.90911	0.0035481	0.0285424	-2.07068	-2.45		FBGN0033285	#N/A	1.81446	9.01494	3.61882	0.0137361	0.099333	-3.13375	-1.86214		FBGN0050054	#N/A	1.90899	5.56529	3.94507	0.00952413	0.0766617	-2.76497	-2.02117
FBGN0036496	#N/A	0.856871	5.149	4.90687	0.00355548	0.0285823	-2.07303	-2.4491		FBGN0031749	#N/A	1.26133	4.80212	3.61717	0.0137612	0.099333	-3.13575	-1.86134		FBGN0033512	#N/A	0.954294	9.5486	3.94398	0.00953515	0.0766617	-2.76625	-2.02067
FBGN0053260	#N/A	1.46426	3.74233	4.89629	0.00359061	0.0288056	-2.08415	-2.44483		FBGN0035217	#N/A	1.16996	6.61528	3.61708	0.0137625	0.099333	-3.13585	-1.8613		FBGN0034906	#N/A	0.945234	6.52288	3.94139	0.00956115	0.0766617	-2.76925	-2.01949
FBGN0035849	#N/A	0.996391	5.09519	4.89156	0.00360645	0.0288963	-2.08913	-2.44292		FBGN0033190	#N/A	1.11049	7.19499	3.61703	0.0137633	0.099333	-3.13591	-1.86128		FBGN0265269	#N/A	1.15941	7.62685	3.94135	0.00956159	0.0766617	-2.7693	-2.01947
FBGN0036652	#N/A	0.835013	6.79713	4.89145	0.00360682	0.0288963	-2.08924	-2.44288		FBGN0261697	#N/A	0.961601	3.51489	3.61207	0.0138384	0.0995814	-3.14189	-1.85891		FBGN0030039	#N/A	1.47343	4.84203	3.94054	0.00956982	0.0766617	-2.77025	-2.0191
FBGN0036206	#N/A	0.946746	3.15285	4.87455	0.00366409	0.0292556	-2.10706	-2.43603		FBGN0250746	#N/A	1.24601	7.89013	3.61015	0.0138677	0.0995814	-3.14421	-1.858		FBGN0033541	#N/A	0.980551	1.88054	3.93944	0.00958086	0.0766617	-2.77152	-2.0186
FBGN0036556	#N/A	1.17338	4.34019	4.8725	0.00367113	0.0292726	-2.10923	-2.4352		FBGN0050392	#N/A	1.01951	5.86735	3.60976	0.0138737	0.0995814	-3.14468	-1.85781		FBGN0030484	#N/A	1.02107	5.55632	3.9351	0.00962491	0.076907	-2.77658	-2.0166
FBGN0038355	#N/A	0.88484	6.4142	4.86548	0.00369525	0.0294245	-2.11663	-2.43236		FBGN0021776	#N/A	1.21595	2.36592	3.6071	0.0139143	0.099728	-3.14789	-1.85654		FBGN0052445	#N/A	1.03689	8.43082	3.93325	0.00964373	0.076912	-2.77874	-2.01576
FBGN0039120	#N/A	0.984233	5.2214	4.86359	0.00370179	0.0294475	-2.11863	-2.43159		FBGN0260776	#N/A	1.01207	5.40307	3.60488	0.0139483	0.0998377	-3.15057	-1.85548		FBGN0040996	#N/A	1.00467	6.95591	3.93309	0.00964529	0.076912	-2.77892	-2.01568
FBGN0033834	#N/A	1.03091	5.68572	4.85373	0.00373609	0.029661	-2.12906	-2.42758		FBGN0261683	#N/A	0.958655	3.51637	3.60414	0.0139596	0.0998377	-3.15146	-1.85513		FBGN0040694	#N/A	1.8758	6.60556	3.93017	0.00967512	0.0770336	-2.78232	-2.01434
FBGN0031444	#N/A	0.868066	4.52118	4.85333	0.00373748	0.029661	-2.12948	-2.42742		FBGN0002732	#N/A	1.01638	1.70751	3.59787	0.0140564	0.100343	-3.15904	-1.85213		FBGN0035207	#N/A	0.971971	6.57954	3.91935	0.00978642	0.0774216	-2.79493	-2.00938
FBGN0265052	#N/A	1.59331	5.21424	4.85331	0.00373755	0.029661	-2.1295	-2.42741		FBGN0261550	#N/A	1.00255	5.08332	3.59583	0.014088	0.100447	-3.16151	-1.85115		FBGN0004512	#N/A	1.04105	5.64419	3.9185	0.00979523	0.0774216	-2.79592	-2.00899
FBGN0029737	#N/A	1.06332	6.02567	4.85137	0.00374438	0.0296751	-2.13156	-2.42662		FBGN0025885	#N/A	0.919161	7.00503	3.59528	0.0140965	0.100447	-3.16217	-1.85089		FBGN0031559	#N/A	1.24551	3.14457	3.91523	0.00982918	0.0774216	-2.79974	-2.00748
FBGN0085274	#N/A	1.50228	4.05806	4.84964	0.00375042	0.029703	-2.13339	-2.42592		FBGN0030545	#N/A	1.22375	5.69229	3.59015	0.0141765	0.100716	-3.16838	-1.84843		FBGN0262594	#N/A	1.1547	1.6152	3.91279	0.00985462	0.0774216	-2.80259	-2.00636
FBGN0264741	#N/A	0.853127	4.22367	4.84813	0.00375574	0.0297052	-2.13499	-2.4253		FBGN0260480	#N/A	1.07978	6.3499	3.58669	0.0142306	0.100907	-3.17257	-1.84678		FBGN0038795	#N/A	1.87209	3.91242	3.91261	0.00985646	0.0774216	-2.80279	-2.00628
FBGN0051213	#N/A	1.31927	3.48924	4.84037	0.00378316	0.0298619	-2.14321	-2.42215		FBGN0039694	#N/A	1.15586	7.25624	3.58413	0.0142708	0.100907	-3.17566	-1.84555		FBGN0040291	#N/A	1.15165	6.70954	3.91243	0.00985839	0.0774216	-2.80301	-2.00619
FBGN0264816	#N/A	1.04611	4.13934	4.83765	0.00379281	0.0298779	-2.14609	-2.42104		FBGN0052298	#N/A	0.995542	6.77921	3.58188	0.0143064	0.100907	-3.17839	-1.84447		FBGN0032911	#N/A	1.01659	3.86123	3.91137	0.00986941	0.0774216	-2.80424	-2.00571
FBGN0035924	#N/A	0.832266	5.94269	4.82922	0.00382294	0.0300148	-2.15504	-2.4176		FBGN0019952	#N/A	1.23039	4.65038	3.5815	0.0143123	0.100907	-3.17885	-1.84429		FBGN0262595	#N/A	1.15807	1.64003	3.90927	0.00989137	0.0774216	-2.80669	-2.00474
FBGN0037009	#N/A	0.930712	4.33159	4.81409	0.00387771	0.0302832	-2.17112	-2.41142		FBGN0035113	#N/A	0.983091	2.99579	3.58132	0.0143151	0.100907	-3.17906	-1.84421		FBGN0286075	#N/A	0.958073	4.00756	3.90767	0.00990819	0.0774216	-2.80857	-2.00401
FBGN0039809	#N/A	0.836102	6.25139	4.80694	0.0039039	0.0304335	-2.17873	-2.4085		FBGN0033132	#N/A	1.34992	5.65511	3.57831	0.0143629	0.101063	-3.18272	-1.84276		FBGN0032797	#N/A	1.02617	6.64467	3.90261	0.00996151	0.0775352	-2.81448	-2.00167
FBGN0033813	#N/A	0.867062	4.43051	4.80257	0.00392003	0.0304793	-2.18339	-2.40671		FBGN0037059	#N/A	1.17918	5.86638	3.56781	0.0145304	0.101792	-3.19544	-1.83772		FBGN0033382	#N/A	1.13791	7.26062	3.90015	0.00998751	0.07765	-2.81736	-2.00054
FBGN0264748	#N/A	1.06132	1.94912	4.80086	0.00392637	0.0305013	-2.18521	-2.40601		FBGN0034097	#N/A	0.912034	6.23536	3.56264	0.0146138	0.10204	-3.20172	-1.83524		FBGN0039131	#N/A	0.985355	5.501	3.89767	0.0100139	0.077779	-2.82026	-1.9994
FBGN0037369	#N/A	0.899962	5.66494	4.79947	0.00393152	0.0305211	-2.1867	-2.40544		FBGN0031347	#N/A	1.05178	8.79401	3.55962	0.0146628	0.102198	-3.20539	-1.83378		FBGN0035825	#N/A	1.38439	4.96383	3.89539	0.0100381	0.0779155	-2.82293	-1.99835
FBGN0036915	#N/A	0.851019	5.27587	4.79299	0.00395562	0.0305898	-2.19361	-2.40278		FBGN0034681	#N/A	1.04808	5.03917	3.54678	0.0148729	0.102957	-3.221	-1.8276		FBGN0013348	#N/A	2.4759	4.90744	3.89463	0.0100462	0.0779264	-2.82381	-1.998
FBGN0001224	#N/A	1.11836	6.34411	4.78967	0.00396802	0.0305947	-2.19714	-2.40143		FBGN0015040	#N/A	0.936008	3.98918	3.54233	0.0149465	0.10332	-3.22642	-1.82546		FBGN0283627	#N/A	0.960662	1.88006	3.89379	0.0100552	0.0779443	-2.8248	-1.99761
FBGN0038252	#N/A	2.84956	3.7352	4.78896	0.00397069	0.0305947	-2.1979	-2.40113		FBGN0001124	#N/A	0.962595	7.60338	3.53884	0.0150045	0.103478	-3.23066	-1.82378		FBGN0051960	#N/A	0.929762	6.88944	3.89222	0.010072	0.0780226	-2.82664	-1.99689
FBGN0265579	#N/A	1.3721	2.55273	4.78856	0.00397219	0.0305947	-2.19833	-2.40097		FBGN0033865	#N/A	1.44987	4.23816	3.53027	0.0151482	0.103938	-3.24111	-1.81964		FBGN0037536	#N/A	1.10417	6.02221	3.89003	0.0100954	0.0780779	-2.8292	-1.99588
FBGN0052298	#N/A	0.916939	6.80751	4.78533	0.00398432	0.0306403	-2.20177	-2.39965		FBGN0038414	#N/A	0.933513	3.18537	3.52907	0.0151683	0.104	-3.24256	-1.81906		FBGN0033216	#N/A	0.997043	3.5352	3.88195	0.0101825	0.0784104	-2.83867	-1.99215
FBGN0050101	#N/A	0.82467	1.79685	4.78484	0.00398619	0.0306403	-2.2023	-2.39944		FBGN0263608	#N/A	1.15126	3.10085	3.52607	0.015219	0.104243	-3.24623	-1.81761		FBGN0036437	#N/A	1.36402	6.94644	3.88113	0.0101914	0.0784271	-2.83963	-1.99177
FBGN0038017	#N/A	0.858085	2.18035	4.77955	0.00400619	0.0307159	-2.20796	-2.39727		FBGN0265193	#N/A	0.95366	4.78665	3.52315	0.0152685	0.104444	-3.24978	-1.8162		FBGN0036953	#N/A	1.8206	1.34597	3.87996	0.0102041	0.0784491	-2.841	-1.99122
FBGN0260655	#N/A	0.833497	4.46941	4.77721	0.00401504	0.0307283	-2.21045	-2.39631		FBGN0030100	#N/A	0.923521	5.68349	3.52077	0.0153091	0.104531	-3.25269	-1.81505		FBGN0038124	#N/A	1.89285	4.55521	3.87819	0.0102233	0.0785173	-2.84307	-1.99041
FBGN0014396	#N/A	0.849812	6.99094	4.77673	0.00401688	0.0307283	-2.21097	-2.39611		FBGN0030403	#N/A	1.14392	5.23448	3.51909	0.0153377	0.104614	-3.25474	-1.81424		FBGN0003515	#N/A	1.17282	4.03395	3.87598	0.0102474	0.0786509	-2.84567	-1.98939
FBGN0052121	#N/A	0.827024	4.31516	4.77637	0.00401825	0.0307283	-2.21136	-2.39596		FBGN0262538	#N/A	2.14095	4.50125	3.51563	0.015397	0.104716	-3.25897	-1.81256		FBGN0038756	#N/A	2.94943	5.39505	3.8734	0.0102756	0.0787637	-2.8487	-1.98819
FBGN0260004	#N/A	0.962694	3.84445	4.77189	0.0040353	0.0308291	-2.21614	-2.39412		FBGN0259242	#N/A	1.38886	2.23966	3.50812	0.0155263	0.105283	-3.26814	-1.80893		FBGN0051244	#N/A	0.967565	6.84117	3.86167	0.0104048	0.0793661	-2.86247	-1.98277
FBGN0033056	#N/A	1.00895	6.31801	4.77114	0.00403817	0.0308291	-2.21694	-2.39382		FBGN0039616	#N/A	1.04367	5.02103	3.50388	0.0156	0.105539	-3.27333	-1.80687		FBGN0052488	#N/A	1.73652	4.75162	3.86122	0.0104099	0.0793661	-2.86301	-1.98255
FBGN0051439	#N/A	1.05729	2.00435	4.77085	0.0040393	0.0308291	-2.21726	-2.39369		FBGN0030040	#N/A	1.04733	6.21824	3.50293	0.0156165	0.105539	-3.27448	-1.80642		FBGN0032219	#N/A	1.0525	6.23552	3.86072	0.0104154	0.0793661	-2.86359	-1.98233
FBGN0034356	#N/A	1.43617	3.02391	4.76668	0.0040553	0.0309312	-2.22173	-2.39198		FBGN0037552	#N/A	1.49568	2.68834	3.50182	0.0156359	0.105609	-3.27585	-1.80588		FBGN0039872	#N/A	1.08171	4.57485	3.85886	0.0104361	0.0794004	-2.86578	-1.98146
FBGN0260466	#N/A	1.1453	6.09365	4.7579	0.00408916	0.0311128	-2.23113	-2.38837		FBGN0052820	#N/A	1.27179	8.56118	3.50012	0.0156656	0.105739	-3.27793	-1.80505		FBGN0051804	#N/A	1.51756	6.58901	3.85771	0.0104489	0.0794004	-2.86713	-1.98093
FBGN0085462	#N/A	0.815253	4.89365	4.75354	0.00410614	0.0311775	-2.23581	-2.38657		FBGN0038123	#N/A	0.909877	6.35862	3.49833	0.015697	0.105739	-3.28012	-1.80418		FBGN0034936	#N/A	1.02153	6.72291	3.85499	0.0104793	0.0794136	-2.87033	-1.97967
FBGN0010421	#N/A	1.17241	5.55128	4.7525	0.0041102	0.0311882	-2.23692	-2.38614		FBGN0029603	#N/A	0.998229	3.94838	3.49816	0.0156999	0.105739	-3.28033	-1.8041		FBGN0037955	#N/A	1.02069	6.30968	3.85407	0.0104896	0.0794136	-2.87141	-1.97924
FBGN0261786	#N/A	0.928461	3.69871	4.74745	0.00412996	0.0312978	-2.24234	-2.38405		FBGN0036014	#N/A	0.927698	7.60624	3.49632	0.0157323	0.105776	-3.28258	-1.80321		FBGN0036286	#N/A	1.23914	6.05895	3.85088	0.0105254	0.07953	-2.87517	-1.97776
FBGN0031335	#N/A	1.03874	7.18151	4.72466	0.00422048	0.0317871	-2.26684	-2.37464		FBGN0037856	#N/A	0.911131	4.85207	3.49017	0.0158407	0.106178	-3.29011	-1.80023		FBGN0086608	#N/A	1.15827	3.0007	3.83959	0.0106532	0.0801129	-2.88847	-1.97252
FBGN0031034	#N/A	1.56478	1.88124	4.72296	0.00422734	0.0317902	-2.26867	-2.37393		FBGN0262574	#N/A	2.25642	5.57152	3.48738	0.0158902	0.106327	-3.29353	-1.79887		FBGN0030006	#N/A	1.30029	5.11652	3.83951	0.0106542	0.0801129	-2.88857	-1.97248
FBGN0037634	#N/A	0.908672	4.30055	4.71542	0.00425784	0.0319216	-2.27679	-2.37081		FBGN0051337	#N/A	1.53396	1.56589	3.48661	0.0159039	0.106327	-3.29447	-1.7985		FBGN0038709	#N/A	1.10537	6.10407	3.83944	0.0106549	0.0801129	-2.88865	-1.97245
FBGN0003366	#N/A	0.831287	4.49787	4.71529	0.00425839	0.0319216	-2.27694	-2.37076		FBGN0037172	#N/A	0.893633	5.95745	3.48341	0.0159609	0.106584	-3.29839	-1.79694		FBGN0030759	#N/A	1.31747	4.09117	3.83528	0.0107026	0.0803314	-2.89356	-1.97051
FBGN0051220	#N/A	0.906407	1.26815	4.70966	0.00428134	0.0320733	-2.28301	-2.36842		FBGN0023178	#N/A	1.41255	4.63414	3.48117	0.016001	0.106749	-3.30114	-1.79585		FBGN0051007	#N/A	0.975487	7.79009	3.83035	0.0107592	0.0806698	-2.89937	-1.96822
FBGN0014465	#N/A	3.25263	2.38366	4.70676	0.0042932	0.0321417	-2.28614	-2.36722		FBGN0040963	#N/A	1.06674	8.71338	3.47925	0.0160354	0.106749	-3.3035	-1.79492		FBGN0037856	#N/A	0.942169	4.86759	3.82622	0.0108069	0.0809755	-2.90425	-1.9663
FBGN0032162	#N/A	1.01261	5.42797	4.70403	0.00430444	0.0322053	-2.28909	-2.36608		FBGN0037918	#N/A	0.902706	4.91598	3.47799	0.0160581	0.106749	-3.30504	-1.7943		FBGN0265185	#N/A	0.943957	6.72443	3.81943	0.010886	0.0812679	-2.91227	-1.96313
FBGN0031856	#N/A	0.859795	4.72026	4.70316	0.00430802	0.0322116	-2.29003	-2.36572		FBGN0034266	#N/A	1.07009	4.06609	3.47733	0.0160701	0.106769	-3.30586	-1.79398		FBGN0004052	#N/A	1.95366	2.73228	3.81928	0.0108877	0.0812679	-2.91245	-1.96306
FBGN0054030	#N/A	1.17585	1.34146	4.6924	0.00435258	0.0324418	-2.30165	-2.36125		FBGN0012034	#N/A	1.34324	6.41466	3.47424	0.0161257	0.106957	-3.30964	-1.79248		FBGN0030268	#N/A	1.06789	7.16433	3.81631	0.0109225	0.0814141	-2.91596	-1.96168
FBGN0034493	#N/A	0.838181	3.51313	4.68939	0.00436515	0.0324983	-2.30491	-2.36		FBGN0261581	#N/A	1.11458	4.23284	3.47265	0.0161544	0.107077	-3.31159	-1.79171		FBGN0038797	#N/A	0.924566	6.57162	3.81578	0.0109286	0.0814141	-2.91658	-1.96143
FBGN0023541	#N/A	0.830646	5.59061	4.68169	0.0043975	0.0326937	-2.31325	-2.35679		FBGN0035196	#N/A	1.04784	8.95556	3.47224	0.0161619	0.107077	-3.3121	-1.79151		FBGN0039165	#N/A	1.09098	4.30257	3.81257	0.0109664	0.0815424	-2.92038	-1.95994
FBGN0051798	#N/A	0.870452	5.7131	4.67981	0.00440541	0.0327318	-2.31528	-2.35601		FBGN0031757	#N/A	1.13427	6.58441	3.46943	0.0162129	0.107355	-3.31555	-1.79014		FBGN0050046	#N/A	0.926149	4.05873	3.80598	0.0110444	0.0820183	-2.92819	-1.95686
FBGN0041621	#N/A	1.21116	1.75624	4.67584	0.00442226	0.0328363	-2.31959	-2.35436		FBGN0033730	#N/A	1.08896	2.99259	3.46878	0.0162248	0.107373	-3.31636	-1.78982		FBGN0085256	#N/A	0.931787	7.64228	3.80387	0.0110694	0.0820645	-2.93068	-1.95588
FBGN0264495	#N/A	0.811455	4.11839	4.66903	0.00445123	0.032989	-2.32696	-2.35152		FBGN0050090	#N/A	0.977834	2.28788	3.46828	0.0162338	0.107373	-3.31696	-1.78958		FBGN0037759	#N/A	1.02381	8.5752	3.80368	0.0110717	0.0820645	-2.93091	-1.95578
FBGN0039664	#N/A	0.964179	5.34398	4.66792	0.004456	0.0330022	-2.32817	-2.35105		FBGN0028897	#N/A	1.1148	4.39333	3.46725	0.0162526	0.107381	-3.31823	-1.78908		FBGN0039107	#N/A	0.982626	4.22036	3.80057	0.0111088	0.082235	-2.93459	-1.95433
FBGN0283728	#N/A	1.26854	1.99932	4.66731	0.00445862	0.0330022	-2.32884	-2.3508		FBGN0003462	#N/A	1.0844	9.013	3.46617	0.0162724	0.107447	-3.31956	-1.78855		FBGN0029659	#N/A	0.998745	8.47223	3.79958	0.0111207	0.0822707	-2.93577	-1.95387
FBGN0037120	#N/A	0.891526	4.29142	4.66351	0.00447491	0.033102	-2.33295	-2.34922		FBGN0023181	#N/A	1.59332	3.09464	3.46285	0.0163331	0.107768	-3.32364	-1.78693		FBGN0033285	#N/A	1.84914	9.03228	3.79776	0.0111426	0.0823801	-2.93793	-1.95302
FBGN0031292	#N/A	1.03904	4.92576	4.66201	0.00448141	0.0331256	-2.33459	-2.34859		FBGN0036289	#N/A	0.901999	4.71772	3.46158	0.0163563	0.1078	-3.32519	-1.78632		FBGN0029754	#N/A	1.94655	3.06286	3.79525	0.0111726	0.0824456	-2.9409	-1.95185
FBGN0001149	#N/A	1.44378	8.36555	4.65872	0.00449558	0.0331715	-2.33816	-2.34721		FBGN0033953	#N/A	0.947693	10.7815	3.45624	0.0164547	0.108187	-3.33176	-1.78371		FBGN0034507	#N/A	1.20276	2.74697	3.79412	0.0111862	0.0824939	-2.94224	-1.95132
FBGN0036052	#N/A	0.803042	4.66686	4.65339	0.00451871	0.0332769	-2.34395	-2.34499		FBGN0031659	#N/A	0.900869	6.09275	3.4519	0.0165353	0.108515	-3.33711	-1.78159		FBGN0266000	#N/A	1.02896	5.84345	3.78956	0.0112414	0.0828487	-2.94766	-1.94918
FBGN0011743	#N/A	0.804982	6.4844	4.65215	0.00452412	0.0332769	-2.3453	-2.34447		FBGN0052463	#N/A	1.07048	4.20118	3.4508	0.0165557	0.108569	-3.33847	-1.78105		FBGN0040608	#N/A	1.00758	5.02185	3.78552	0.0112905	0.0830334	-2.95245	-1.94729
FBGN0037838	#N/A	0.971599	2.82503	4.65198	0.00452486	0.0332769	-2.34549	-2.34439		FBGN0032018	#N/A	1.07035	4.42409	3.45046	0.0165619	0.108569	-3.33888	-1.78089		FBGN0037015	#N/A	1.04537	2.06977	3.78548	0.011291	0.0830334	-2.9525	-1.94727
FBGN0037746	#N/A	0.803897	5.19913	4.64978	0.00453445	0.0332988	-2.34788	-2.34348		FBGN0028567	#N/A	1.2143	9.33232	3.44804	0.0166071	0.108771	-3.34186	-1.77971		FBGN0259184	#N/A	1.31567	6.78194	3.78323	0.0113184	0.0830491	-2.95517	-1.94621
FBGN0039788	#N/A	0.840878	5.89156	4.64763	0.00454383	0.0333061	-2.35021	-2.34258		FBGN0039101	#N/A	1.28355	1.93078	3.44782	0.0166113	0.108771	-3.34213	-1.7796		FBGN0032286	#N/A	1.10596	3.3845	3.7817	0.0113371	0.0831337	-2.95699	-1.9455
FBGN0067312	#N/A	1.36056	1.29461	4.64718	0.00454582	0.0333061	-2.35071	-2.34239		FBGN0002571	#N/A	1.27386	6.49316	3.44628	0.0166401	0.108899	-3.34403	-1.77885		FBGN0250845	#N/A	0.952571	9.64829	3.7811	0.0113444	0.0831353	-2.9577	-1.94522
FBGN0016081	#N/A	1.18	5.03898	4.6458	0.00455185	0.0333061	-2.3522	-2.34181		FBGN0037765	#N/A	0.916145	7.16954	3.44363	0.0166898	0.109083	-3.3473	-1.77755		FBGN0035568	#N/A	0.974431	7.4432	3.77355	0.0114373	0.0835017	-2.96668	-1.94168
FBGN0033067	#N/A	1.13728	4.24964	4.64404	0.00455962	0.0333098	-2.35413	-2.34107		FBGN0040467	#N/A	1.04397	3.98921	3.44257	0.0167097	0.109083	-3.3486	-1.77703		FBGN0031986	#N/A	0.95148	4.73371	3.7711	0.0114676	0.0836181	-2.96959	-1.94053
FBGN0037356	#N/A	0.796781	5.44883	4.64126	0.00457184	0.0333577	-2.35715	-2.33991		FBGN0027583	#N/A	0.98574	5.44775	3.44232	0.0167144	0.109083	-3.34891	-1.77691		FBGN0037060	#N/A	0.909836	3.1476	3.76923	0.0114907	0.0837345	-2.97181	-1.93965
FBGN0032214	#N/A	0.931514	6.87268	4.6366	0.00459242	0.0334664	-2.36222	-2.33796		FBGN0034419	#N/A	1.33523	5.55776	3.44051	0.0167485	0.109245	-3.35114	-1.77602		FBGN0053481	#N/A	1.39813	3.18603	3.75587	0.0116581	0.0845042	-2.98773	-1.93337
FBGN0034700	#N/A	1.24018	2.85227	4.63073	0.00461853	0.0336358	-2.36862	-2.3355		FBGN0036242	#N/A	1.18493	2.04599	3.43837	0.0167889	0.109381	-3.35378	-1.77498		FBGN0036381	#N/A	1.05435	5.85368	3.75446	0.011676	0.0845042	-2.98941	-1.93271
FBGN0264707	#N/A	0.859549	4.29176	4.62769	0.00463213	0.033714	-2.37194	-2.33422		FBGN0032677	#N/A	0.878611	7.86778	3.43518	0.0168494	0.1096	-3.35772	-1.77342		FBGN0051014	#N/A	1.0757	2.28448	3.74978	0.0117353	0.084798	-2.99499	-1.93051
FBGN0035779	#N/A	1.22191	6.45159	4.62453	0.00464631	0.0337754	-2.37539	-2.33289		FBGN0053054	#N/A	1.19138	4.88103	3.43441	0.016864	0.109634	-3.35866	-1.77304		FBGN0053533	#N/A	1.22789	6.25389	3.74673	0.0117741	0.0849512	-2.99862	-1.92907
FBGN0045477	#N/A	1.01679	1.38508	4.62164	0.00465932	0.0338165	-2.37855	-2.33168		FBGN0032911	#N/A	0.986676	3.84628	3.43386	0.0168744	0.109642	-3.35934	-1.77277		FBGN0032773	#N/A	0.918228	8.14987	3.73954	0.0118663	0.0853207	-3.00721	-1.92568
FBGN0030088	#N/A	0.836142	4.55523	4.62136	0.00466058	0.0338165	-2.37885	-2.33156		FBGN0034713	#N/A	0.949977	6.4039	3.43283	0.0168939	0.109708	-3.36061	-1.77227		FBGN0047351	#N/A	1.72249	9.41626	3.73953	0.0118665	0.0853207	-3.00722	-1.92568
FBGN0032858	#N/A	0.902729	3.31877	4.61766	0.00467726	0.033854	-2.38289	-2.33001		FBGN0036278	#N/A	0.932181	3.15766	3.43039	0.0169405	0.109823	-3.36362	-1.77107		FBGN0033358	#N/A	1.23561	3.30464	3.73103	0.0119766	0.085756	-3.01738	-1.92167
FBGN0039199	#N/A	1.00856	1.31051	4.61511	0.00468884	0.033917	-2.38568	-2.32893		FBGN0032358	#N/A	1.21858	5.41317	3.42996	0.0169488	0.109823	-3.36415	-1.77086		FBGN0031918	#N/A	0.909545	1.86673	3.73012	0.0119885	0.085756	-3.01848	-1.92124
FBGN0036380	#N/A	0.810929	1.8256	4.60252	0.00474636	0.0341754	-2.39944	-2.32364		FBGN0034866	#N/A	1.11631	3.79884	3.42855	0.0169756	0.109936	-3.36589	-1.77017		FBGN0005614	#N/A	1.17423	7.08256	3.72707	0.0120283	0.0859043	-3.02212	-1.9198
FBGN0035798	#N/A	1.31623	2.33044	4.60157	0.00475074	0.0341757	-2.40048	-2.32324		FBGN0034479	#N/A	0.953841	5.18362	3.42591	0.0170263	0.110202	-3.36915	-1.76888		FBGN0030999	#N/A	1.36839	9.40722	3.7266	0.0120344	0.0859043	-3.02269	-1.91957
FBGN0033935	#N/A	0.799773	3.88935	4.5987	0.004764	0.0342292	-2.40363	-2.32203		FBGN0028670	#N/A	1.24527	5.96044	3.42361	0.0170706	0.110331	-3.37199	-1.76775		FBGN0053494	#N/A	1.62009	3.26926	3.72647	0.0120361	0.0859043	-3.02284	-1.91951
FBGN0001321	#N/A	0.923846	2.46136	4.59765	0.00476886	0.0342432	-2.40478	-2.32159		FBGN0040694	#N/A	1.6404	6.48786	3.41397	0.0172575	0.110969	-3.38391	-1.76302		FBGN0032248	#N/A	1.13731	7.97826	3.72627	0.0120387	0.0859043	-3.02307	-1.91942
FBGN0050416	#N/A	0.827507	6.22199	4.59608	0.0047761	0.0342563	-2.40649	-2.32093		FBGN0029608	#N/A	0.927836	6.29312	3.41006	0.0173339	0.1114	-3.38874	-1.7611		FBGN0042133	#N/A	1.15387	7.03465	3.72175	0.012098	0.0862226	-3.02848	-1.91728
FBGN0020377	#N/A	0.865058	1.33379	4.59388	0.00478632	0.0342648	-2.4089	-2.32		FBGN0004852	#N/A	0.869981	2.97746	3.40519	0.0174296	0.111616	-3.39476	-1.75871		FBGN0035334	#N/A	1.34992	9.72401	3.71715	0.0121589	0.0864979	-3.034	-1.91511
FBGN0034636	#N/A	1.10818	1.76221	4.59386	0.00478642	0.0342648	-2.40893	-2.31999		FBGN0035035	#N/A	0.944757	4.00289	3.40503	0.0174329	0.111616	-3.39497	-1.75863		FBGN0036832	#N/A	1.25309	4.81637	3.71627	0.0121705	0.0865276	-3.03505	-1.91469
FBGN0051231	#N/A	0.815501	6.59334	4.58873	0.00481034	0.0343317	-2.41455	-2.31782		FBGN0001149	#N/A	1.2474	8.4748	3.40439	0.0174455	0.111616	-3.39576	-1.75832		FBGN0004431	#N/A	3.41913	3.97127	3.7057	0.0123115	0.0872115	-3.04773	-1.90969
FBGN0034617	#N/A	0.876655	3.02252	4.58752	0.004816	0.0343512	-2.41588	-2.31731		FBGN0030114	#N/A	0.977518	4.78323	3.40173	0.017498	0.111807	-3.39905	-1.75701		FBGN0025628	#N/A	1.23001	5.05115	3.69842	0.0124097	0.0875883	-3.05646	-1.90624
FBGN0052633	#N/A	1.43942	4.53276	4.58664	0.00482013	0.0343537	-2.41685	-2.31694		FBGN0036891	#N/A	1.25114	4.93026	3.40155	0.0175016	0.111807	-3.39927	-1.75692		FBGN0020545	#N/A	0.974213	7.06676	3.69222	0.0124941	0.0877591	-3.06391	-1.9033
FBGN0053325	#N/A	1.31797	2.64949	4.58072	0.00484795	0.0344955	-2.42334	-2.31444		FBGN0085223	#N/A	0.977784	3.26445	3.39954	0.0175415	0.112001	-3.40176	-1.75593		FBGN0036262	#N/A	0.997194	8.54308	3.69031	0.0125202	0.0877865	-3.06621	-1.90239
FBGN0034827	#N/A	0.946159	6.8882	4.5782	0.00485983	0.0345544	-2.4261	-2.31338		FBGN0050177	#N/A	0.988942	6.08572	3.39775	0.0175771	0.112003	-3.40398	-1.75505		FBGN0039719	#N/A	1.2899	4.00281	3.68905	0.0125375	0.0877865	-3.06773	-1.90179
FBGN0039357	#N/A	0.873953	4.26023	4.56538	0.0049209	0.0349301	-2.44019	-2.30796		FBGN0030892	#N/A	0.920446	5.61176	3.3913	0.0177061	0.112345	-3.41198	-1.75188		FBGN0052551	#N/A	0.883017	3.50898	3.68532	0.0125887	0.0880528	-3.07221	-1.90002
FBGN0032115	#N/A	0.80704	5.47017	4.56148	0.00493969	0.0350001	-2.44449	-2.3063		FBGN0031784	#N/A	0.931319	7.1592	3.38957	0.0177408	0.112345	-3.41412	-1.75103		FBGN0040989	#N/A	1.19941	6.9855	3.67804	0.0126895	0.0884326	-3.08098	-1.89656
FBGN0032189	#N/A	0.827167	3.72214	4.55613	0.00496553	0.0351198	-2.45038	-2.30403		FBGN0038862	#N/A	0.865942	5.71377	3.38931	0.0177461	0.112345	-3.41445	-1.7509		FBGN0262002	#N/A	1.02371	6.38688	3.67734	0.0126992	0.0884326	-3.08182	-1.89622
FBGN0083969	#N/A	0.788031	5.47345	4.55095	0.00499071	0.0352555	-2.45609	-2.30184		FBGN0035800	#N/A	1.35419	5.65273	3.38657	0.0178012	0.112345	-3.41784	-1.74955		FBGN0085223	#N/A	0.95359	3.25235	3.67584	0.0127201	0.0884326	-3.08363	-1.89551
FBGN0051373	#N/A	0.835157	6.52531	4.54827	0.00500378	0.0353266	-2.45904	-2.3007		FBGN0037712	#N/A	1.28945	2.38667	3.38442	0.0178448	0.112345	-3.42052	-1.74849		FBGN0052182	#N/A	1.08057	2.35477	3.67574	0.0127214	0.0884326	-3.08374	-1.89546
FBGN0085342	#N/A	1.3549	3.43234	4.54154	0.00503683	0.0354917	-2.46647	-2.29784		FBGN0036689	#N/A	0.87482	4.67588	3.3843	0.0178471	0.112345	-3.42066	-1.74843		FBGN0036997	#N/A	1.38282	4.28477	3.67561	0.0127232	0.0884326	-3.0839	-1.8954
FBGN0039518	#N/A	0.951209	6.61451	4.54059	0.00504151	0.0354917	-2.46751	-2.29744		FBGN0032087	#N/A	0.961801	7.72574	3.38239	0.0178859	0.112345	-3.42303	-1.74749		FBGN0037296	#N/A	0.913941	5.32915	3.6756	0.0127235	0.0884326	-3.08392	-1.89539
FBGN0052221	#N/A	0.855797	4.37924	4.54044	0.00504223	0.0354917	-2.46768	-2.29738		FBGN0036706	#N/A	1.25042	6.06813	3.38198	0.0178942	0.112345	-3.42354	-1.74729		FBGN0033274	#N/A	0.952632	6.97417	3.67408	0.0127446	0.0884548	-3.08575	-1.89467
FBGN0034266	#N/A	0.936115	4.12246	4.53109	0.00508861	0.0357539	-2.478	-2.2934		FBGN0033963	#N/A	1.1637	4.97845	3.38109	0.0179124	0.112345	-3.42465	-1.74685		FBGN0053012	#N/A	1.38726	2.19713	3.67253	0.0127662	0.0885521	-3.08761	-1.89394
FBGN0039020	#N/A	0.985127	4.81082	4.52816	0.00510325	0.0358354	-2.48124	-2.29215		FBGN0051437	#N/A	0.898384	1.86903	3.37874	0.0179602	0.112414	-3.42757	-1.74569		FBGN0032433	#N/A	0.961975	4.57184	3.66684	0.0128461	0.0887081	-3.09447	-1.89123
FBGN0034878	#N/A	0.822769	4.61157	4.52153	0.00513651	0.0359547	-2.48857	-2.28933		FBGN0261992	#N/A	1.55974	5.46816	3.37834	0.0179684	0.112414	-3.42806	-1.74549		FBGN0016075	#N/A	0.978308	5.60246	3.66604	0.0128575	0.0887081	-3.09544	-1.89084
FBGN0036547	#N/A	0.90579	4.3849	4.51895	0.00514957	0.0360103	-2.49143	-2.28823		FBGN0038752	#N/A	0.985628	4.18037	3.37525	0.0180316	0.112749	-3.4319	-1.74396		FBGN0027568	#N/A	1.10996	6.44329	3.66075	0.0129324	0.0889119	-3.10182	-1.88832
FBGN0036141	#N/A	0.879989	4.23996	4.51682	0.00516035	0.0360271	-2.49379	-2.28732		FBGN0036528	#N/A	2.05982	2.7071	3.37478	0.0180412	0.112749	-3.43248	-1.74373		FBGN0030097	#N/A	0.904179	1.77649	3.6595	0.01295	0.088981	-3.10332	-1.88773
FBGN0037022	#N/A	0.832825	4.37098	4.51659	0.00516151	0.0360271	-2.49405	-2.28722		FBGN0010395	#N/A	1.03111	3.64627	3.37311	0.0180754	0.112749	-3.43456	-1.74291		FBGN0030593	#N/A	0.927641	8.05708	3.65491	0.0130155	0.0891358	-3.10886	-1.88554
FBGN0032763	#N/A	0.922579	3.49249	4.51535	0.00516776	0.0360271	-2.49541	-2.2867		FBGN0052457	#N/A	1.60673	5.90795	3.37142	0.0181102	0.112823	-3.43666	-1.74208		FBGN0036438	#N/A	1.01886	7.12741	3.64664	0.0131344	0.0897195	-3.11886	-1.88159
FBGN0011660	#N/A	0.862203	3.81986	4.51527	0.00516818	0.0360271	-2.4955	-2.28666		FBGN0053533	#N/A	1.33332	6.3066	3.36814	0.0181779	0.112887	-3.44073	-1.74046		FBGN0033527	#N/A	1.38811	4.48336	3.6457	0.0131481	0.0897607	-3.12	-1.88114
FBGN0036714	#N/A	1.05856	3.47661	4.51236	0.00518297	0.0360724	-2.49873	-2.28542		FBGN0039374	#N/A	0.890004	7.38546	3.36312	0.018282	0.113274	-3.44698	-1.73798		FBGN0030792	#N/A	1.22474	5.82748	3.64083	0.0132186	0.0900757	-3.12588	-1.87881
FBGN0050062	#N/A	0.771592	1.94203	4.51081	0.0051909	0.0360953	-2.50045	-2.28476		FBGN0031417	#N/A	0.993692	6.13827	3.36282	0.0182882	0.113274	-3.44735	-1.73783		FBGN0035673	#N/A	0.97176	4.94518	3.6371	0.0132731	0.0902068	-3.13041	-1.87703
FBGN0053306	#N/A	1.09626	5.97828	4.5072	0.00520933	0.0361489	-2.50445	-2.28322		FBGN0261531	#N/A	1.3256	7.70714	3.36223	0.0183006	0.113291	-3.44809	-1.73754		FBGN0051644	#N/A	1.61011	6.5131	3.63689	0.0132761	0.0902068	-3.13065	-1.87693
FBGN0002525	#N/A	0.788671	5.27901	4.49942	0.00524934	0.0363622	-2.51308	-2.2799		FBGN0038381	#N/A	1.65086	3.12646	3.35848	0.0183789	0.113414	-3.45275	-1.73568		FBGN0051482	#N/A	1.13556	7.03326	3.63642	0.013283	0.0902068	-3.13122	-1.8767
FBGN0039038	#N/A	0.964229	2.41819	4.49525	0.00527093	0.0364686	-2.5177	-2.27811		FBGN0032609	#N/A	0.986768	4.03762	3.35769	0.0183953	0.113414	-3.45373	-1.73529		FBGN0283503	#N/A	0.878928	4.31226	3.63157	0.0133543	0.0905857	-3.1371	-1.87438
FBGN0050417	#N/A	1.46802	2.81487	4.48565	0.00532105	0.0367293	-2.52838	-2.274		FBGN0260777	#N/A	1.011	2.79897	3.35746	0.0184002	0.113414	-3.45402	-1.73518		FBGN0033041	#N/A	1.20656	1.29998	3.63	0.0133774	0.0906491	-3.139	-1.87363
FBGN0061197	#N/A	0.804502	9.05745	4.48342	0.00533275	0.0367729	-2.53085	-2.27305		FBGN0037512	#N/A	0.997602	5.49575	3.35724	0.0184047	0.113414	-3.45429	-1.73507		FBGN0033236	#N/A	0.915694	5.29494	3.62525	0.0134477	0.090955	-3.14476	-1.87135
FBGN0038958	#N/A	0.91847	1.66461	4.48325	0.00533361	0.0367729	-2.53104	-2.27298		FBGN0037936	#N/A	2.26157	4.6572	3.35576	0.0184358	0.113429	-3.45613	-1.73434		FBGN0036837	#N/A	0.994602	6.92906	3.62436	0.0134609	0.0909916	-3.14584	-1.87093
FBGN0020412	#N/A	0.808756	4.33941	4.48058	0.00534772	0.036827	-2.53401	-2.27183		FBGN0045477	#N/A	1.1338	1.33456	3.35401	0.0184727	0.113522	-3.45832	-1.73347		FBGN0264712	#N/A	0.932415	5.92747	3.62278	0.0134844	0.0910977	-3.14775	-1.87017
FBGN0259195	#N/A	0.820323	3.73439	4.47147	0.00539604	0.0371163	-2.54416	-2.26792		FBGN0032814	#N/A	0.933428	4.72259	3.35116	0.0185327	0.113713	-3.46187	-1.73206		FBGN0053054	#N/A	1.21867	4.89467	3.61955	0.0135325	0.0912246	-3.15167	-1.86862
FBGN0038046	#N/A	1.18224	5.0625	4.46955	0.00540627	0.0371433	-2.54629	-2.2671		FBGN0034382	#N/A	1.64389	6.64011	3.35053	0.0185461	0.113736	-3.46265	-1.73175		FBGN0031837	#N/A	2.04246	3.00702	3.61856	0.0135473	0.0912587	-3.15287	-1.86815
FBGN0038539	#N/A	0.814817	7.66973	4.4685	0.00541191	0.0371603	-2.54747	-2.26665		FBGN0021765	#N/A	0.902805	7.19804	3.34768	0.0186064	0.113928	-3.4662	-1.73034		FBGN0085438	#N/A	0.899661	6.28046	3.61192	0.0136471	0.0918239	-3.16093	-1.86496
FBGN0032033	#N/A	0.9498	3.04515	4.46086	0.00545292	0.0373547	-2.55598	-2.26337		FBGN0031675	#N/A	0.882331	4.33987	3.34258	0.0187151	0.114263	-3.47257	-1.72781		FBGN0260480	#N/A	1.05354	6.33678	3.61141	0.0136548	0.0918239	-3.16155	-1.86471
FBGN0030215	#N/A	1.23475	5.43032	4.45235	0.00549905	0.0376488	-2.56547	-2.25971		FBGN0040252	#N/A	1.11962	3.64594	3.34238	0.0187193	0.114263	-3.47281	-1.72771		FBGN0086442	#N/A	0.917761	7.05383	3.6033	0.0137779	0.0924918	-3.17141	-1.86082
FBGN0053111	#N/A	0.823249	6.66314	4.45123	0.00550516	0.0376687	-2.56672	-2.25923		FBGN0262899	#N/A	1.2801	6.43022	3.34191	0.0187295	0.114264	-3.4734	-1.72747		FBGN0039331	#N/A	0.912318	5.16697	3.60006	0.0138274	0.0925495	-3.17535	-1.85926
FBGN0015359	#N/A	0.928293	5.96415	4.45051	0.00550912	0.0376739	-2.56753	-2.25892		FBGN0033344	#N/A	1.07896	6.27815	3.33951	0.0187809	0.114461	-3.4764	-1.72628		FBGN0261860	#N/A	1.49081	6.50819	3.59574	0.0138937	0.0925495	-3.1806	-1.85718
FBGN0034499	#N/A	0.806813	4.64097	4.44429	0.00554319	0.0378392	-2.57448	-2.25624		FBGN0004620	#N/A	0.931454	2.96464	3.33766	0.0188204	0.114567	-3.47869	-1.72537		FBGN0032054	#N/A	1.22151	4.47074	3.5931	0.0139344	0.0926162	-3.18381	-1.85591
FBGN0033294	#N/A	2.60917	6.01995	4.44365	0.00554673	0.0378392	-2.5752	-2.25596		FBGN0027521	#N/A	1.30716	5.19	3.33567	0.0188634	0.114727	-3.48119	-1.72438		FBGN0004852	#N/A	0.914944	2.99994	3.59279	0.0139392	0.0926162	-3.18419	-1.85576
FBGN0260398	#N/A	0.840827	4.87927	4.44264	0.00555229	0.0378392	-2.57633	-2.25553		FBGN0036222	#N/A	0.926588	5.96419	3.32184	0.0191641	0.115958	-3.49846	-1.71751		FBGN0052191	#N/A	0.987394	3.12868	3.59218	0.0139486	0.0926259	-3.18493	-1.85547
FBGN0038797	#N/A	0.79882	7.43331	4.43035	0.00562046	0.0381692	-2.59009	-2.25023		FBGN0051742	#N/A	0.983361	4.68567	3.31845	0.0192385	0.116108	-3.50269	-1.71583		FBGN0052944	#N/A	1.069	4.02512	3.5902	0.0139792	0.0927762	-3.18734	-1.85452
FBGN0033572	#N/A	0.860037	3.4662	4.42354	0.00565862	0.0383532	-2.59771	-2.24729		FBGN0038568	#N/A	1.11948	2.80147	3.31716	0.0192671	0.116108	-3.50432	-1.71518		FBGN0040963	#N/A	1.07705	8.71854	3.58376	0.0140796	0.0931773	-3.19519	-1.85141
FBGN0031620	#N/A	0.931781	5.17419	4.42282	0.0056627	0.0383532	-2.59852	-2.24698		FBGN0027582	#N/A	0.915687	6.98948	3.31679	0.0192751	0.116108	-3.50477	-1.715		FBGN0036585	#N/A	1.56501	1.36711	3.58076	0.0141264	0.0933287	-3.19884	-1.84997
FBGN0032464	#N/A	0.965163	7.59095	4.42152	0.00566999	0.0383532	-2.59997	-2.24642		FBGN0261506	#N/A	0.947623	1.81956	3.31669	0.0192774	0.116108	-3.5049	-1.71495		FBGN0087035	#N/A	0.936068	6.85118	3.57828	0.0141655	0.0934432	-3.20187	-1.84877
FBGN0034120	#N/A	0.885294	2.09287	4.42146	0.00567037	0.0383532	-2.60005	-2.24639		FBGN0040345	#N/A	1.15371	5.52349	3.31041	0.0194167	0.11653	-3.51276	-1.71183		FBGN0031760	#N/A	0.873696	3.75268	3.57772	0.0141743	0.0934432	-3.20255	-1.8485
FBGN0031696	#N/A	0.828559	5.05498	4.41229	0.00572236	0.0386382	-2.61033	-2.24242		FBGN0030799	#N/A	1.10773	3.6406	3.30528	0.0195311	0.117097	-3.51918	-1.70927		FBGN0031538	#N/A	1.23346	6.2997	3.57712	0.0141838	0.0934432	-3.20328	-1.84821
FBGN0039225	#N/A	0.78493	2.11988	4.4095	0.0057383	0.0386793	-2.61347	-2.24122		FBGN0037549	#N/A	1.59151	5.44667	3.29779	0.0196999	0.117415	-3.52857	-1.70554		FBGN0027070	#N/A	0.866359	2.98779	3.57217	0.0142619	0.0938521	-3.20932	-1.84582
FBGN0033623	#N/A	1.07499	4.39538	4.40732	0.0057508	0.0387414	-2.61592	-2.24027		FBGN0035194	#N/A	1.18791	4.37997	3.29693	0.0197193	0.117415	-3.52964	-1.70511		FBGN0038706	#N/A	0.904238	9.17518	3.56624	0.0143563	0.0942309	-3.21655	-1.84296
FBGN0039588	#N/A	0.766555	2.9833	4.40587	0.0057591	0.0387751	-2.61754	-2.23965		FBGN0028858	#N/A	1.1023	3.82044	3.2963	0.0197335	0.117415	-3.53043	-1.7048		FBGN0032512	#N/A	1.21699	5.63508	3.56543	0.0143693	0.0942309	-3.21755	-1.84257
FBGN0035904	#N/A	0.966295	5.97377	4.39703	0.00581015	0.0390072	-2.62749	-2.23581		FBGN0037845	#N/A	1.35872	3.81693	3.29386	0.019789	0.117627	-3.5335	-1.70358		FBGN0031476	#N/A	1.01735	8.5786	3.56452	0.0143838	0.0942309	-3.21866	-1.84213
FBGN0260006	#N/A	0.758675	2.71305	4.39316	0.00583266	0.0390692	-2.63184	-2.23413		FBGN0004878	#N/A	1.34353	1.82633	3.29043	0.0198673	0.117833	-3.5378	-1.70186		FBGN0037387	#N/A	1.12345	5.87685	3.56419	0.0143891	0.0942309	-3.21906	-1.84197
FBGN0039110	#N/A	0.960396	6.63307	4.39082	0.00584628	0.0391327	-2.63447	-2.23312		FBGN0030759	#N/A	0.876709	3.87079	3.28942	0.0198902	0.117833	-3.53906	-1.70136		FBGN0039297	#N/A	1.22278	4.61209	3.563	0.0144081	0.0942309	-3.22051	-1.84139
FBGN0030093	#N/A	0.767295	5.76369	4.39039	0.00584879	0.0391327	-2.63495	-2.23293		FBGN0035332	#N/A	0.964397	2.07082	3.28437	0.0200061	0.118143	-3.5454	-1.69884		FBGN0010105	#N/A	0.866184	2.10828	3.56082	0.0144432	0.0943519	-3.22318	-1.84034
FBGN0031628	#N/A	0.929506	3.27455	4.38809	0.00586229	0.0391785	-2.63755	-2.23193		FBGN0250862	#N/A	0.945062	2.67671	3.28328	0.0200313	0.118226	-3.54677	-1.69829		FBGN0000422	#N/A	1.59529	5.86051	3.55794	0.0144896	0.0944284	-3.2267	-1.83894
FBGN0028897	#N/A	0.903205	4.48843	4.37874	0.00591738	0.0394794	-2.64809	-2.22787		FBGN0265834	#N/A	1.17045	2.84505	3.28246	0.0200502	0.118226	-3.5478	-1.69788		FBGN0031757	#N/A	1.03837	6.53646	3.5561	0.0145193	0.0944805	-3.22895	-1.83805
FBGN0002842	#N/A	0.895979	3.89467	4.37654	0.00593044	0.0395441	-2.65057	-2.22691		FBGN0032419	#N/A	0.968587	5.65583	3.27907	0.0201286	0.118392	-3.55206	-1.69619		FBGN0263988	#N/A	0.854598	5.60201	3.55415	0.0145509	0.0945715	-3.23133	-1.83711
FBGN0039559	#N/A	1.01284	4.27933	4.37594	0.00593401	0.0395455	-2.65125	-2.22665		FBGN0038217	#N/A	0.86704	5.40961	3.27636	0.0201915	0.11854	-3.55547	-1.69483		FBGN0050277	#N/A	1.3061	4.59534	3.55412	0.0145515	0.0945715	-3.23138	-1.83709
FBGN0086768	#N/A	0.921107	6.22173	4.3632	0.00601028	0.0396941	-2.66563	-2.22111		FBGN0036549	#N/A	1.4229	4.87853	3.2756	0.0202091	0.11857	-3.55642	-1.69445		FBGN0032553	#N/A	1.23379	5.37791	3.55236	0.01458	0.0945715	-3.23353	-1.83624
FBGN0028675	#N/A	0.887376	3.73863	4.362	0.0060175	0.0397195	-2.66699	-2.22058		FBGN0031469	#N/A	1.0502	2.23248	3.27436	0.0202381	0.118611	-3.55798	-1.69383		FBGN0051742	#N/A	1.03377	4.71088	3.55228	0.0145812	0.0945715	-3.23362	-1.83621
FBGN0034735	#N/A	0.901266	3.95853	4.36128	0.00602187	0.0397261	-2.6678	-2.22027		FBGN0028416	#N/A	1.92285	13.3686	3.27427	0.0202401	0.118611	-3.55809	-1.69379		FBGN0050438	#N/A	1.16271	4.54891	3.5511	0.0146005	0.0945875	-3.23507	-1.83563
FBGN0051493	#N/A	1.13504	5.03806	4.35867	0.00603764	0.0398078	-2.67075	-2.21913		FBGN0005536	#N/A	0.993027	4.15781	3.27395	0.0202476	0.118611	-3.55849	-1.69363		FBGN0033963	#N/A	1.16913	4.98117	3.54559	0.0146906	0.0950126	-3.24182	-1.83296
FBGN0259167	#N/A	0.799652	3.0415	4.35764	0.00604389	0.0398267	-2.67191	-2.21868		FBGN0000422	#N/A	1.58188	5.8538	3.27213	0.0202901	0.118632	-3.56078	-1.69272		FBGN0052643	#N/A	0.901558	6.73218	3.5422	0.0147463	0.0951093	-3.24597	-1.83132
FBGN0032104	#N/A	1.08787	3.31652	4.35495	0.00606026	0.0398685	-2.67496	-2.21751		FBGN0037120	#N/A	0.84414	4.32578	3.27133	0.0203089	0.118683	-3.56179	-1.69231		FBGN0027929	#N/A	1.35837	3.2698	3.54087	0.0147681	0.0951881	-3.24759	-1.83068
FBGN0086368	#N/A	1.06694	2.86365	4.35493	0.00606039	0.0398685	-2.67498	-2.2175		FBGN0041103	#N/A	0.944907	3.22045	3.27008	0.0203381	0.118732	-3.56336	-1.69169		FBGN0051226	#N/A	2.38599	9.62754	3.54046	0.0147748	0.0951881	-3.24809	-1.83048
FBGN0036910	#N/A	0.781705	5.33073	4.3543	0.00606418	0.0398712	-2.67569	-2.21723		FBGN0031034	#N/A	1.24605	2.04974	3.26888	0.0203663	0.118732	-3.56487	-1.69109		FBGN0032771	#N/A	1.1622	6.58627	3.53742	0.0148251	0.0953615	-3.25182	-1.829
FBGN0052379	#N/A	1.04672	2.04579	4.34209	0.00613915	0.0402068	-2.68952	-2.21189		FBGN0039395	#N/A	0.836342	5.67792	3.26679	0.0204154	0.118762	-3.56749	-1.69004		FBGN0028400	#N/A	0.885293	4.99461	3.53316	0.0148959	0.0957045	-3.25705	-1.82693
FBGN0261536	#N/A	1.32471	4.96708	4.3402	0.0061508	0.0402384	-2.69166	-2.21107		FBGN0028675	#N/A	0.908378	3.73857	3.26406	0.0204799	0.118762	-3.57094	-1.68867		FBGN0031607	#N/A	1.47333	5.08321	3.53157	0.0149224	0.0957626	-3.25899	-1.82616
FBGN0259991	#N/A	0.950762	4.49773	4.3202	0.00627607	0.0408987	-2.71436	-2.20231		FBGN0262812	#N/A	1.6703	4.64313	3.25984	0.0205798	0.118762	-3.57624	-1.68656		FBGN0015010	#N/A	1.77506	8.44173	3.5289	0.014967	0.0957945	-3.26227	-1.82486
FBGN0015929	#N/A	1.18415	3.55232	4.31052	0.0063378	0.0411869	-2.72537	-2.19806		FBGN0262514	#N/A	1.18545	4.74579	3.25965	0.0205842	0.118762	-3.57648	-1.68647		FBGN0085212	#N/A	0.94332	3.84054	3.52762	0.0149884	0.0957945	-3.26383	-1.82425
FBGN0031608	#N/A	0.787984	3.86496	4.30553	0.00636986	0.0413314	-2.73105	-2.19587		FBGN0032689	#N/A	1.13109	4.95409	3.25758	0.0206335	0.118872	-3.57908	-1.68543		FBGN0032785	#N/A	0.855242	4.12339	3.5254	0.0150256	0.0957945	-3.26656	-1.82317
FBGN0029154	#N/A	0.884796	7.0421	4.30381	0.00638093	0.0413759	-2.73301	-2.19512		FBGN0039425	#N/A	1.07522	7.18476	3.25705	0.0206461	0.118887	-3.57975	-1.68516		FBGN0262123	#N/A	2.07904	2.55622	3.52504	0.0150317	0.0957945	-3.267	-1.82299
FBGN0033602	#N/A	0.919822	3.95703	4.3011	0.00639849	0.041444	-2.7361	-2.19392		FBGN0052195	#N/A	1.30465	2.77511	3.2565	0.0206593	0.118905	-3.58045	-1.68488		FBGN0043865	#N/A	1.01154	2.8414	3.52393	0.0150505	0.0957945	-3.26837	-1.82245
FBGN0053508	#N/A	1.29925	1.35113	4.29677	0.00642659	0.0416032	-2.74103	-2.19202		FBGN0029728	#N/A	1.06949	3.44217	3.25056	0.0208016	0.119372	-3.58793	-1.6819		FBGN0250825	#N/A	1.09398	6.57046	3.52242	0.0150759	0.0957945	-3.27022	-1.82172
FBGN0031731	#N/A	1.28963	1.34036	4.29562	0.00643405	0.0416286	-2.74234	-2.19152		FBGN0029819	#N/A	0.988073	6.28116	3.25044	0.0208045	0.119372	-3.58809	-1.68184		FBGN0032312	#N/A	1.05565	5.99309	3.52008	0.0151154	0.0959006	-3.27309	-1.82058
FBGN0037824	#N/A	1.51977	4.29331	4.29261	0.00645375	0.0416793	-2.74578	-2.19019		FBGN0036248	#N/A	0.910227	4.89366	3.24289	0.0209868	0.119875	-3.5976	-1.67805		FBGN0038946	#N/A	1.26267	4.99679	3.51761	0.0151574	0.0959627	-3.27613	-1.81938
FBGN0033340	#N/A	0.953947	6.26048	4.29225	0.00645606	0.0416793	-2.74618	-2.19003		FBGN0031248	#N/A	1.21381	4.65335	3.2419	0.0210109	0.119875	-3.59885	-1.67756		FBGN0033248	#N/A	1.21571	6.69386	3.51757	0.0151581	0.0959627	-3.27618	-1.81936
FBGN0043470	#N/A	0.881328	6.24561	4.28718	0.00648935	0.0418375	-2.75197	-2.1878		FBGN0033283	#N/A	1.15337	7.89275	3.24005	0.0210559	0.119957	-3.60118	-1.67663		FBGN0031859	#N/A	0.846372	9.75702	3.51352	0.0152271	0.0961388	-3.28116	-1.81738
FBGN0035239	#N/A	1.17635	7.05423	4.27788	0.00655094	0.0420611	-2.7626	-2.1837		FBGN0032974	#N/A	0.913218	3.61302	3.23689	0.0211331	0.120287	-3.60517	-1.67504		FBGN0030998	#N/A	0.93836	3.69353	3.50916	0.0153017	0.0965055	-3.28652	-1.81526
FBGN0267163	#N/A	0.945042	5.98404	4.27521	0.00656868	0.042152	-2.76564	-2.18252		FBGN0038046	#N/A	0.838605	5.24518	3.23366	0.0212125	0.120423	-3.60925	-1.67341		FBGN0053293	#N/A	1.92812	7.05389	3.50745	0.0153309	0.0965657	-3.28862	-1.81443
FBGN0030801	#N/A	0.739832	4.86674	4.26764	0.00661948	0.0424549	-2.77431	-2.17918		FBGN0038124	#N/A	1.62999	4.42378	3.23319	0.0212239	0.120423	-3.60984	-1.67318		FBGN0037918	#N/A	0.887013	4.90813	3.50716	0.015336	0.0965657	-3.28898	-1.81429
FBGN0039421	#N/A	0.878269	6.21962	4.26344	0.00664783	0.0425903	-2.77912	-2.17732		FBGN0036925	#N/A	1.0376	7.65583	3.23286	0.021232	0.120423	-3.61026	-1.67301		FBGN0051141	#N/A	1.07942	6.81504	3.50601	0.0153557	0.0966374	-3.29039	-1.81373
FBGN0259982	#N/A	0.901499	5.04361	4.26193	0.00665805	0.0426093	-2.78084	-2.17665		FBGN0035490	#N/A	0.964314	4.15319	3.23241	0.0212431	0.120423	-3.61083	-1.67278		FBGN0038166	#N/A	0.873614	5.41429	3.49928	0.0154722	0.0971609	-3.29867	-1.81045
FBGN0262475	#N/A	0.912604	3.3172	4.25744	0.00668857	0.042735	-2.78599	-2.17467		FBGN0015008	#N/A	0.961847	5.51501	3.23212	0.0212503	0.120423	-3.6112	-1.67263		FBGN0030251	#N/A	1.74941	5.71482	3.49805	0.0154936	0.0972202	-3.30019	-1.80985
FBGN0034416	#N/A	0.816074	8.36101	4.25663	0.00669404	0.0427366	-2.78691	-2.17431		FBGN0031859	#N/A	1.18527	9.92647	3.22309	0.0214739	0.121037	-3.6226	-1.66809		FBGN0052161	#N/A	1.94843	6.3194	3.49699	0.0155121	0.0972209	-3.3015	-1.80933
FBGN0039760	#N/A	1.8985	7.18039	4.25021	0.00673803	0.0429344	-2.79428	-2.17147		FBGN0036498	#N/A	0.981376	5.88037	3.22046	0.0215396	0.121167	-3.62593	-1.66676		FBGN0035482	#N/A	1.05286	3.77873	3.49242	0.015592	0.0975432	-3.30713	-1.8071
FBGN0003656	#N/A	0.751272	6.04547	4.24944	0.00674331	0.0429448	-2.79516	-2.17113		FBGN0051806	#N/A	0.894041	7.54698	3.21722	0.0216206	0.121292	-3.63002	-1.66513		FBGN0031417	#N/A	0.830666	6.05676	3.49031	0.015629	0.0976205	-3.30972	-1.80607
FBGN0040305	#N/A	0.878875	3.9994	4.23998	0.00680875	0.0432913	-2.80602	-2.16693		FBGN0030642	#N/A	1.04061	5.19399	3.21564	0.0216604	0.121292	-3.63202	-1.66433		FBGN0260238	#N/A	1.87593	2.04571	3.48931	0.0156467	0.0976263	-3.31096	-1.80558
FBGN0033283	#N/A	0.973945	7.97142	4.23567	0.00683878	0.043433	-2.81097	-2.16502		FBGN0000636	#N/A	0.950309	4.58532	3.21519	0.0216716	0.121297	-3.63259	-1.66411		FBGN0039876	#N/A	1.54281	3.96076	3.48916	0.0156492	0.0976263	-3.31114	-1.80551
FBGN0035993	#N/A	0.884017	4.40165	4.2306	0.00687434	0.0435436	-2.8168	-2.16277		FBGN0262356	#N/A	1.4257	3.07245	3.21282	0.0217315	0.121509	-3.63559	-1.66291		FBGN0036560	#N/A	0.886273	3.97889	3.48754	0.0156778	0.0976263	-3.31314	-1.80471
FBGN0000473	#N/A	2.4057	6.99876	4.22892	0.00688616	0.0435951	-2.81873	-2.16202		FBGN0259794	#N/A	1.02681	8.43455	3.21224	0.0217462	0.121509	-3.63633	-1.66262		FBGN0085194	#N/A	0.912544	3.01837	3.48739	0.0156804	0.0976263	-3.31332	-1.80464
FBGN0052945	#N/A	1.12792	5.29028	4.22793	0.00689314	0.0436102	-2.81987	-2.16158		FBGN0031305	#N/A	2.60852	4.34098	3.20972	0.0218099	0.121725	-3.63952	-1.66135		FBGN0011741	#N/A	0.835591	4.99646	3.48305	0.0157572	0.0977459	-3.31868	-1.80252
FBGN0262360	#N/A	0.966741	4.92289	4.22752	0.00689597	0.0436102	-2.82033	-2.1614		FBGN0052445	#N/A	1.0951	8.45992	3.20083	0.0220365	0.122583	-3.65078	-1.65686		FBGN0033815	#N/A	1.10986	3.73632	3.48296	0.0157587	0.0977459	-3.31879	-1.80248
FBGN0262167	#N/A	1.00644	5.02902	4.22473	0.00691574	0.0436883	-2.82355	-2.16016		FBGN0036075	#N/A	0.83388	6.20121	3.19967	0.0220663	0.122598	-3.65224	-1.65627		FBGN0026371	#N/A	1.24478	4.25354	3.48226	0.0157712	0.0977459	-3.31965	-1.80214
FBGN0033258	#N/A	0.811969	6.3094	4.22375	0.00692268	0.0437087	-2.82468	-2.15973		FBGN0052650	#N/A	1.0671	6.00553	3.19846	0.0220974	0.122598	-3.65378	-1.65566		FBGN0035806	#N/A	1.48408	4.80162	3.48207	0.0157746	0.0977459	-3.31989	-1.80204
FBGN0036973	#N/A	0.752813	4.07794	4.21974	0.00695113	0.0438178	-2.82929	-2.15794		FBGN0267339	#N/A	0.916462	2.76231	3.19832	0.0221011	0.122598	-3.65396	-1.65559		FBGN0262782	#N/A	0.922157	8.31438	3.48135	0.0157873	0.0977667	-3.32077	-1.80169
FBGN0032366	#N/A	0.888888	3.84305	4.21378	0.00699369	0.0439683	-2.83616	-2.15529		FBGN0267796	#N/A	0.838741	5.00781	3.1945	0.0221996	0.122968	-3.6588	-1.65366		FBGN0051694	#N/A	0.899406	7.35619	3.48046	0.0158031	0.0977667	-3.32187	-1.80126
FBGN0030099	#N/A	0.844214	4.74305	4.20105	0.00708565	0.044417	-2.85084	-2.14962		FBGN0029990	#N/A	3.92733	8.04919	3.19447	0.0222004	0.122968	-3.65884	-1.65364		FBGN0038448	#N/A	1.21251	4.81509	3.4792	0.0158256	0.0978446	-3.32343	-1.80064
FBGN0043457	#N/A	1.01363	4.3783	4.19936	0.00709796	0.044417	-2.85279	-2.14887		FBGN0035825	#N/A	1.1782	4.86074	3.19313	0.0222351	0.122968	-3.66054	-1.65296		FBGN0034793	#N/A	0.896743	6.05219	3.47729	0.0158598	0.0979617	-3.32579	-1.7997
FBGN0000158	#N/A	0.968734	1.43741	4.19893	0.00710112	0.044417	-2.85329	-2.14867		FBGN0036461	#N/A	1.03535	3.40447	3.19123	0.0222842	0.123148	-3.66295	-1.652		FBGN0030838	#N/A	0.837749	5.3536	3.47408	0.0159172	0.0981328	-3.32976	-1.79813
FBGN0031559	#N/A	1.07112	4.30289	4.19883	0.00710182	0.044417	-2.85341	-2.14863		FBGN0031611	#N/A	1.27685	3.78485	3.19074	0.0222971	0.123161	-3.66357	-1.65175		FBGN0031564	#N/A	1.17558	4.55387	3.47336	0.0159301	0.0981363	-3.33064	-1.79778
FBGN0038507	#N/A	1.57143	1.72333	4.19719	0.00711385	0.044417	-2.85531	-2.1479		FBGN0033602	#N/A	1.04527	3.90488	3.19015	0.0223124	0.123188	-3.66432	-1.65145		FBGN0038296	#N/A	0.924812	6.71734	3.47132	0.0159669	0.0981835	-3.33317	-1.79678
FBGN0029873	#N/A	0.974865	4.26186	4.19663	0.00711789	0.044417	-2.85595	-2.14765		FBGN0028380	#N/A	1.88756	4.54147	3.18845	0.0223566	0.123375	-3.66648	-1.65059		FBGN0039552	#N/A	0.983446	4.95834	3.46935	0.0160023	0.0983213	-3.33559	-1.79582
FBGN0037964	#N/A	0.746957	2.23801	4.19062	0.00716201	0.0445506	-2.86289	-2.14497		FBGN0261816	#N/A	1.61719	5.90773	3.187	0.0223945	0.123526	-3.66832	-1.64986		FBGN0030700	#N/A	1.07014	3.36817	3.46727	0.01604	0.098501	-3.33817	-1.7948
FBGN0260390	#N/A	0.947657	4.82278	4.18935	0.00717136	0.0445852	-2.86436	-2.1444		FBGN0004052	#N/A	1.59561	2.55326	3.18469	0.0224549	0.123753	-3.67125	-1.64869		FBGN0016054	#N/A	0.941577	3.32698	3.46407	0.016098	0.0986231	-3.34213	-1.79323
FBGN0001206	#N/A	0.797559	2.7503	4.18775	0.00718322	0.0446244	-2.86621	-2.14368		FBGN0037147	#N/A	0.928113	7.1129	3.18418	0.0224681	0.123753	-3.67189	-1.64843		FBGN0040629	#N/A	0.934458	4.24341	3.46384	0.0161021	0.0986231	-3.34241	-1.79312
FBGN0036698	#N/A	1.12526	3.30071	4.18747	0.00718526	0.0446244	-2.86653	-2.14356		FBGN0037652	#N/A	1.32306	4.87927	3.18404	0.0224718	0.123753	-3.67207	-1.64836		FBGN0052425	#N/A	0.85076	6.23208	3.46293	0.0161188	0.0986558	-3.34354	-1.79267
FBGN0030040	#N/A	0.895847	6.28301	4.18434	0.00720848	0.0447336	-2.87016	-2.14216		FBGN0038986	#N/A	0.816575	3.69136	3.18347	0.0224868	0.123753	-3.6728	-1.64807		FBGN0020300	#N/A	0.885644	4.14649	3.46051	0.0161627	0.0987822	-3.34653	-1.79148
FBGN0035150	#N/A	0.741429	3.9379	4.18407	0.00721044	0.0447336	-2.87047	-2.14204		FBGN0039421	#N/A	1.00103	6.16921	3.18342	0.0224881	0.123753	-3.67286	-1.64805		FBGN0036587	#N/A	1.31568	3.87534	3.45955	0.0161804	0.0987822	-3.34772	-1.79101
FBGN0036766	#N/A	0.753729	8.0444	4.17796	0.00725596	0.0448977	-2.87754	-2.13931		FBGN0260767	#N/A	0.996274	5.35355	3.18285	0.022503	0.123753	-3.67358	-1.64776		FBGN0034210	#N/A	0.845443	4.98761	3.45635	0.0162389	0.0989937	-3.35167	-1.78944
FBGN0040892	#N/A	1.26068	1.57106	4.17262	0.00729604	0.0451219	-2.88373	-2.13691		FBGN0051832	#N/A	2.09438	1.79649	3.17913	0.022601	0.124092	-3.67831	-1.64587		FBGN0063491	#N/A	1.60774	7.68249	3.45317	0.0162974	0.0991759	-3.35561	-1.78788
FBGN0035838	#N/A	0.98522	2.20509	4.17054	0.0073117	0.0451951	-2.88614	-2.13598		FBGN0033813	#N/A	1.01308	4.3682	3.17764	0.0226403	0.1242	-3.6802	-1.64512		FBGN0262170	#N/A	1.17217	3.31041	3.45288	0.0163028	0.0991759	-3.35598	-1.78774
FBGN0015572	#N/A	0.800341	2.83824	4.16862	0.00732621	0.0452372	-2.88837	-2.13512		FBGN0051106	#N/A	1.57997	4.85845	3.17753	0.0226431	0.1242	-3.68034	-1.64506		FBGN0052667	#N/A	1.48969	7.86684	3.44812	0.0163907	0.09935	-3.36187	-1.7854
FBGN0000166	#N/A	1.64788	1.36264	4.16485	0.00735472	0.0453419	-2.89273	-2.13343		FBGN0036029	#N/A	0.840168	7.73709	3.1754	0.0226996	0.124394	-3.68305	-1.64398		FBGN0004391	#N/A	1.35999	4.26355	3.44646	0.0164215	0.0993806	-3.36393	-1.78459
FBGN0036331	#N/A	1.00533	3.03178	4.16	0.00739168	0.0455221	-2.89836	-2.13126		FBGN0038166	#N/A	0.823318	5.38914	3.17433	0.022728	0.124492	-3.68441	-1.64344		FBGN0032422	#N/A	1.17596	6.31988	3.43916	0.0165578	0.0996885	-3.37298	-1.781
FBGN0033339	#N/A	0.877108	6.04742	4.15846	0.00740345	0.0455469	-2.90015	-2.13057		FBGN0034263	#N/A	0.909752	7.34921	3.17169	0.022798	0.124506	-3.68776	-1.6421		FBGN0011327	#N/A	1.37947	6.35586	3.43661	0.0166057	0.0998736	-3.37614	-1.77974
FBGN0043900	#N/A	0.868784	4.28352	4.15522	0.00742829	0.045652	-2.90391	-2.12911		FBGN0032669	#N/A	1.61815	5.68189	3.16881	0.0228751	0.124506	-3.69143	-1.64064		FBGN0019830	#N/A	1.12509	7.27123	3.43222	0.0166886	0.100269	-3.38159	-1.77758
FBGN0033187	#N/A	0.814153	4.00861	4.15235	0.00745036	0.0457637	-2.90725	-2.12782		FBGN0051679	#N/A	1.38305	6.15532	3.16879	0.0228754	0.124506	-3.69144	-1.64063		FBGN0051217	#N/A	0.88087	4.85644	3.43098	0.0167121	0.100332	-3.38313	-1.77697
FBGN0041246	#N/A	1.08087	2.61188	4.15081	0.00746226	0.0458129	-2.90904	-2.12713		FBGN0031831	#N/A	1.0463	7.63727	3.16733	0.0229147	0.124507	-3.69331	-1.63989		FBGN0039118	#N/A	0.907048	5.52793	3.42554	0.0168154	0.100875	-3.38988	-1.77429
FBGN0034627	#N/A	0.74533	2.54059	4.14655	0.00749518	0.0459389	-2.91398	-2.12522		FBGN0036422	#N/A	0.992381	6.5703	3.16684	0.0229276	0.124507	-3.69392	-1.63964		FBGN0050461	#N/A	1.0565	5.86736	3.41784	0.016963	0.101552	-3.39945	-1.7705
FBGN0037304	#N/A	0.770284	1.28238	4.1449	0.00750802	0.0459389	-2.91591	-2.12447		FBGN0030215	#N/A	1.24895	5.43413	3.16555	0.0229622	0.12456	-3.69557	-1.63899		FBGN0034887	#N/A	1.03371	5.10896	3.41721	0.0169752	0.101573	-3.40023	-1.77019
FBGN0038217	#N/A	0.926053	5.36922	4.14402	0.00751485	0.0459389	-2.91693	-2.12408		FBGN0036016	#N/A	0.895434	6.78566	3.16397	0.0230047	0.124733	-3.69758	-1.63818		FBGN0030077	#N/A	0.821139	2.35917	3.41658	0.0169875	0.101594	-3.40102	-1.76987
FBGN0040467	#N/A	0.922469	4.0394	4.14374	0.00751706	0.0459389	-2.91726	-2.12395		FBGN0038953	#N/A	0.925055	4.13398	3.16261	0.0230415	0.124818	-3.69931	-1.63749		FBGN0037898	#N/A	0.878861	4.57298	3.41426	0.0170323	0.101692	-3.40391	-1.76873
FBGN0030640	#N/A	0.775024	5.0097	4.14216	0.00752934	0.0459389	-2.91909	-2.12324		FBGN0038738	#N/A	2.4631	6.66371	3.15891	0.0231415	0.125028	-3.70403	-1.63561		FBGN0029152	#N/A	0.971191	5.88611	3.41393	0.0170386	0.101692	-3.40432	-1.76857
FBGN0027588	#N/A	0.743569	7.01824	4.14213	0.0075296	0.0459389	-2.91913	-2.12323		FBGN0038539	#N/A	1.06365	7.55635	3.15855	0.0231511	0.125028	-3.70448	-1.63543		FBGN0262874	#N/A	1.54026	1.40262	3.41211	0.0170739	0.101731	-3.40658	-1.76767
FBGN0026565	#N/A	0.903117	6.43875	4.13788	0.0075628	0.0460696	-2.92407	-2.12132		FBGN0045827	#N/A	1.12471	9.17639	3.15673	0.0232004	0.125126	-3.70679	-1.6345		FBGN0037485	#N/A	1.16035	3.80464	3.41177	0.0170806	0.101731	-3.40701	-1.7675
FBGN0032117	#N/A	0.807136	6.01645	4.13738	0.00756674	0.0460698	-2.92466	-2.12109		FBGN0038326	#N/A	1.17721	6.36724	3.1567	0.0232013	0.125126	-3.70683	-1.63449		FBGN0035078	#N/A	0.829732	5.63287	3.41053	0.0171046	0.101773	-3.40854	-1.76689
FBGN0040628	#N/A	1.14834	3.74518	4.13652	0.00757346	0.0460869	-2.92566	-2.12071		FBGN0036015	#N/A	2.04314	6.48896	3.15512	0.0232442	0.125211	-3.70884	-1.63369		FBGN0016123	#N/A	1.7905	6.89628	3.40975	0.0171198	0.101812	-3.40952	-1.7665
FBGN0263832	#N/A	0.77459	5.28808	4.12925	0.00763083	0.0463815	-2.93413	-2.11743		FBGN0028738	#N/A	1.44658	1.89643	3.14497	0.0235225	0.12599	-3.72178	-1.62852		FBGN0260639	#N/A	1.04444	4.38693	3.40288	0.0172542	0.102246	-3.41808	-1.76311
FBGN0030659	#N/A	0.721626	3.78028	4.12888	0.0076337	0.0463815	-2.93455	-2.11726		FBGN0011768	#N/A	1.16223	7.11235	3.14462	0.0235319	0.12599	-3.72222	-1.62834		FBGN0032405	#N/A	1.0663	3.46759	3.4	0.0173108	0.102414	-3.42166	-1.76168
FBGN0033085	#N/A	1.19341	3.7208	4.12152	0.00769228	0.0466652	-2.94314	-2.11394		FBGN0053056	#N/A	1.07497	4.86259	3.14214	0.0236004	0.126061	-3.72538	-1.62708		FBGN0025879	#N/A	1.03015	4.42545	3.39357	0.017438	0.10297	-3.42967	-1.7585
FBGN0032467	#N/A	0.769042	6.22939	4.11235	0.00776594	0.0468485	-2.95384	-2.10981		FBGN0020545	#N/A	0.955225	7.05726	3.14208	0.0236023	0.126061	-3.72547	-1.62704		FBGN0053307	#N/A	0.924883	5.74196	3.38946	0.0175201	0.103142	-3.43481	-1.75646
FBGN0037481	#N/A	1.04239	3.13416	4.10663	0.00781234	0.047054	-2.96053	-2.10722		FBGN0036112	#N/A	1.31781	1.37352	3.13971	0.023668	0.126297	-3.72849	-1.62584		FBGN0030722	#N/A	1.20862	6.14786	3.38334	0.0176428	0.103559	-3.44244	-1.75343
FBGN0035583	#N/A	0.723322	4.80907	4.10399	0.00783382	0.0471351	-2.96361	-2.10603		FBGN0262882	#N/A	1.30185	5.24241	3.13843	0.0237034	0.126372	-3.73011	-1.62519		FBGN0263982	#N/A	0.990888	8.40528	3.38311	0.0176475	0.103559	-3.44273	-1.75332
FBGN0037922	#N/A	0.757507	4.75982	4.10199	0.00785018	0.0471753	-2.96596	-2.10512		FBGN0035481	#N/A	1.11299	4.94692	3.13787	0.023719	0.126398	-3.73083	-1.6249		FBGN0030739	#N/A	1.12976	3.21441	3.3828	0.0176537	0.103559	-3.44312	-1.75316
FBGN0036670	#N/A	0.876522	4.07661	4.09888	0.0078756	0.0472898	-2.96959	-2.10372		FBGN0038524	#N/A	0.823882	4.25877	3.1344	0.023816	0.1268	-3.73527	-1.62313		FBGN0037975	#N/A	0.9471	5.2333	3.38177	0.0176745	0.10358	-3.44441	-1.75265
FBGN0267408	#N/A	1.23901	7.10124	4.09554	0.00790313	0.047336	-2.9735	-2.1022		FBGN0033168	#N/A	1.84574	6.15995	3.13172	0.0238908	0.126969	-3.73868	-1.62177		FBGN0261293	#N/A	1.56125	1.87707	3.38097	0.0176906	0.103622	-3.4454	-1.75226
FBGN0028531	#N/A	1.04588	7.1039	4.08615	0.00798086	0.0476785	-2.98449	-2.09795		FBGN0037239	#N/A	0.875081	6.9181	3.13066	0.0239207	0.127029	-3.74003	-1.62123		FBGN0259140	#N/A	1.06737	2.83615	3.37458	0.0178202	0.104119	-3.45339	-1.74909
FBGN0003388	#N/A	0.713851	1.3428	4.08255	0.00801092	0.0478096	-2.98871	-2.09632		FBGN0034423	#N/A	0.799744	4.17882	3.13055	0.0239237	0.127029	-3.74017	-1.62117		FBGN0033337	#N/A	0.824228	5.08759	3.37416	0.0178288	0.104119	-3.45391	-1.74888
FBGN0051337	#N/A	1.37334	1.63752	4.08057	0.00802753	0.0478844	-2.99103	-2.09542		FBGN0032774	#N/A	0.944316	6.90851	3.12923	0.023961	0.127113	-3.74187	-1.62049		FBGN0003861	#N/A	0.846428	8.5356	3.37322	0.017848	0.10417	-3.45509	-1.74841
FBGN0036492	#N/A	0.828245	3.39022	4.07805	0.00804872	0.0479622	-2.99399	-2.09427		FBGN0051226	#N/A	2.08801	9.47855	3.12803	0.0239947	0.127177	-3.74339	-1.61989		FBGN0033221	#N/A	1.9085	5.96949	3.37274	0.0178577	0.10417	-3.45569	-1.74817
FBGN0035887	#N/A	1.43688	1.68348	4.07635	0.00806302	0.0480231	-2.99599	-2.0935		FBGN0027568	#N/A	0.999999	6.38831	3.12383	0.0241135	0.127608	-3.74876	-1.61774		FBGN0015794	#N/A	1.17792	6.73014	3.37111	0.0178911	0.10417	-3.45773	-1.74736
FBGN0267347	#N/A	1.3747	4.09265	4.07013	0.00811565	0.0482633	-3.00329	-2.09068		FBGN0265265	#N/A	0.936188	5.14397	3.12351	0.0241227	0.127608	-3.74917	-1.61757		FBGN0263621	#N/A	0.994459	7.38977	3.36846	0.0179453	0.104277	-3.46103	-1.74605
FBGN0028532	#N/A	1.37747	4.95238	4.0677	0.00813635	0.0483268	-3.00615	-2.08957		FBGN0001248	#N/A	1.23278	7.62104	3.12272	0.0241451	0.127608	-3.75018	-1.61717		FBGN0036208	#N/A	0.845269	2.6673	3.36513	0.0180138	0.104407	-3.4652	-1.74439
FBGN0266195	#N/A	0.902221	3.81024	4.06743	0.00813865	0.0483268	-3.00646	-2.08945		FBGN0024191	#N/A	0.949701	3.91123	3.12249	0.0241516	0.127608	-3.75048	-1.61705		FBGN0003140	#N/A	0.996002	5.36652	3.36443	0.0180282	0.104407	-3.46607	-1.74405
FBGN0038326	#N/A	0.786969	6.55137	4.06495	0.00815981	0.0484037	-3.00938	-2.08832		FBGN0053995	#N/A	1.2929	5.55017	3.12089	0.0241971	0.127645	-3.75252	-1.61624		FBGN0036466	#N/A	3.33376	3.60249	3.36235	0.0180712	0.104556	-3.46868	-1.74301
FBGN0031876	#N/A	0.813361	2.61735	4.06092	0.00819433	0.0485363	-3.01411	-2.08649		FBGN0038876	#N/A	0.870129	5.90188	3.11947	0.0242375	0.127775	-3.75433	-1.61551		FBGN0038681	#N/A	1.31975	5.54435	3.36222	0.0180739	0.104556	-3.46884	-1.74295
FBGN0053490	#N/A	1.13613	4.86837	4.05723	0.00822604	0.0486494	-3.01845	-2.08481		FBGN0031094	#N/A	0.803341	5.38946	3.11681	0.0243135	0.128061	-3.75773	-1.61415		FBGN0033372	#N/A	1.22279	4.56547	3.3611	0.0180971	0.104639	-3.47025	-1.74239
FBGN0030959	#N/A	1.17962	6.29102	4.05247	0.00826723	0.0488409	-3.02405	-2.08264		FBGN0004087	#N/A	1.5501	3.81384	3.11641	0.0243249	0.128064	-3.75824	-1.61395		FBGN0039616	#N/A	0.919465	4.95893	3.35994	0.0181211	0.104674	-3.4717	-1.74182
FBGN0035640	#N/A	0.793744	4.32047	4.04918	0.00829584	0.0489392	-3.02793	-2.08114		FBGN0031558	#N/A	2.45759	5.89421	3.11499	0.0243657	0.128109	-3.76006	-1.61322		FBGN0260459	#N/A	0.849485	5.81964	3.35003	0.0183282	0.105445	-3.48412	-1.73688
FBGN0039030	#N/A	1.01866	6.77215	4.04568	0.00832637	0.049021	-3.03205	-2.07954		FBGN0038029	#N/A	0.855455	2.16561	3.11486	0.0243693	0.128109	-3.76022	-1.61316		FBGN0032434	#N/A	0.882135	3.16684	3.34966	0.0183359	0.105445	-3.48458	-1.7367
FBGN0036421	#N/A	0.840437	5.56391	4.04364	0.00834416	0.0491012	-3.03444	-2.07862		FBGN0038129	#N/A	0.810917	4.24081	3.11464	0.0243756	0.128109	-3.76051	-1.61304		FBGN0265630	#N/A	0.882206	4.95953	3.34918	0.0183459	0.105449	-3.48518	-1.73646
FBGN0031575	#N/A	0.79943	5.94223	4.03993	0.00837679	0.0491948	-3.03882	-2.07692		FBGN0002719	#N/A	1.14782	7.39309	3.11013	0.0245055	0.128306	-3.76628	-1.61074		FBGN0264503	#N/A	1.06627	2.61329	3.34876	0.0183547	0.105449	-3.4857	-1.73625
FBGN0032166	#N/A	0.787347	5.33224	4.03836	0.00839061	0.0492514	-3.04067	-2.07621		FBGN0039850	#N/A	1.28836	4.75233	3.10375	0.0246904	0.128834	-3.77444	-1.60747		FBGN0004087	#N/A	1.55531	3.81645	3.34288	0.0184791	0.105876	-3.49308	-1.73332
FBGN0263237	#N/A	0.860608	3.92014	4.03486	0.00842154	0.0493591	-3.0448	-2.07461		FBGN0034541	#N/A	0.800334	1.9596	3.10322	0.0247059	0.128834	-3.77512	-1.6072		FBGN0035346	#N/A	0.809297	5.50228	3.34268	0.0184834	0.105876	-3.49334	-1.73322
FBGN0037229	#N/A	1.14	2.70466	4.03369	0.00843193	0.0493954	-3.04618	-2.07407		FBGN0037004	#N/A	1.10669	6.69909	3.10321	0.024706	0.128834	-3.77513	-1.6072		FBGN0050431	#N/A	1.93807	4.13973	3.33889	0.0185639	0.106181	-3.49809	-1.73133
FBGN0035483	#N/A	0.793604	6.6407	4.02977	0.00846677	0.0495256	-3.05081	-2.07228		FBGN0039139	#N/A	1.01438	3.99561	3.09755	0.0248715	0.129439	-3.78238	-1.6043		FBGN0035204	#N/A	0.836822	7.2931	3.3369	0.0186064	0.106341	-3.50058	-1.73034
FBGN0024889	#N/A	0.692166	6.33932	4.02721	0.00848962	0.0496099	-3.05383	-2.07111		FBGN0036850	#N/A	0.904773	4.14493	3.09404	0.0249748	0.129814	-3.78688	-1.6025		FBGN0011737	#N/A	0.919483	5.62951	3.33436	0.0186607	0.106447	-3.50377	-1.72907
FBGN0264344	#N/A	1.3528	4.70177	4.0225	0.00853182	0.0497424	-3.05939	-2.06896		FBGN0035730	#N/A	0.868821	5.82086	3.09387	0.0249798	0.129814	-3.7871	-1.60241		FBGN0036809	#N/A	0.942972	4.26967	3.33316	0.0186866	0.106447	-3.50529	-1.72847
FBGN0034477	#N/A	0.747753	6.41808	4.02232	0.00853343	0.0497424	-3.0596	-2.06888		FBGN0036708	#N/A	1.36466	6.62242	3.09223	0.025028	0.12991	-3.78919	-1.60157		FBGN0032266	#N/A	1.44201	3.59591	3.33281	0.018694	0.106447	-3.50572	-1.7283
FBGN0264738	#N/A	1.37351	2.75718	4.00866	0.00865731	0.0503399	-3.07576	-2.06262		FBGN0010197	#N/A	0.856471	2.72254	3.08915	0.0251193	0.130097	-3.79315	-1.59999		FBGN0023395	#N/A	0.858269	2.18426	3.33276	0.0186952	0.106447	-3.50579	-1.72827
FBGN0052568	#N/A	1.37251	3.76813	4.00777	0.00866546	0.0503475	-3.07682	-2.06221		FBGN0037064	#N/A	0.938072	8.59965	3.08794	0.0251552	0.130145	-3.79469	-1.59937		FBGN0050295	#N/A	1.15148	3.06022	3.32563	0.0188491	0.106818	-3.51475	-1.72471
FBGN0052564	#N/A	1.98959	1.84069	4.00422	0.008698	0.0504518	-3.08102	-2.06058		FBGN0285892	#N/A	0.991734	3.99236	3.08486	0.0252469	0.130409	-3.79865	-1.59779		FBGN0001992	#N/A	0.84887	2.86113	3.32219	0.0189238	0.107033	-3.51907	-1.72299
FBGN0017551	#N/A	0.983806	4.57575	4.00372	0.00870256	0.0504534	-3.08161	-2.06035		FBGN0038083	#N/A	1.98882	1.93327	3.08088	0.0253659	0.130578	-3.80375	-1.59575		FBGN0028560	#N/A	1.39152	6.98695	3.32061	0.0189583	0.107176	-3.52105	-1.7222
FBGN0036486	#N/A	1.15668	3.31611	4.00228	0.00871586	0.0504807	-3.08332	-2.05969		FBGN0031092	#N/A	0.883688	4.96453	3.08084	0.0253672	0.130578	-3.80381	-1.59573		FBGN0262146	#N/A	2.63858	5.03036	3.31953	0.0189818	0.107257	-3.52241	-1.72166
FBGN0031723	#N/A	0.868475	7.73361	3.99831	0.00875244	0.0505956	-3.08801	-2.05787		FBGN0263047	#N/A	1.14984	3.96271	3.0804	0.0253804	0.13059	-3.80437	-1.5955		FBGN0034165	#N/A	0.998113	5.08503	3.31199	0.0191475	0.107807	-3.5319	-1.71789
FBGN0262987	#N/A	2.1676	1.63794	3.99827	0.00875288	0.0505956	-3.08807	-2.05785		FBGN0037359	#N/A	0.811399	4.82226	3.07837	0.0254414	0.130732	-3.80697	-1.59446		FBGN0042627	#N/A	0.849984	7.73197	3.31073	0.0191752	0.107807	-3.53348	-1.71726
FBGN0262962	#N/A	1.22746	2.21251	3.99593	0.00877448	0.0506383	-3.09083	-2.05678		FBGN0037228	#N/A	1.30141	3.70175	3.07359	0.0255857	0.130749	-3.81311	-1.592		FBGN0034363	#N/A	0.815705	7.21526	3.31071	0.0191757	0.107807	-3.53351	-1.71725
FBGN0004430	#N/A	1.54897	4.4339	3.99125	0.00881803	0.0507079	-3.09638	-2.05463		FBGN0010421	#N/A	1.61525	5.34078	3.07349	0.0255887	0.130749	-3.81324	-1.59195		FBGN0040376	#N/A	0.869561	5.0622	3.30675	0.0192634	0.107932	-3.53849	-1.71527
FBGN0035425	#N/A	0.730144	5.42872	3.98704	0.00885741	0.0508998	-3.10138	-2.05269		FBGN0032636	#N/A	0.817408	6.28994	3.07251	0.0256185	0.130787	-3.8145	-1.59145		FBGN0259228	#N/A	0.838522	4.75696	3.30667	0.0192653	0.107932	-3.5386	-1.71522
FBGN0043005	#N/A	0.746854	2.51469	3.98584	0.00886875	0.0509153	-3.10281	-2.05214		FBGN0016047	#N/A	0.863528	2.25098	3.06676	0.0257936	0.131454	-3.8219	-1.58849		FBGN0036993	#N/A	0.807236	3.97718	3.30643	0.0192706	0.107932	-3.5389	-1.71511
FBGN0052986	#N/A	0.838607	4.83158	3.98254	0.00889982	0.0510582	-3.10673	-2.05062		FBGN0050431	#N/A	1.80625	4.07382	3.06331	0.0258991	0.131764	-3.82632	-1.58672		FBGN0030912	#N/A	0.962333	2.31521	3.30379	0.0193294	0.108013	-3.54223	-1.71378
FBGN0263761	#N/A	2.32791	2.38572	3.98077	0.00891649	0.0511129	-3.10883	-2.04981		FBGN0010105	#N/A	0.833712	2.09204	3.06043	0.0259876	0.1321	-3.83002	-1.58523		FBGN0030624	#N/A	0.942443	7.32635	3.30365	0.0193326	0.108013	-3.54241	-1.71371
FBGN0033149	#N/A	0.739921	4.99066	3.97989	0.00892477	0.0511129	-3.10987	-2.0494		FBGN0050099	#N/A	1.03737	5.55756	3.05943	0.0260186	0.132152	-3.83132	-1.58472		FBGN0029531	#N/A	1.10095	1.65257	3.30286	0.0193502	0.108013	-3.5434	-1.71332
FBGN0021875	#N/A	0.759536	3.97671	3.97782	0.00894445	0.0512	-3.11234	-2.04845		FBGN0053490	#N/A	0.829533	5.03249	3.05937	0.0260203	0.132152	-3.83139	-1.58469		FBGN0050008	#N/A	0.857317	9.91804	3.30044	0.0194042	0.108162	-3.54644	-1.7121
FBGN0052137	#N/A	0.724672	3.39652	3.9761	0.00896072	0.0512682	-3.11438	-2.04766		FBGN0020300	#N/A	0.78344	4.09538	3.0588	0.0260379	0.132185	-3.83212	-1.58439		FBGN0036910	#N/A	1.23258	4.32358	3.29595	0.0195052	0.108534	-3.55211	-1.70985
FBGN0032487	#N/A	0.819991	4.68638	3.96604	0.00905696	0.0516932	-3.12635	-2.04302		FBGN0050148	#N/A	1.5962	2.04716	3.05623	0.0261173	0.13247	-3.83542	-1.58307		FBGN0032503	#N/A	0.946079	5.54793	3.29541	0.0195172	0.108549	-3.55278	-1.70958
FBGN0025837	#N/A	1.02471	3.17812	3.96331	0.00908327	0.0518182	-3.1296	-2.04176		FBGN0040519	#N/A	1.77101	9.43189	3.05452	0.0261705	0.132629	-3.83763	-1.58219		FBGN0000536	#N/A	0.992325	5.02873	3.29483	0.0195305	0.108571	-3.55352	-1.70929
FBGN0031529	#N/A	0.761378	5.35474	3.96062	0.00910925	0.0519099	-3.1328	-2.04052		FBGN0029737	#N/A	1.27374	5.93142	3.04984	0.0263163	0.132806	-3.84366	-1.57977		FBGN0041780	#N/A	1.57906	3.27639	3.29231	0.0195873	0.108835	-3.5567	-1.70803
FBGN0032454	#N/A	0.716932	5.63607	3.96028	0.00911258	0.0519099	-3.13321	-2.04036		FBGN0261975	#N/A	0.845956	6.10387	3.04745	0.0263912	0.132806	-3.84674	-1.57854		FBGN0259712	#N/A	1.36347	2.14776	3.28941	0.0196531	0.109045	-3.56036	-1.70657
FBGN0050281	#N/A	1.56394	2.52687	3.95886	0.00912632	0.0519379	-3.13489	-2.0397		FBGN0261112	#N/A	0.913344	6.74446	3.0468	0.0264114	0.132806	-3.84756	-1.57821		FBGN0025693	#N/A	0.911935	2.75651	3.2852	0.0197491	0.109333	-3.56568	-1.70445
FBGN0051806	#N/A	1.00735	7.4793	3.95761	0.00913846	0.0519568	-3.13638	-2.03913		FBGN0039249	#N/A	0.802796	4.60579	3.04655	0.0264194	0.132806	-3.84789	-1.57808		FBGN0035316	#N/A	1.03769	6.05446	3.28508	0.0197519	0.109333	-3.56583	-1.70439
FBGN0038976	#N/A	0.687046	6.2188	3.94875	0.00922504	0.0523331	-3.14695	-2.03503		FBGN0051525	#N/A	1.01977	4.88979	3.04505	0.0264663	0.132975	-3.84982	-1.57731		FBGN0031861	#N/A	0.79376	6.58615	3.28106	0.0198438	0.109385	-3.5709	-1.70238
FBGN0287204	#N/A	1.06166	4.15213	3.94856	0.00922688	0.0523331	-3.14717	-2.03495		FBGN0036311	#N/A	0.897348	7.37619	3.04352	0.0265146	0.133058	-3.8518	-1.57651		FBGN0039425	#N/A	1.02546	7.15988	3.28017	0.0198643	0.109385	-3.57203	-1.70193
FBGN0000451	#N/A	0.718858	1.7229	3.94616	0.00925051	0.0523914	-3.15004	-2.03383		FBGN0036288	#N/A	0.948525	5.16782	3.04268	0.0265411	0.133134	-3.85288	-1.57608		FBGN0053322	#N/A	0.874161	5.99526	3.27927	0.0198851	0.109448	-3.57317	-1.70147
FBGN0026314	#N/A	0.682661	6.90881	3.93469	0.00936432	0.0528431	-3.16373	-2.02852		FBGN0037023	#N/A	1.35098	4.83172	3.04038	0.0266138	0.133204	-3.85584	-1.57489		FBGN0039525	#N/A	0.815061	4.71678	3.277	0.0199375	0.109554	-3.57604	-1.70033
FBGN0063499	#N/A	1.07836	3.10387	3.93405	0.00937067	0.0528431	-3.16449	-2.02823		FBGN0024889	#N/A	0.795753	6.2985	3.04002	0.0266249	0.133204	-3.8563	-1.57471		FBGN0029603	#N/A	0.898666	3.8986	3.27282	0.0200341	0.109703	-3.58131	-1.69823
FBGN0032822	#N/A	0.737591	3.71626	3.92684	0.00944309	0.053175	-3.17311	-2.02489		FBGN0052240	#N/A	0.821945	7.82898	3.0388	0.0266635	0.133204	-3.85787	-1.57408		FBGN0051221	#N/A	0.806282	4.79418	3.27115	0.0200731	0.109703	-3.58343	-1.69739
FBGN0031496	#N/A	0.765697	4.20757	3.92232	0.00948883	0.0533107	-3.17852	-2.02279		FBGN0024973	#N/A	1.12255	5.20285	3.03763	0.0267009	0.133204	-3.85938	-1.57347		FBGN0040238	#N/A	0.905139	4.25518	3.27106	0.0200751	0.109703	-3.58354	-1.69734
FBGN0030500	#N/A	0.806259	2.64464	3.91979	0.00951452	0.0533542	-3.18155	-2.02161		FBGN0036492	#N/A	0.915806	3.35671	3.03695	0.0267225	0.133204	-3.86026	-1.57312		FBGN0003326	#N/A	1.2965	2.51939	3.26926	0.020117	0.109741	-3.58582	-1.69644
FBGN0027505	#N/A	0.726401	7.13021	3.91967	0.00951572	0.0533542	-3.18169	-2.02156		FBGN0040337	#N/A	0.789376	4.70758	3.03653	0.0267357	0.133204	-3.8608	-1.57291		FBGN0262479	#N/A	1.26494	5.37054	3.26817	0.0201426	0.109781	-3.58721	-1.69588
FBGN0024957	#N/A	0.961157	6.69005	3.91404	0.00957321	0.053651	-3.18844	-2.01894		FBGN0259982	#N/A	0.818047	5.09617	3.03574	0.0267607	0.133273	-3.86181	-1.5725		FBGN0037801	#N/A	0.80715	3.88868	3.26814	0.0201431	0.109781	-3.58724	-1.69587
FBGN0034279	#N/A	0.882741	3.4991	3.91343	0.00957947	0.0536606	-3.18917	-2.01866		FBGN0051007	#N/A	0.985935	7.79531	3.03402	0.0268156	0.13343	-3.86403	-1.57161		FBGN0243514	#N/A	1.8865	3.92538	3.26554	0.0202041	0.109918	-3.59053	-1.69456
FBGN0032752	#N/A	0.672393	3.61955	3.91161	0.00959811	0.0537048	-3.19134	-2.01781		FBGN0261386	#N/A	1.35267	1.85851	3.03226	0.0268719	0.133533	-3.86631	-1.5707		FBGN0032483	#N/A	0.979799	7.2564	3.26297	0.0202644	0.110121	-3.59379	-1.69327
FBGN0037023	#N/A	0.834266	5.07924	3.9115	0.00959921	0.0537048	-3.19147	-2.01776		FBGN0263748	#N/A	1.14176	5.91805	3.03047	0.0269292	0.133644	-3.86861	-1.56978		FBGN0267978	#N/A	0.820921	2.71421	3.26266	0.0202715	0.110121	-3.59417	-1.69311
FBGN0039474	#N/A	1.18308	7.81766	3.90911	0.00962387	0.0537048	-3.19435	-2.01665		FBGN0037937	#N/A	1.33696	1.58052	3.0299	0.0269473	0.133644	-3.86934	-1.56948		FBGN0264672	#N/A	0.779963	4.69568	3.26047	0.0203232	0.110351	-3.59695	-1.69201
FBGN0015625	#N/A	1.17427	3.94842	3.90632	0.00965267	0.0537361	-3.19769	-2.01535		FBGN0085484	#N/A	1.19842	6.2695	3.0285	0.0269926	0.133805	-3.87116	-1.56876		FBGN0037087	#N/A	0.794357	5.65831	3.25896	0.0203588	0.110441	-3.59885	-1.69125
FBGN0030673	#N/A	0.844419	2.96875	3.90398	0.00967686	0.0537834	-3.20049	-2.01427		FBGN0042627	#N/A	0.900921	7.75744	3.02725	0.0270326	0.133948	-3.87276	-1.56811		FBGN0051855	#N/A	0.927779	5.29793	3.25635	0.0204206	0.110505	-3.60216	-1.68993
FBGN0005596	#N/A	0.876481	4.10021	3.90294	0.0096877	0.0538058	-3.20175	-2.01378		FBGN0038581	#N/A	0.862327	4.72331	3.02176	0.0272099	0.134535	-3.87985	-1.56527		FBGN0050039	#N/A	1.46623	6.74085	3.25592	0.0204309	0.110505	-3.60271	-1.68971
FBGN0260741	#N/A	0.735676	3.25064	3.90025	0.00971561	0.0538845	-3.20497	-2.01253		FBGN0035591	#N/A	1.20334	3.58066	3.02151	0.0272179	0.134535	-3.88017	-1.56515		FBGN0039576	#N/A	0.851716	6.93797	3.25469	0.0204602	0.11058	-3.60427	-1.68909
FBGN0028292	#N/A	0.714692	3.58173	3.89375	0.0097836	0.0541196	-3.21277	-2.0095		FBGN0037433	#N/A	0.938631	6.03637	3.01757	0.0273463	0.134879	-3.88526	-1.5631		FBGN0038655	#N/A	0.956615	7.73614	3.25191	0.0205262	0.110621	-3.60779	-1.68769
FBGN0038993	#N/A	0.667528	6.6816	3.89303	0.00979119	0.0541196	-3.21364	-2.00916		FBGN0036180	#N/A	0.864013	7.3369	3.01526	0.0274217	0.13515	-3.88825	-1.5619		FBGN0032176	#N/A	1.23474	4.19972	3.25087	0.020551	0.110621	-3.6091	-1.68717
FBGN0027950	#N/A	0.73152	4.86852	3.89295	0.009792	0.0541196	-3.21373	-2.00913		FBGN0265626	#N/A	1.02006	8.15445	3.01117	0.0275556	0.135288	-3.89352	-1.55979		FBGN0002732	#N/A	0.8017	1.60017	3.24546	0.0206807	0.111001	-3.61596	-1.68443
FBGN0038769	#N/A	0.717838	2.74524	3.89269	0.00979477	0.0541196	-3.21405	-2.00901		FBGN0260230	#N/A	0.81073	4.20776	3.00787	0.0276645	0.135573	-3.8978	-1.55808		FBGN0026593	#N/A	0.815301	5.17055	3.24408	0.020714	0.111077	-3.61772	-1.68374
FBGN0030290	#N/A	0.761458	6.07589	3.89093	0.00981326	0.0541494	-3.21616	-2.00819		FBGN0031561	#N/A	1.62396	9.21708	3.00748	0.0276772	0.135573	-3.89829	-1.55788		FBGN0032851	#N/A	1.20635	2.57191	3.24133	0.0207803	0.111331	-3.6212	-1.68235
FBGN0061515	#N/A	0.848773	7.258	3.89042	0.00981858	0.0541494	-3.21677	-2.00795		FBGN0052201	#N/A	1.14439	3.34894	3.00747	0.0276777	0.135573	-3.89831	-1.55787		FBGN0039650	#N/A	1.9285	3.78387	3.23524	0.0209281	0.111897	-3.62893	-1.67927
FBGN0044050	#N/A	0.750015	2.73227	3.88942	0.00982916	0.0541824	-3.21797	-2.00748		FBGN0053322	#N/A	0.851902	5.98413	3.00519	0.0277531	0.135585	-3.90126	-1.55669		FBGN0039663	#N/A	1.03051	2.99057	3.23371	0.0209657	0.111913	-3.63088	-1.67849
FBGN0040394	#N/A	0.721996	5.68692	3.88833	0.00984065	0.0542203	-3.21928	-2.00698		FBGN0052022	#N/A	0.839728	5.75139	3.00518	0.0277535	0.135585	-3.90128	-1.55668		FBGN0003117	#N/A	1.118	1.69752	3.23274	0.0209894	0.111988	-3.63211	-1.678
FBGN0052676	#N/A	0.713166	3.61473	3.88728	0.00985182	0.0542311	-3.22055	-2.00648		FBGN0039754	#N/A	0.831623	5.05785	3.00391	0.0277955	0.135585	-3.90291	-1.55603		FBGN0034715	#N/A	1.2361	4.99443	3.23088	0.0210348	0.112128	-3.63447	-1.67706
FBGN0050343	#N/A	1.33127	2.88236	3.8853	0.00987279	0.0543211	-3.22293	-2.00556		FBGN0003140	#N/A	0.860154	5.2986	2.9997	0.0279357	0.135752	-3.90836	-1.55384		FBGN0262788	#N/A	0.948339	6.12227	3.22861	0.0210907	0.112272	-3.63736	-1.67591
FBGN0032030	#N/A	0.956607	4.81628	3.88484	0.00987768	0.0543226	-3.22348	-2.00535		FBGN0026309	#N/A	1.308	3.66519	2.99949	0.0279427	0.135752	-3.90863	-1.55373		FBGN0037005	#N/A	1.59176	3.5472	3.22548	0.0211676	0.11251	-3.64133	-1.67433
FBGN0085191	#N/A	1.17811	2.51813	3.88291	0.00989821	0.0543656	-3.22581	-2.00444		FBGN0053061	#N/A	1.13469	4.99187	2.99636	0.0280474	0.136046	-3.91268	-1.55211		FBGN0263608	#N/A	0.963859	3.00714	3.21864	0.0213372	0.112995	-3.65003	-1.67086
FBGN0051642	#N/A	0.802481	4.45599	3.87899	0.00993991	0.0545374	-3.23051	-2.00262		FBGN0024887	#N/A	0.824168	4.68402	2.99587	0.028064	0.136046	-3.91332	-1.55185		FBGN0000370	#N/A	0.833468	7.5768	3.21855	0.0213394	0.112995	-3.65014	-1.67082
FBGN0036771	#N/A	0.682597	5.08701	3.87808	0.00994972	0.0545537	-3.23161	-2.00219		FBGN0032877	#N/A	0.835749	3.3597	2.99293	0.0281626	0.136116	-3.91712	-1.55033		FBGN0031561	#N/A	1.43891	9.12456	3.21415	0.0214495	0.113298	-3.65575	-1.66858
FBGN0030991	#N/A	0.760952	6.28377	3.87454	0.00998763	0.0546178	-3.23587	-2.00054		FBGN0033900	#N/A	0.766506	6.92402	2.98399	0.0284655	0.137074	-3.92869	-1.54568		FBGN0038840	#N/A	0.892299	3.80451	3.21394	0.0214546	0.113298	-3.65601	-1.66848
FBGN0038725	#N/A	0.731321	4.43492	3.8733	0.010001	0.0546178	-3.23736	-1.99996		FBGN0031317	#N/A	0.943384	4.0904	2.98036	0.0285894	0.137423	-3.93339	-1.5438		FBGN0037512	#N/A	0.965423	5.47966	3.21377	0.0214589	0.113298	-3.65622	-1.66839
FBGN0032252	#N/A	0.710546	2.3625	3.87135	0.010022	0.0546885	-3.23971	-1.99905		FBGN0037156	#N/A	1.24883	4.74631	2.97825	0.0286621	0.137627	-3.93614	-1.54269		FBGN0286813	#N/A	0.861271	6.29144	3.21269	0.0214861	0.113298	-3.6576	-1.66784
FBGN0038302	#N/A	1.56901	2.94397	3.87124	0.0100232	0.0546885	-3.23985	-1.99899		FBGN0045478	#N/A	1.1181	1.35855	2.97749	0.0286881	0.13764	-3.93712	-1.5423		FBGN0004623	#N/A	0.896901	8.08063	3.20929	0.0215716	0.113538	-3.66193	-1.66612
FBGN0052811	#N/A	1.31003	4.4967	3.85973	0.0101483	0.0551924	-3.25372	-1.99361		FBGN0260464	#N/A	1.18228	5.83779	2.97317	0.028837	0.138037	-3.94272	-1.54005		FBGN0032175	#N/A	0.946121	3.91927	3.20818	0.0215995	0.1136	-3.66334	-1.66556
FBGN0029750	#N/A	0.669912	6.85929	3.85711	0.010177	0.0552136	-3.25688	-1.99238		FBGN0061469	#N/A	0.781974	6.33102	2.97293	0.0288454	0.138037	-3.94304	-1.53992		FBGN0032358	#N/A	0.949712	5.27874	3.20666	0.0216381	0.113609	-3.66528	-1.66478
FBGN0032147	#N/A	0.736715	6.1893	3.85339	0.0102179	0.055366	-3.26137	-1.99064		FBGN0032231	#N/A	0.767998	5.71777	2.97237	0.0288644	0.138037	-3.94375	-1.53964		FBGN0033177	#N/A	0.800104	5.6714	3.2027	0.0217384	0.11389	-3.67032	-1.66277
FBGN0031201	#N/A	0.779038	3.94616	3.8499	0.0102565	0.0555495	-3.26559	-1.989		FBGN0029508	#N/A	0.875594	6.33842	2.96941	0.0289674	0.138231	-3.9476	-1.53809		FBGN0014865	#N/A	1.318	6.26108	3.20241	0.0217458	0.11389	-3.67069	-1.66262
FBGN0040786	#N/A	1.02894	3.67719	3.84915	0.0102648	0.0555688	-3.26649	-1.98865		FBGN0038398	#N/A	1.29215	4.07243	2.96928	0.0289719	0.138231	-3.94777	-1.53802		FBGN0034173	#N/A	0.779075	7.53074	3.197	0.0218838	0.114331	-3.67758	-1.65988
FBGN0050020	#N/A	0.675228	4.36761	3.84617	0.0102979	0.0557225	-3.27009	-1.98725		FBGN0037140	#N/A	0.951823	3.93752	2.96924	0.0289733	0.138231	-3.94782	-1.538		FBGN0031488	#N/A	0.97617	2.76814	3.19681	0.0218887	0.114331	-3.67783	-1.65978
FBGN0029745	#N/A	0.782034	5.55268	3.84518	0.0103089	0.0557561	-3.27128	-1.98679		FBGN0034173	#N/A	0.809875	7.54614	2.96909	0.0289785	0.138231	-3.94802	-1.53792		FBGN0027610	#N/A	0.802846	5.63396	3.1956	0.0219197	0.114441	-3.67937	-1.65917
FBGN0036046	#N/A	0.676265	4.32389	3.84319	0.0103311	0.0558241	-3.27369	-1.98585		FBGN0050334	#N/A	1.369	7.10249	2.96864	0.0289942	0.138231	-3.9486	-1.53769		FBGN0036945	#N/A	0.865687	6.81365	3.19413	0.0219576	0.11457	-3.68125	-1.65842
FBGN0037282	#N/A	0.666874	4.30472	3.84236	0.0103404	0.0558241	-3.2747	-1.98546		FBGN0025378	#N/A	1.03262	5.14686	2.96698	0.0290517	0.138299	-3.95074	-1.53683		FBGN0039104	#N/A	1.1479	10.5859	3.1935	0.0219738	0.11457	-3.68205	-1.65809
FBGN0051851	#N/A	0.76857	3.68316	3.82864	0.010495	0.0563653	-3.29129	-1.97902		FBGN0032299	#N/A	1.11857	2.82836	2.96604	0.0290846	0.138299	-3.95197	-1.53634		FBGN0032654	#N/A	1.13062	6.95989	3.19188	0.0220156	0.114737	-3.68412	-1.65727
FBGN0037562	#N/A	0.969033	4.25494	3.82325	0.0105565	0.056606	-3.29782	-1.97648		FBGN0051099	#N/A	1.10667	6.15967	2.95575	0.0294462	0.139405	-3.96533	-1.53097		FBGN0031873	#N/A	1.16428	3.94524	3.19026	0.0220574	0.114799	-3.68619	-1.65645
FBGN0033871	#N/A	1.1466	4.13299	3.82275	0.0105622	0.056606	-3.29843	-1.97624		FBGN0033527	#N/A	0.98942	4.28402	2.953	0.0295438	0.139811	-3.96891	-1.52953		FBGN0031050	#N/A	1.38117	5.82423	3.19013	0.0220608	0.114799	-3.68635	-1.65638
FBGN0037144	#N/A	0.879784	4.17588	3.81868	0.0106089	0.0567864	-3.30335	-1.97433		FBGN0038376	#N/A	0.968043	6.24931	2.95121	0.0296073	0.139948	-3.97123	-1.5286		FBGN0259831	#N/A	1.48732	5.24829	3.18986	0.0220678	0.114799	-3.6867	-1.65624
FBGN0261571	#N/A	0.867511	2.49926	3.81856	0.0106104	0.0567864	-3.30351	-1.97427		FBGN0037571	#N/A	1.04343	4.99548	2.94859	0.0297006	0.140328	-3.97463	-1.52724		FBGN0032774	#N/A	0.827958	6.85033	3.18718	0.0221372	0.115011	-3.69012	-1.65488
FBGN0002775	#N/A	0.764466	4.14656	3.81624	0.0106371	0.0568779	-3.30632	-1.97318		FBGN0034392	#N/A	1.18295	4.75975	2.94526	0.0298198	0.140722	-3.97896	-1.52549		FBGN0032677	#N/A	0.80207	7.82951	3.184	0.0222198	0.115286	-3.69417	-1.65326
FBGN0038201	#N/A	0.727469	2.24368	3.8088	0.0107234	0.057209	-3.31535	-1.96967		FBGN0031579	#N/A	0.896759	5.77303	2.94392	0.029868	0.140893	-3.9807	-1.52479		FBGN0261811	#N/A	0.783883	3.88094	3.18065	0.0223074	0.115535	-3.69846	-1.65155
FBGN0039059	#N/A	1.0493	3.46468	3.80825	0.0107298	0.057209	-3.31602	-1.96941		FBGN0264305	#N/A	0.784557	6.64679	2.94126	0.0299637	0.14103	-3.98416	-1.5234		FBGN0052719	#N/A	1.03347	2.92537	3.17214	0.0225312	0.116539	-3.70932	-1.64722
FBGN0033828	#N/A	0.847892	5.148	3.8065	0.0107502	0.0572741	-3.31814	-1.96859		FBGN0033297	#N/A	1.76671	7.03841	2.9412	0.029966	0.14103	-3.98424	-1.52337		FBGN0034634	#N/A	0.813366	4.51824	3.16847	0.0226287	0.116763	-3.71402	-1.64534
FBGN0002899	#N/A	0.772333	1.935	3.80465	0.0107718	0.0573418	-3.32039	-1.96771		FBGN0040493	#N/A	0.773427	5.01618	2.94113	0.0299687	0.14103	-3.98434	-1.52333		FBGN0028500	#N/A	0.763125	5.3355	3.16626	0.0226875	0.116985	-3.71684	-1.64421
FBGN0085430	#N/A	0.66487	3.93951	3.80458	0.0107726	0.0573418	-3.32047	-1.96768		FBGN0032008	#N/A	1.20388	5.82641	2.93894	0.0300477	0.141133	-3.98718	-1.52219		FBGN0050371	#N/A	0.883595	6.55945	3.16441	0.022737	0.117137	-3.71922	-1.64327
FBGN0035584	#N/A	0.738793	6.35195	3.80292	0.0107921	0.0573935	-3.32249	-1.9669		FBGN0028935	#N/A	1.02303	5.215	2.93681	0.0301249	0.141316	-3.98996	-1.52107		FBGN0036850	#N/A	0.871832	4.12846	3.16174	0.0228084	0.117453	-3.72263	-1.64191
FBGN0036365	#N/A	0.701088	6.26381	3.80018	0.0108243	0.0574868	-3.32581	-1.9656		FBGN0085342	#N/A	1.03279	3.60385	2.93668	0.0301294	0.141316	-3.99012	-1.52101		FBGN0031655	#N/A	0.822045	3.33474	3.15387	0.0230205	0.118128	-3.7327	-1.63789
FBGN0052450	#N/A	0.843969	7.32735	3.79899	0.0108383	0.0575148	-3.32726	-1.96504		FBGN0025388	#N/A	1.13145	6.04726	2.93425	0.0302177	0.141422	-3.99328	-1.51974		FBGN0033209	#N/A	1.3092	6.0992	3.15281	0.0230494	0.118159	-3.73406	-1.63734
FBGN0030799	#N/A	0.935861	3.71606	3.79712	0.0108604	0.0575562	-3.32953	-1.96416		FBGN0040636	#N/A	0.770681	6.52583	2.93227	0.03029	0.141638	-3.99586	-1.5187		FBGN0063495	#N/A	2.52539	4.94091	3.15237	0.0230612	0.118159	-3.73462	-1.63712
FBGN0250841	#N/A	0.917865	8.16051	3.79658	0.0108667	0.0575562	-3.33018	-1.9639		FBGN0264707	#N/A	0.910153	4.27711	2.93113	0.0303317	0.141776	-3.99734	-1.5181		FBGN0034865	#N/A	1.40125	3.05698	3.15147	0.0230858	0.118191	-3.73578	-1.63665
FBGN0031434	#N/A	0.82232	3.38146	3.79006	0.0109441	0.0578622	-3.33812	-1.96082		FBGN0029843	#N/A	0.817596	2.77836	2.92914	0.0304047	0.141949	-3.99994	-1.51706		FBGN0037884	#N/A	0.872251	4.97734	3.15044	0.0231138	0.118191	-3.7371	-1.63613
FBGN0032415	#N/A	1.06228	2.48297	3.78147	0.011047	0.0583043	-3.34857	-1.95676		FBGN0067622	#N/A	2.02482	3.53398	2.9236	0.0306082	0.142729	-4.00714	-1.51416		FBGN0039395	#N/A	0.751429	5.63546	3.14919	0.0231479	0.118226	-3.7387	-1.63549
FBGN0038414	#N/A	0.960403	3.16174	3.78143	0.0110475	0.0583043	-3.34862	-1.95673		FBGN0050378	#N/A	0.749034	7.61712	2.92294	0.0306327	0.142787	-4.00801	-1.51381		FBGN0034176	#N/A	1.17318	6.3442	3.14631	0.0232264	0.118359	-3.74239	-1.63402
FBGN0038804	#N/A	1.08586	3.94886	3.77961	0.0110695	0.0583941	-3.35085	-1.95587		FBGN0027524	#N/A	0.902985	4.77024	2.92228	0.0306572	0.142797	-4.00887	-1.51347		FBGN0034392	#N/A	1.2284	4.78248	3.1461	0.0232323	0.118359	-3.74266	-1.63391
FBGN0042198	#N/A	0.64509	6.99241	3.77736	0.0110967	0.058435	-3.35358	-1.95481		FBGN0039641	#N/A	1.21701	3.06748	2.91889	0.030783	0.143318	-4.01329	-1.51169		FBGN0036330	#N/A	0.851623	2.8182	3.1451	0.0232598	0.118367	-3.74395	-1.63339
FBGN0042085	#N/A	0.721414	4.44832	3.7765	0.0111071	0.058435	-3.35463	-1.9544		FBGN0037235	#N/A	0.956133	3.65261	2.91531	0.0309161	0.143654	-4.01795	-1.50981		FBGN0028703	#N/A	1.0817	5.19317	3.14206	0.0233431	0.118506	-3.74783	-1.63184
FBGN0001986	#N/A	0.669078	4.26348	3.77223	0.0111589	0.0586293	-3.35983	-1.95238		FBGN0036552	#N/A	1.19407	2.7659	2.91379	0.030973	0.143659	-4.01994	-1.50902		FBGN0031306	#N/A	1.06052	6.26645	3.14163	0.023355	0.118506	-3.74839	-1.63162
FBGN0016696	#N/A	0.852835	6.18432	3.77138	0.0111693	0.0586577	-3.36087	-1.95197		FBGN0038799	#N/A	1.17122	3.64137	2.90998	0.0311158	0.144098	-4.0249	-1.50702		FBGN0028935	#N/A	1.10737	5.25717	3.13645	0.0234982	0.118907	-3.75503	-1.62897
FBGN0261267	#N/A	0.686605	4.47899	3.77	0.0111862	0.05872	-3.36256	-1.95132		FBGN0031289	#N/A	0.974986	3.6599	2.9095	0.0311338	0.144098	-4.02553	-1.50677		FBGN0044810	#N/A	1.7138	3.55499	3.1335	0.0235802	0.119091	-3.75882	-1.62745
FBGN0083976	#N/A	0.655249	5.07355	3.76786	0.0112123	0.0587855	-3.36516	-1.9503		FBGN0035849	#N/A	1.00205	5.10321	2.9063	0.0312545	0.144218	-4.0297	-1.50509		FBGN0035006	#N/A	1.33118	2.47441	3.13161	0.0236328	0.119091	-3.76125	-1.62648
FBGN0039752	#N/A	0.65159	7.08675	3.76523	0.0112447	0.0588957	-3.36838	-1.94905		FBGN0036403	#N/A	0.830128	7.49093	2.90601	0.0312655	0.144218	-4.03008	-1.50494		FBGN0039311	#N/A	1.06584	8.11929	3.13144	0.0236374	0.119091	-3.76146	-1.6264
FBGN0082831	#N/A	0.732011	4.53507	3.76288	0.0112735	0.0590205	-3.37124	-1.94794		FBGN0033356	#N/A	0.858623	6.79588	2.90338	0.0313651	0.144587	-4.03351	-1.50355		FBGN0261258	#N/A	1.31788	3.19078	3.13076	0.0236566	0.119091	-3.76234	-1.62605
FBGN0020255	#N/A	0.649651	6.75156	3.75939	0.0113167	0.05922	-3.3755	-1.94628		FBGN0037517	#N/A	0.766144	4.34911	2.90164	0.0314312	0.144592	-4.03578	-1.50264		FBGN0037722	#N/A	1.68684	5.77726	3.13062	0.0236604	0.119091	-3.76251	-1.62598
FBGN0020616	#N/A	0.752287	4.23181	3.75827	0.0113305	0.0592662	-3.37687	-1.94575		FBGN0031146	#N/A	1.25057	2.64348	2.90115	0.03145	0.144597	-4.03643	-1.50238		FBGN0031032	#N/A	1.08784	1.58322	3.12862	0.0237164	0.119235	-3.76508	-1.62495
FBGN0022943	#N/A	0.656167	5.45605	3.75636	0.0113543	0.0593641	-3.37921	-1.94484		FBGN0034722	#N/A	0.889429	5.71842	2.89953	0.0315117	0.144767	-4.03854	-1.50153		FBGN0027584	#N/A	1.13214	5.52271	3.12799	0.023734	0.119246	-3.76589	-1.62463
FBGN0039235	#N/A	0.731751	5.90437	3.75548	0.0113652	0.0593752	-3.38029	-1.94442		FBGN0051323	#N/A	1.34089	2.16969	2.89885	0.0315375	0.144829	-4.03943	-1.50117		FBGN0035179	#N/A	0.789872	3.64904	3.12782	0.0237389	0.119246	-3.76611	-1.62454
FBGN0038167	#N/A	0.804442	6.5372	3.75339	0.0113913	0.0594254	-3.38284	-1.94343		FBGN0036624	#N/A	1.64489	3.15817	2.89799	0.0315703	0.144846	-4.04055	-1.50072		FBGN0284421	#N/A	1.18224	5.04274	3.12573	0.0237975	0.119438	-3.76879	-1.62347
FBGN0034438	#N/A	0.66478	3.50174	3.75281	0.0113984	0.0594365	-3.38354	-1.94315		FBGN0035518	#N/A	0.956294	3.8397	2.89459	0.0317006	0.145126	-4.04499	-1.49893		FBGN0028476	#N/A	0.834211	5.80016	3.12454	0.0238309	0.119503	-3.77032	-1.62286
FBGN0031740	#N/A	1.05447	4.05621	3.74636	0.0114793	0.0598027	-3.39144	-1.94008		FBGN0010109	#N/A	0.964922	1.65824	2.89343	0.031745	0.145273	-4.0465	-1.49832		FBGN0037040	#N/A	1.02953	6.3822	3.124	0.0238462	0.119528	-3.77101	-1.62258
FBGN0028741	#N/A	0.683976	5.63093	3.73885	0.0115742	0.060124	-3.40062	-1.93651		FBGN0039030	#N/A	0.927514	6.82872	2.89123	0.0318297	0.145435	-4.04938	-1.49717		FBGN0035876	#N/A	1.11994	4.42397	3.12162	0.0239135	0.119746	-3.77408	-1.62136
FBGN0053302	#N/A	0.721231	2.09923	3.73882	0.0115746	0.060124	-3.40066	-1.9365		FBGN0050016	#N/A	1.75072	5.0155	2.88918	0.0319089	0.145684	-4.05206	-1.49609		FBGN0037228	#N/A	0.963244	3.53267	3.12035	0.0239494	0.119786	-3.77571	-1.6207
FBGN0034218	#N/A	0.687906	2.47488	3.73869	0.0115763	0.060124	-3.40082	-1.93643		FBGN0037191	#N/A	0.796254	6.63692	2.88744	0.0319764	0.145935	-4.05433	-1.49517		FBGN0032900	#N/A	1.18273	5.61043	3.11993	0.0239614	0.119786	-3.77625	-1.62049
FBGN0266708	#N/A	0.970557	4.11719	3.72826	0.0117095	0.0605753	-3.41359	-1.93146		FBGN0031365	#N/A	0.917456	3.15852	2.88674	0.0320036	0.146003	-4.05525	-1.4948		FBGN0039494	#N/A	0.775161	5.26422	3.1195	0.0239733	0.119786	-3.77679	-1.62027
FBGN0036239	#N/A	0.819125	5.87427	3.72618	0.0117363	0.0606541	-3.41615	-1.93047		FBGN0259167	#N/A	0.79099	3.05589	2.88412	0.032105	0.146263	-4.05866	-1.49343		FBGN0028670	#N/A	1.09901	5.88731	3.11704	0.0240433	0.11994	-3.77996	-1.61901
FBGN0039347	#N/A	0.7947	5.72409	3.7259	0.0117399	0.0606541	-3.41649	-1.93033		FBGN0264364	#N/A	1.12994	9.17359	2.88312	0.0321443	0.146263	-4.05998	-1.4929		FBGN0037071	#N/A	0.756239	4.92643	3.11675	0.0240516	0.11994	-3.78034	-1.61886
FBGN0037762	#N/A	1.95804	1.77502	3.72175	0.0117936	0.0608542	-3.42158	-1.92835		FBGN0038686	#N/A	0.882273	6.35892	2.88304	0.0321473	0.146263	-4.06008	-1.49286		FBGN0028663	#N/A	1.70623	8.40773	3.11451	0.0241155	0.120122	-3.78322	-1.6177
FBGN0037696	#N/A	0.949891	2.55525	3.72032	0.0118122	0.060866	-3.42334	-1.92767		FBGN0045476	#N/A	1.32744	1.62916	2.88188	0.0321926	0.146377	-4.0616	-1.49224		FBGN0036153	#N/A	1.68761	3.39706	3.11408	0.0241278	0.120122	-3.78377	-1.61748
FBGN0039504	#N/A	0.932076	5.29656	3.71844	0.0118366	0.0609118	-3.42564	-1.92677		FBGN0052639	#N/A	1.49634	2.6226	2.8806	0.0322427	0.146471	-4.06328	-1.49157		FBGN0033168	#N/A	1.7324	6.10328	3.11402	0.0241294	0.120122	-3.78385	-1.61745
FBGN0052181	#N/A	0.975572	6.05139	3.71676	0.0118585	0.0609445	-3.4277	-1.92597		FBGN0051816	#N/A	1.11181	6.76515	2.88015	0.03226	0.146493	-4.06386	-1.49134		FBGN0035348	#N/A	0.769923	8.00835	3.11366	0.0241398	0.120123	-3.78431	-1.61727
FBGN0029660	#N/A	0.739328	3.90112	3.70894	0.011961	0.0613374	-3.43731	-1.92223		FBGN0002909	#N/A	0.77989	4.71416	2.87919	0.0322979	0.146609	-4.06512	-1.49083		FBGN0053234	#N/A	0.953845	5.15984	3.11255	0.0241715	0.120178	-3.78574	-1.6167
FBGN0250754	#N/A	1.17058	4.18152	3.70353	0.0120326	0.0616239	-3.44396	-1.91964		FBGN0005654	#N/A	0.739059	6.17194	2.87802	0.0323437	0.146635	-4.06665	-1.49021		FBGN0032646	#N/A	0.780204	8.27756	3.11094	0.0242174	0.120336	-3.7878	-1.61587
FBGN0052391	#N/A	0.841221	3.72418	3.7013	0.0120622	0.0616951	-3.4467	-1.91857		FBGN0034629	#N/A	1.16158	3.94048	2.87778	0.0323528	0.146635	-4.06695	-1.49009		FBGN0034989	#N/A	0.786502	5.68496	3.11066	0.0242257	0.120336	-3.78817	-1.61572
FBGN0031047	#N/A	0.729825	7.03955	3.69817	0.0121039	0.0618813	-3.45055	-1.91707		FBGN0012036	#N/A	0.880396	8.59587	2.87506	0.0324602	0.146942	-4.07052	-1.48865		FBGN0039611	#N/A	0.8211	3.8187	3.10945	0.0242604	0.120415	-3.78973	-1.6151
FBGN0037298	#N/A	0.883581	7.8477	3.6975	0.0121129	0.0619007	-3.45138	-1.91675		FBGN0037455	#N/A	1.02749	6.24158	2.8746	0.0324779	0.146942	-4.07111	-1.48841		FBGN0030777	#N/A	1.13214	5.11096	3.10907	0.0242713	0.120418	-3.79021	-1.61491
FBGN0039139	#N/A	0.740317	4.12205	3.69481	0.0121488	0.0619987	-3.45468	-1.91547		FBGN0032533	#N/A	0.951728	5.72061	2.87449	0.0324825	0.146942	-4.07127	-1.48835		FBGN0039269	#N/A	0.949504	6.00874	3.10414	0.0244133	0.120968	-3.79655	-1.61237
FBGN0042101	#N/A	1.14101	1.87465	3.69318	0.0121708	0.0620095	-3.4567	-1.91468		FBGN0030290	#N/A	1.2717	5.83172	2.87407	0.0324989	0.146942	-4.07181	-1.48813		FBGN0031092	#N/A	0.986258	5.01581	3.10359	0.0244294	0.120997	-3.79727	-1.61209
FBGN0011207	#N/A	0.666858	4.25863	3.69316	0.0121711	0.0620095	-3.45673	-1.91467		FBGN0036089	#N/A	2.1097	3.37338	2.87374	0.0325122	0.146942	-4.07225	-1.48795		FBGN0262035	#N/A	1.18789	3.82425	3.10103	0.0245035	0.121261	-3.80056	-1.61077
FBGN0036897	#N/A	0.633964	3.6345	3.68949	0.0122205	0.0622071	-3.46124	-1.91291		FBGN0039755	#N/A	0.818614	7.00313	2.86524	0.0328494	0.14794	-4.08337	-1.48347		FBGN0266084	#N/A	0.820477	6.01362	3.09945	0.0245497	0.121278	-3.8026	-1.60995
FBGN0033978	#N/A	1.85942	5.75094	3.68756	0.0122465	0.062259	-3.46361	-1.91199		FBGN0262567	#N/A	1.36199	4.11126	2.86362	0.032914	0.148038	-4.08549	-1.48262		FBGN0024958	#N/A	1.42062	5.06377	3.09875	0.0245698	0.121278	-3.80349	-1.6096
FBGN0031469	#N/A	0.792293	2.35206	3.68669	0.0122583	0.0622919	-3.46469	-1.91157		FBGN0051354	#N/A	2.30555	6.96497	2.86258	0.0329557	0.148169	-4.08685	-1.48207		FBGN0260644	#N/A	1.33509	3.84517	3.09875	0.0245698	0.121278	-3.8035	-1.6096
FBGN0028916	#N/A	0.794549	5.05652	3.67908	0.0123619	0.0626293	-3.47407	-1.90791		FBGN0260817	#N/A	0.785511	4.37445	2.86071	0.0330306	0.148398	-4.0893	-1.48108		FBGN0261506	#N/A	0.970562	1.83103	3.0986	0.0245742	0.121278	-3.80369	-1.60952
FBGN0031707	#N/A	0.741805	3.69319	3.67835	0.0123719	0.0626526	-3.47497	-1.90756		FBGN0032084	#N/A	0.863157	5.75514	2.86065	0.0330332	0.148398	-4.08938	-1.48105		FBGN0042137	#N/A	1.01108	5.87939	3.09242	0.0247552	0.121783	-3.81166	-1.60633
FBGN0041103	#N/A	0.823702	3.27084	3.6778	0.0123795	0.0626642	-3.47565	-1.9073		FBGN0033806	#N/A	0.918631	4.20829	2.85819	0.0331322	0.148509	-4.0926	-1.47975		FBGN0264326	#N/A	1.25642	3.62048	3.09182	0.0247728	0.121819	-3.81243	-1.60602
FBGN0052022	#N/A	0.664512	5.82808	3.67564	0.0124091	0.0627599	-3.47831	-1.90626		FBGN0036121	#N/A	1.26026	4.15988	2.85473	0.0332718	0.14905	-4.09713	-1.47792		FBGN0039958	#N/A	1.07714	3.50765	3.08693	0.024917	0.12227	-3.81873	-1.6035
FBGN0038585	#N/A	0.677125	4.97268	3.67197	0.0124595	0.062907	-3.48284	-1.9045		FBGN0016696	#N/A	0.846699	6.19835	2.85381	0.0333091	0.14905	-4.09834	-1.47744		FBGN0036072	#N/A	0.85688	7.88675	3.08479	0.0249805	0.122476	-3.82149	-1.6024
FBGN0003044	#N/A	0.899513	4.26977	3.67056	0.012479	0.0629256	-3.48458	-1.90382		FBGN0004431	#N/A	2.63424	3.57882	2.85362	0.0333168	0.14905	-4.09859	-1.47734		FBGN0038984	#N/A	0.974406	7.61982	3.08385	0.0250083	0.122476	-3.8227	-1.60192
FBGN0050099	#N/A	0.73504	5.69781	3.67055	0.0124793	0.0629256	-3.4846	-1.90381		FBGN0034936	#N/A	0.818843	6.62157	2.84951	0.0334839	0.149484	-4.10398	-1.47516		FBGN0011768	#N/A	1.0763	7.06939	3.08375	0.0250114	0.122476	-3.82284	-1.60186
FBGN0038859	#N/A	0.777577	2.41044	3.66148	0.0126053	0.0634794	-3.4958	-1.89945		FBGN0042207	#N/A	1.24264	3.17303	2.84922	0.0334958	0.149484	-4.10436	-1.47501		FBGN0039621	#N/A	0.778858	1.93377	3.08314	0.0250294	0.122513	-3.82362	-1.60155
FBGN0051546	#N/A	1.03039	7.50617	3.66069	0.0126163	0.0635077	-3.49677	-1.89907		FBGN0029552	#N/A	0.964707	4.81377	2.84919	0.0334969	0.149484	-4.1044	-1.475		FBGN0264364	#N/A	1.15161	9.18442	3.08128	0.025085	0.122733	-3.82602	-1.60059
FBGN0034866	#N/A	0.89429	3.89934	3.6572	0.0126653	0.0637272	-3.50109	-1.89738		FBGN0037536	#N/A	0.840982	5.89062	2.84907	0.0335018	0.149484	-4.10455	-1.47493		FBGN0016672	#N/A	1.04466	6.69348	3.07335	0.0253227	0.123482	-3.83626	-1.59649
FBGN0033806	#N/A	0.76009	4.27692	3.65417	0.0127079	0.0638868	-3.50483	-1.89593		FBGN0039104	#N/A	1.10813	10.566	2.84767	0.0335592	0.149608	-4.1064	-1.47419		FBGN0262141	#N/A	0.937112	2.78163	3.06966	0.025434	0.123741	-3.84102	-1.59458
FBGN0036497	#N/A	0.981704	7.01399	3.65345	0.0127182	0.0639047	-3.50573	-1.89558		FBGN0032192	#N/A	0.764084	2.59846	2.84039	0.033858	0.150561	-4.11594	-1.47034		FBGN0259214	#N/A	1.31584	5.9711	3.06475	0.0255832	0.124131	-3.84737	-1.59205
FBGN0051380	#N/A	0.739672	2.71761	3.65315	0.0127223	0.0639047	-3.5061	-1.89543		FBGN0029703	#N/A	0.775559	5.93718	2.83936	0.0339006	0.150664	-4.11729	-1.46979		FBGN0036527	#N/A	1.0707	2.03194	3.06355	0.0256197	0.124224	-3.84892	-1.59143
FBGN0036441	#N/A	1.11102	6.18669	3.65165	0.0127435	0.0639305	-3.50795	-1.89471		FBGN0030218	#N/A	0.906198	4.51647	2.83353	0.0341422	0.151203	-4.12494	-1.46671		FBGN0039115	#N/A	1.71809	4.5137	3.06245	0.0256534	0.12429	-3.85034	-1.59085
FBGN0015316	#N/A	0.770189	2.98653	3.6512	0.0127499	0.0639341	-3.50851	-1.89449		FBGN0037376	#N/A	0.746875	5.66388	2.82906	0.0343291	0.151911	-4.13081	-1.46434		FBGN0051816	#N/A	1.04561	6.73206	3.06093	0.0256999	0.124438	-3.85231	-1.59007
FBGN0001269	#N/A	0.637672	1.38534	3.65018	0.0127643	0.0639793	-3.50977	-1.894		FBGN0032171	#N/A	0.775005	4.80144	2.82677	0.034425	0.152221	-4.13381	-1.46313		FBGN0262022	#N/A	1.80859	3.6677	3.058	0.0257898	0.124593	-3.85609	-1.58855
FBGN0036886	#N/A	0.643547	3.90864	3.6469	0.0128109	0.0641855	-3.51383	-1.89242		FBGN0036046	#N/A	0.733823	4.30576	2.8163	0.0348684	0.153346	-4.14758	-1.45757		FBGN0037684	#N/A	1.1212	5.47363	3.05323	0.0259369	0.125051	-3.86226	-1.58608
FBGN0030746	#N/A	0.710814	1.64536	3.646	0.0128237	0.0642223	-3.51494	-1.89199		FBGN0028857	#N/A	0.75092	6.58781	2.81585	0.0348873	0.153346	-4.14816	-1.45733		FBGN0262030	#N/A	0.889235	6.61699	3.05274	0.0259521	0.125051	-3.8629	-1.58583
FBGN0039214	#N/A	0.639634	4.97494	3.64335	0.0128616	0.0642752	-3.51823	-1.89071		FBGN0262361	#N/A	1.87279	5.1521	2.81202	0.0350514	0.153676	-4.15321	-1.45529		FBGN0038450	#N/A	1.07714	7.88934	3.04882	0.0260736	0.125364	-3.86796	-1.5838
FBGN0037878	#N/A	0.671145	6.53596	3.63928	0.01292	0.0644851	-3.52328	-1.88874		FBGN0051800	#N/A	0.76841	5.30458	2.81196	0.0350537	0.153676	-4.15328	-1.45527		FBGN0264606	#N/A	0.779459	3.14106	3.04839	0.0260871	0.125377	-3.86853	-1.58357
FBGN0033861	#N/A	0.742701	6.2196	3.63026	0.0130504	0.0650529	-3.53446	-1.88438		FBGN0025360	#N/A	1.06124	2.70814	2.81085	0.0351015	0.153684	-4.15474	-1.45467		FBGN0039537	#N/A	0.86628	7.25888	3.04616	0.0261566	0.125556	-3.87141	-1.58242
FBGN0033184	#N/A	0.823298	6.97823	3.62571	0.0131167	0.0653007	-3.54011	-1.88217		FBGN0030539	#N/A	1.11541	3.83999	2.80427	0.035385	0.154424	-4.16339	-1.45118		FBGN0023477	#N/A	1.0004	8.4077	3.04263	0.0262673	0.125751	-3.87599	-1.58058
FBGN0262103	#N/A	0.684218	4.14961	3.62272	0.0131604	0.0654906	-3.54381	-1.88073		FBGN0270925	#N/A	0.763885	11.3233	2.80219	0.0354755	0.15472	-4.16614	-1.45007		FBGN0259952	#N/A	1.07169	10.2462	3.04186	0.0262914	0.125777	-3.87698	-1.58019
FBGN0032455	#N/A	0.65678	4.11149	3.6183	0.0132255	0.0656757	-3.5493	-1.87859		FBGN0259714	#N/A	1.03608	3.21754	2.79988	0.0355759	0.154834	-4.16917	-1.44884		FBGN0029161	#N/A	0.814003	8.95767	3.0416	0.0262996	0.125777	-3.87732	-1.58005
FBGN0032636	#N/A	0.62405	6.37564	3.61562	0.0132651	0.0657987	-3.55263	-1.87729		FBGN0030099	#N/A	0.897148	4.72736	2.79887	0.03562	0.154834	-4.1705	-1.44831		FBGN0000636	#N/A	1.01632	4.61832	3.04083	0.0263237	0.12584	-3.87831	-1.57965
FBGN0038016	#N/A	0.685833	5.12876	3.61418	0.0132864	0.0658654	-3.55442	-1.87659		FBGN0032335	#N/A	1.55004	2.24431	2.79839	0.0356408	0.154834	-4.17113	-1.44805		FBGN0037895	#N/A	1.27874	4.18356	3.04005	0.0263483	0.125907	-3.87933	-1.57925
FBGN0052846	#N/A	0.787253	5.72963	3.61383	0.0132917	0.0658654	-3.55486	-1.87642		FBGN0038833	#N/A	1.45755	2.81443	2.79613	0.0357395	0.155183	-4.1741	-1.44685		FBGN0028900	#N/A	1.22851	4.85036	3.03764	0.0264243	0.126101	-3.88245	-1.578
FBGN0050369	#N/A	0.78459	6.28106	3.61089	0.0133353	0.065998	-3.55851	-1.875		FBGN0040660	#N/A	0.738514	6.00112	2.79533	0.0357749	0.155279	-4.17517	-1.44642		FBGN0085453	#N/A	1.88109	5.46085	3.03547	0.026493	0.126293	-3.88526	-1.57687
FBGN0035518	#N/A	0.637693	3.98848	3.60971	0.0133529	0.0660364	-3.55998	-1.87442		FBGN0263621	#N/A	0.892442	7.33876	2.79383	0.0358406	0.15545	-4.17714	-1.44563		FBGN0030403	#N/A	0.952913	5.13898	3.03544	0.026494	0.126293	-3.8853	-1.57685
FBGN0264563	#N/A	0.819802	7.11255	3.60962	0.0133543	0.0660364	-3.56009	-1.87438		FBGN0051141	#N/A	0.899906	6.72529	2.7913	0.0359519	0.155647	-4.18047	-1.44428		FBGN0262598	#N/A	0.780346	5.70071	3.03241	0.02659	0.126507	-3.88922	-1.57528
FBGN0038568	#N/A	0.725507	2.9885	3.60263	0.013459	0.0664703	-3.56878	-1.87099		FBGN0030014	#N/A	0.804676	5.35879	2.79086	0.0359713	0.155662	-4.18105	-1.44404		FBGN0034175	#N/A	0.943121	5.85997	3.03207	0.0266007	0.126507	-3.88966	-1.57511
FBGN0036815	#N/A	1.12204	3.71243	3.59962	0.0135044	0.0666065	-3.57253	-1.86952		FBGN0011604	#N/A	0.750473	5.73275	2.79062	0.0359819	0.155662	-4.18137	-1.44392		FBGN0038110	#N/A	0.790218	5.81919	3.03197	0.0266039	0.126507	-3.88979	-1.57505
FBGN0035571	#N/A	1.09989	5.07914	3.59954	0.0135056	0.0666065	-3.57263	-1.86949		FBGN0033221	#N/A	1.4299	5.73019	2.78914	0.0360471	0.155887	-4.18331	-1.44313		FBGN0262004	#N/A	0.721702	4.29328	3.03008	0.0266642	0.126742	-3.89224	-1.57407
FBGN0040513	#N/A	0.825069	5.34069	3.59893	0.0135148	0.0666065	-3.57339	-1.86919		FBGN0016919	#N/A	0.982109	2.23947	2.78817	0.0360902	0.156016	-4.18459	-1.44261		FBGN0031682	#N/A	1.2147	5.69805	3.02586	0.0267994	0.127131	-3.89773	-1.57187
FBGN0031055	#N/A	0.628805	2.49373	3.5949	0.013576	0.0667957	-3.57841	-1.86723		FBGN0053230	#N/A	0.733668	4.66213	2.78286	0.0363258	0.156722	-4.19158	-1.43978		FBGN0038524	#N/A	0.743595	4.21862	3.02491	0.0268297	0.127177	-3.89895	-1.57138
FBGN0052686	#N/A	0.62903	6.65374	3.59403	0.0135891	0.0668326	-3.57949	-1.86681		FBGN0035168	#N/A	0.870549	4.47761	2.7817	0.0363777	0.156725	-4.19312	-1.43916		FBGN0037712	#N/A	1.04535	2.26462	3.0247	0.0268366	0.127177	-3.89923	-1.57127
FBGN0036345	#N/A	0.851002	6.40192	3.58605	0.0137111	0.0673202	-3.58944	-1.86293		FBGN0033339	#N/A	0.797138	6.09835	2.78128	0.0363964	0.156725	-4.19367	-1.43894		FBGN0031515	#N/A	0.813682	4.84165	3.02445	0.0268447	0.127177	-3.89956	-1.57114
FBGN0046301	#N/A	0.614002	5.16382	3.58302	0.0137578	0.0674489	-3.59322	-1.86145		FBGN0039337	#N/A	0.725889	4.90183	2.78019	0.0364453	0.156843	-4.19511	-1.43836		FBGN0261536	#N/A	1.0579	3.77578	3.02171	0.0269329	0.127461	-3.90311	-1.56972
FBGN0033582	#N/A	0.865841	2.82993	3.58299	0.0137583	0.0674489	-3.59326	-1.86143		FBGN0032973	#N/A	0.749389	4.08041	2.77838	0.0365263	0.156866	-4.19749	-1.43739		FBGN0022709	#N/A	1.13078	7.03758	3.02119	0.0269496	0.127461	-3.90378	-1.56945
FBGN0046222	#N/A	0.612137	4.63051	3.58286	0.0137603	0.0674489	-3.59342	-1.86137		FBGN0262478	#N/A	1.2179	4.36529	2.77516	0.036671	0.157316	-4.20174	-1.43568		FBGN0032964	#N/A	1.4865	3.27281	3.02119	0.0269497	0.127461	-3.90379	-1.56945
FBGN0030206	#N/A	0.705077	4.21986	3.58217	0.013771	0.0674609	-3.59428	-1.86104		FBGN0031418	#N/A	1.20166	7.64147	2.77457	0.0366975	0.157372	-4.20251	-1.43536		FBGN0029154	#N/A	0.853528	6.17294	3.02095	0.0269574	0.127461	-3.90409	-1.56932
FBGN0036461	#N/A	0.811464	3.50606	3.5811	0.0137875	0.0674698	-3.59561	-1.86052		FBGN0038296	#N/A	0.774906	6.64238	2.77174	0.0368256	0.157778	-4.20625	-1.43385		FBGN0031085	#N/A	1.21203	8.4946	3.01636	0.0271059	0.127971	-3.91005	-1.56694
FBGN0010287	#N/A	0.947773	4.19587	3.5803	0.0137999	0.0675024	-3.59662	-1.86012		FBGN0033265	#N/A	0.930033	3.99689	2.77129	0.0368457	0.157778	-4.20684	-1.43361		FBGN0038773	#N/A	0.93223	3.60533	3.01581	0.0271238	0.127971	-3.91076	-1.56665
FBGN0032449	#N/A	0.839902	3.52004	3.57957	0.0138112	0.0675297	-3.59753	-1.85977		FBGN0037126	#N/A	1.38037	3.46567	2.76571	0.0370995	0.158541	-4.21421	-1.43063		FBGN0032609	#N/A	0.740799	3.91464	3.01556	0.027132	0.127971	-3.91109	-1.56652
FBGN0035923	#N/A	0.706494	3.67414	3.57906	0.013819	0.0675399	-3.59816	-1.85952		FBGN0283649	#N/A	0.766061	5.28607	2.76535	0.0371157	0.158541	-4.21468	-1.43044		FBGN0053080	#N/A	0.872003	4.74042	3.01374	0.0271914	0.127997	-3.91346	-1.56557
FBGN0285913	#N/A	0.622083	4.38647	3.57758	0.0138421	0.0676245	-3.60001	-1.8588		FBGN0037603	#N/A	0.735699	5.18287	2.76434	0.0371619	0.158642	-4.21601	-1.4299		FBGN0034920	#N/A	0.752744	6.57173	3.01065	0.0272921	0.128213	-3.91746	-1.56396
FBGN0025809	#N/A	0.707675	4.51312	3.57402	0.0138975	0.0678271	-3.60446	-1.85706		FBGN0086442	#N/A	0.826984	7.00844	2.7639	0.0371819	0.158642	-4.21659	-1.42967		FBGN0030263	#N/A	0.831279	6.91344	3.00924	0.0273385	0.128275	-3.9193	-1.56323
FBGN0064912	#N/A	0.645692	8.38472	3.5738	0.0139008	0.0678271	-3.60472	-1.85696		FBGN0026371	#N/A	0.910863	4.08658	2.76154	0.03729	0.15886	-4.2197	-1.42841		FBGN0262843	#N/A	0.977153	4.26003	3.00581	0.0274511	0.128494	-3.92375	-1.56144
FBGN0083945	#N/A	0.641132	1.9972	3.57245	0.013922	0.0678866	-3.60642	-1.8563		FBGN0037747	#N/A	0.798475	5.59355	2.76132	0.0373003	0.15886	-4.22	-1.42829		FBGN0025885	#N/A	0.728716	6.9098	3.00209	0.0275742	0.12878	-3.9286	-1.5595
FBGN0029172	#N/A	2.96919	1.89506	3.56725	0.0140036	0.0680726	-3.61291	-1.85376		FBGN0027596	#N/A	0.895235	4.24843	2.75872	0.0374196	0.15916	-4.22343	-1.4269		FBGN0053189	#N/A	0.872329	7.98896	3.00138	0.0275975	0.12878	-3.92951	-1.55913
FBGN0039930	#N/A	0.671368	4.7423	3.56713	0.0140055	0.0680726	-3.61307	-1.8537		FBGN0035316	#N/A	0.921799	5.99651	2.75861	0.0374247	0.15916	-4.22357	-1.42684		FBGN0039519	#N/A	0.860209	5.15837	3.00135	0.0275987	0.12878	-3.92956	-1.55911
FBGN0035088	#N/A	0.672341	5.28278	3.56705	0.0140068	0.0680726	-3.61317	-1.85366		FBGN0038706	#N/A	0.833616	9.13986	2.75743	0.0374791	0.159275	-4.22513	-1.42621		FBGN0026630	#N/A	1.21295	5.35688	3.00125	0.0276018	0.12878	-3.92968	-1.55906
FBGN0039679	#N/A	0.670273	1.53083	3.56376	0.0140585	0.06821	-3.61727	-1.85206		FBGN0053301	#N/A	1.04982	4.43729	2.75714	0.0374924	0.159275	-4.22551	-1.42606		FBGN0036324	#N/A	1.25564	1.33054	3.0003	0.0276335	0.12878	-3.93093	-1.55856
FBGN0034505	#N/A	0.610479	8.10456	3.55878	0.0141375	0.0684147	-3.6235	-1.84963		FBGN0010590	#N/A	0.811632	8.11651	2.75558	0.0375647	0.159467	-4.22758	-1.42522		FBGN0030409	#N/A	0.748265	3.29319	2.99865	0.0276882	0.128829	-3.93306	-1.55771
FBGN0023526	#N/A	0.796876	2.86024	3.55739	0.0141597	0.0684615	-3.62525	-1.84894		FBGN0034490	#N/A	0.938254	4.49538	2.75356	0.0376581	0.159727	-4.23024	-1.42414		FBGN0262948	#N/A	2.11416	5.90966	2.99607	0.027774	0.129074	-3.93642	-1.55636
FBGN0031573	#N/A	0.702919	2.75682	3.55492	0.014199	0.0685995	-3.62833	-1.84774		FBGN0015001	#N/A	1.26705	5.2648	2.75252	0.0377065	0.159727	-4.23162	-1.42358		FBGN0038163	#N/A	0.735432	7.87559	2.99548	0.0277939	0.129074	-3.93719	-1.55605
FBGN0085460	#N/A	1.61546	2.33961	3.55148	0.0142542	0.068753	-3.63264	-1.84606		FBGN0033020	#N/A	1.28807	7.67983	2.75251	0.0377071	0.159727	-4.23164	-1.42358		FBGN0054041	#N/A	1.60275	4.3044	2.99508	0.0278073	0.129074	-3.93771	-1.55584
FBGN0037227	#N/A	1.6636	1.79448	3.55072	0.0142665	0.068784	-3.63359	-1.84568		FBGN0028532	#N/A	1.09642	5.10375	2.75002	0.0378227	0.160044	-4.23492	-1.42225		FBGN0032525	#N/A	0.846189	7.55152	2.99369	0.0278537	0.129187	-3.93952	-1.55512
FBGN0261931	#N/A	0.629302	3.2487	3.54755	0.0143174	0.0689927	-3.63756	-1.84413		FBGN0035348	#N/A	0.721845	7.98431	2.74862	0.0378881	0.160245	-4.23677	-1.4215		FBGN0261243	#N/A	0.714195	6.69941	2.99163	0.0279228	0.129405	-3.9422	-1.55404
FBGN0024289	#N/A	1.97782	6.87732	3.54634	0.0143369	0.0690387	-3.63907	-1.84354		FBGN0051041	#N/A	1.84111	2.37557	2.74441	0.0380852	0.160694	-4.24234	-1.41924		FBGN0031473	#N/A	0.753212	3.30651	2.98976	0.0279858	0.129453	-3.94464	-1.55306
FBGN0033090	#N/A	0.984037	3.87106	3.54598	0.0143427	0.0690387	-3.63952	-1.84337		FBGN0032645	#N/A	0.930307	3.34065	2.74303	0.0381501	0.160844	-4.24416	-1.4185		FBGN0038656	#N/A	0.806051	7.08702	2.98949	0.0279946	0.129453	-3.94498	-1.55293
FBGN0284251	#N/A	0.802496	3.72711	3.54398	0.0143752	0.0691514	-3.64204	-1.84238		FBGN0034721	#N/A	0.834615	7.29786	2.74186	0.038205	0.160953	-4.2457	-1.41788		FBGN0031683	#N/A	0.754309	6.66463	2.98933	0.0280001	0.129453	-3.94519	-1.55284
FBGN0027509	#N/A	0.626056	4.50476	3.534	0.014538	0.069779	-3.65455	-1.83749		FBGN0287225	#N/A	0.745515	7.25046	2.74031	0.038278	0.161104	-4.24775	-1.41705		FBGN0033900	#N/A	0.717719	6.89963	2.98901	0.0280108	0.129453	-3.94561	-1.55267
FBGN0050047	#N/A	0.900832	3.1305	3.53322	0.0145508	0.0698119	-3.65553	-1.83711		FBGN0032907	#N/A	0.906253	3.365	2.73981	0.0383017	0.161132	-4.24841	-1.41678		FBGN0040333	#N/A	1.01711	3.3393	2.98731	0.0280684	0.129668	-3.94783	-1.55178
FBGN0036142	#N/A	0.706851	6.056	3.53153	0.0145786	0.0699049	-3.65765	-1.83628		FBGN0052219	#N/A	0.786427	3.92472	2.7396	0.0383119	0.161132	-4.2487	-1.41667		FBGN0050432	#N/A	0.861465	5.37448	2.98645	0.0280974	0.129699	-3.94894	-1.55133
FBGN0027561	#N/A	0.661467	5.59572	3.53073	0.0145918	0.0699049	-3.65865	-1.83589		FBGN0039385	#N/A	0.743731	5.28938	2.73235	0.0386562	0.161863	-4.25829	-1.41278		FBGN0036581	#N/A	1.52678	5.71257	2.98426	0.0281714	0.129786	-3.95179	-1.55019
FBGN0030590	#N/A	0.791208	1.47423	3.53	0.0146037	0.0699049	-3.65956	-1.83554		FBGN0037251	#N/A	0.913641	4.62372	2.73203	0.0386711	0.161863	-4.2587	-1.41261		FBGN0011722	#N/A	0.745774	4.95167	2.984	0.0281802	0.129786	-3.95213	-1.55006
FBGN0003062	#N/A	0.666644	6.08428	3.52996	0.0146045	0.0699049	-3.65962	-1.83551		FBGN0036040	#N/A	0.77936	1.5129	2.7316	0.0386918	0.161863	-4.25927	-1.41238		FBGN0036857	#N/A	0.710669	5.05314	2.98395	0.0281819	0.129786	-3.95219	-1.55003
FBGN0028950	#N/A	0.668421	6.87552	3.52959	0.0146105	0.0699049	-3.66008	-1.83534		FBGN0031171	#N/A	0.714486	5.57586	2.72961	0.038787	0.16211	-4.26191	-1.41131		FBGN0039755	#N/A	0.72252	6.95509	2.98392	0.0281828	0.129786	-3.95223	-1.55002
FBGN0031689	#N/A	1.97406	4.71523	3.52951	0.0146118	0.0699049	-3.66018	-1.8353		FBGN0036159	#N/A	0.768859	6.83331	2.72937	0.0387984	0.16211	-4.26222	-1.41119		FBGN0035949	#N/A	1.35732	2.72822	2.98191	0.0282512	0.129998	-3.95485	-1.54896
FBGN0040967	#N/A	0.725626	3.53267	3.52829	0.014632	0.0699698	-3.66171	-1.8347		FBGN0034898	#N/A	0.921561	6.07141	2.72664	0.0389296	0.162454	-4.26584	-1.40972		FBGN0051013	#N/A	0.96174	3.16734	2.98112	0.0282781	0.130061	-3.95588	-1.54855
FBGN0037912	#N/A	0.688411	6.84196	3.52772	0.0146414	0.0699698	-3.66243	-1.83442		FBGN0264776	#N/A	2.10084	5.74919	2.7257	0.0389747	0.162545	-4.26708	-1.40922		FBGN0051105	#N/A	1.42896	1.65061	2.97823	0.0283766	0.130379	-3.95965	-1.54704
FBGN0038194	#N/A	2.0921	6.75333	3.5263	0.0146649	0.0700166	-3.66421	-1.83372		FBGN0054056	#N/A	0.715207	3.30972	2.72239	0.0391344	0.162906	-4.27146	-1.40744		FBGN0053056	#N/A	0.983669	4.81694	2.97265	0.0285682	0.130877	-3.96692	-1.54412
FBGN0036848	#N/A	0.658677	4.79499	3.52472	0.0146911	0.0700999	-3.6662	-1.83294		FBGN0030998	#N/A	0.751558	3.60013	2.72056	0.0392232	0.163045	-4.27389	-1.40646		FBGN0264750	#N/A	1.67899	7.63427	2.96835	0.0287165	0.131267	-3.97252	-1.54187
FBGN0024314	#N/A	0.76233	6.57606	3.52382	0.0147062	0.0700999	-3.66733	-1.8325		FBGN0035718	#N/A	1.32088	3.54597	2.71793	0.039351	0.163461	-4.27737	-1.40504		FBGN0000153	#N/A	1.24677	7.0159	2.96831	0.0287181	0.131267	-3.97258	-1.54184
FBGN0037817	#N/A	0.738443	4.01836	3.52301	0.0147195	0.0701352	-3.66834	-1.83211		FBGN0020018	#N/A	0.809553	6.01937	2.71657	0.0394173	0.163621	-4.27917	-1.40431		FBGN0033464	#N/A	0.812138	3.65783	2.96786	0.0287338	0.131287	-3.97317	-1.54161
FBGN0261808	#N/A	0.692388	3.94234	3.51975	0.0147739	0.070266	-3.67244	-1.8305		FBGN0002174	#N/A	0.947122	7.50126	2.71462	0.0395123	0.16379	-4.28175	-1.40327		FBGN0040519	#N/A	1.70161	9.39719	2.96694	0.0287656	0.131333	-3.97437	-1.54113
FBGN0051759	#N/A	0.974643	2.93682	3.51904	0.0147858	0.0702805	-3.67333	-1.83015		FBGN0030556	#N/A	0.783165	5.89321	2.71221	0.0396303	0.1639	-4.28494	-1.40197		FBGN0026777	#N/A	1.12196	6.54699	2.96585	0.0288034	0.131399	-3.97579	-1.54056
FBGN0265626	#N/A	0.707491	8.2949	3.5135	0.0148787	0.0706365	-3.68029	-1.82743		FBGN0034058	#N/A	1.05053	5.18689	2.71178	0.0396512	0.1639	-4.28551	-1.40174		FBGN0052695	#N/A	1.30063	5.31178	2.96494	0.0288351	0.131399	-3.97698	-1.54008
FBGN0087008	#N/A	0.641362	4.73888	3.5113	0.014916	0.0707278	-3.68307	-1.82635		FBGN0036915	#N/A	0.705359	5.35957	2.7108	0.0396996	0.163939	-4.28681	-1.40121		FBGN0001990	#N/A	0.723513	3.81943	2.96333	0.0288912	0.13158	-3.97908	-1.53924
FBGN0030936	#N/A	0.613389	6.69451	3.51053	0.014929	0.0707607	-3.68403	-1.82597		FBGN0286507	#N/A	0.920966	8.94959	2.70876	0.0398	0.163998	-4.28952	-1.40012		FBGN0003248	#N/A	0.816556	5.61022	2.96173	0.028947	0.131694	-3.98117	-1.5384
FBGN0263034	#N/A	1.01725	5.72273	3.50577	0.0150097	0.071029	-3.69002	-1.82363		FBGN0036024	#N/A	1.20068	9.56485	2.70801	0.039837	0.164035	-4.29051	-1.39971		FBGN0260462	#N/A	0.811673	5.79721	2.96008	0.0290046	0.131905	-3.98332	-1.53753
FBGN0032967	#N/A	0.643639	3.16289	3.50426	0.0150354	0.0710718	-3.69192	-1.82289		FBGN0265186	#N/A	0.788104	5.81652	2.70738	0.0398677	0.164047	-4.29134	-1.39938		FBGN0039637	#N/A	0.706747	5.74683	2.95743	0.0290976	0.131968	-3.98678	-1.53614
FBGN0031183	#N/A	0.631735	4.78246	3.50339	0.0150503	0.0710982	-3.69302	-1.82246		FBGN0283478	#N/A	0.712	7.958	2.70466	0.0400025	0.164373	-4.29495	-1.39791		FBGN0035776	#N/A	0.898842	8.97115	2.95531	0.0291722	0.132141	-3.98955	-1.53503
FBGN0051156	#N/A	0.609635	5.06322	3.50314	0.0150545	0.0710982	-3.69334	-1.82233		FBGN0032646	#N/A	0.791345	8.28313	2.70418	0.0400259	0.164373	-4.29557	-1.39766		FBGN0264908	#N/A	0.907811	3.13805	2.95413	0.0292139	0.132187	-3.99109	-1.53441
FBGN0031786	#N/A	0.718935	6.78196	3.49291	0.0152303	0.0716981	-3.70622	-1.81729		FBGN0052985	#N/A	1.69771	3.88108	2.70353	0.0400584	0.164373	-4.29644	-1.39731		FBGN0023178	#N/A	1.12539	4.49056	2.94946	0.0293793	0.132678	-3.99719	-1.53196
FBGN0031882	#N/A	0.639925	5.01959	3.49027	0.015276	0.071856	-3.70955	-1.81599		FBGN0032229	#N/A	0.78391	8.35126	2.70182	0.0401435	0.164496	-4.29871	-1.39638		FBGN0035971	#N/A	0.966828	5.79571	2.94809	0.0294277	0.132794	-3.99897	-1.53124
FBGN0000359	#N/A	4.21298	4.49956	3.48589	0.0153521	0.0720875	-3.71507	-1.81383		FBGN0024957	#N/A	0.849855	6.7567	2.70139	0.0401645	0.164522	-4.29927	-1.39616		FBGN0032474	#N/A	0.763962	8.20885	2.94649	0.0294848	0.132913	-4.00107	-1.5304
FBGN0029853	#N/A	0.895466	4.73342	3.48539	0.0153609	0.0720875	-3.7157	-1.81358		FBGN0031345	#N/A	1.49099	6.03603	2.7004	0.0402141	0.164668	-4.3006	-1.39562		FBGN0035811	#N/A	0.982395	7.96544	2.94639	0.0294882	0.132913	-4.00119	-1.53035
FBGN0033775	#N/A	1.42192	4.16005	3.48533	0.015362	0.0720875	-3.71578	-1.81355		FBGN0027945	#N/A	1.00403	7.03752	2.69758	0.0403545	0.165015	-4.30432	-1.39411		FBGN0283545	#N/A	0.938283	1.79309	2.94532	0.0295266	0.132984	-4.0026	-1.52979
FBGN0086779	#N/A	0.89557	2.54944	3.48432	0.0153797	0.072132	-3.71706	-1.81305		FBGN0030503	#N/A	0.753753	5.07898	2.694	0.040534	0.165311	-4.30907	-1.39218		FBGN0032084	#N/A	0.905848	5.77648	2.94108	0.0296782	0.133409	-4.00813	-1.52756
FBGN0061360	#N/A	0.698151	5.1734	3.48402	0.0153849	0.072132	-3.71744	-1.81291		FBGN0034989	#N/A	0.715035	5.64923	2.69369	0.0405499	0.165311	-4.30949	-1.39201		FBGN0011603	#N/A	0.908212	4.85922	2.93922	0.0297454	0.133459	-4.01058	-1.52658
FBGN0000256	#N/A	0.622091	4.82835	3.48354	0.0153933	0.072132	-3.71804	-1.81267		FBGN0051157	#N/A	1.12063	4.92803	2.69362	0.0405533	0.165311	-4.30958	-1.39197		FBGN0034097	#N/A	0.699932	6.12931	2.939	0.0297531	0.133459	-4.01086	-1.52647
FBGN0033086	#N/A	0.659931	6.39429	3.48338	0.015396	0.072132	-3.71824	-1.81259		FBGN0051674	#N/A	0.911278	4.02613	2.6926	0.0406048	0.16535	-4.31094	-1.39142		FBGN0028848	#N/A	0.708366	8.45121	2.93863	0.0297664	0.133459	-4.01134	-1.52627
FBGN0036515	#N/A	0.738139	5.50517	3.48126	0.0154332	0.0722082	-3.72092	-1.81154		FBGN0033387	#N/A	0.690572	5.06425	2.68439	0.0410203	0.166489	-4.32182	-1.387		FBGN0035255	#N/A	0.855783	1.52502	2.93808	0.0297864	0.133459	-4.01207	-1.52598
FBGN0037777	#N/A	0.607281	5.89698	3.47776	0.0154948	0.0724221	-3.72534	-1.80981		FBGN0260231	#N/A	1.44104	3.8926	2.68077	0.0412049	0.167043	-4.32663	-1.38505		FBGN0051674	#N/A	0.849539	3.99527	2.9376	0.0298036	0.133459	-4.01269	-1.52573
FBGN0021995	#N/A	0.629339	4.6177	3.4762	0.0155223	0.0724927	-3.7273	-1.80904		FBGN0037117	#N/A	0.906424	4.12284	2.67991	0.0412489	0.167094	-4.32777	-1.38459		FBGN0029726	#N/A	0.950116	4.62688	2.93674	0.0298345	0.133459	-4.01381	-1.52528
FBGN0000018	#N/A	0.671366	3.74876	3.47396	0.015562	0.0726205	-3.73014	-1.80794		FBGN0003612	#N/A	0.686705	5.38117	2.67498	0.0415024	0.167616	-4.33432	-1.38193		FBGN0036545	#N/A	0.784623	5.55496	2.93643	0.029846	0.133459	-4.01423	-1.52511
FBGN0053557	#N/A	0.857379	1.43091	3.47292	0.0155804	0.0726778	-3.73145	-1.80742		FBGN0030770	#N/A	1.25759	6.69013	2.67343	0.0415823	0.167766	-4.33637	-1.38109		FBGN0051867	#N/A	0.939298	5.6294	2.93485	0.0299029	0.133596	-4.01628	-1.52429
FBGN0039850	#N/A	0.708086	5.03166	3.47179	0.0156004	0.0727164	-3.73287	-1.80687		FBGN0032385	#N/A	0.836296	5.03452	2.67077	0.0417201	0.168092	-4.33991	-1.37966		FBGN0028880	#N/A	1.16716	5.58819	2.93381	0.0299405	0.133658	-4.01764	-1.52374
FBGN0083992	#N/A	0.609839	5.01004	3.47175	0.0156011	0.0727164	-3.73292	-1.80685		FBGN0039703	#N/A	1.09514	3.34469	2.66887	0.041819	0.168199	-4.34244	-1.37863		FBGN0029666	#N/A	0.710772	4.98783	2.92947	0.0300985	0.133824	-4.02333	-1.52145
FBGN0038427	#N/A	0.599432	5.08798	3.46243	0.0157677	0.0733479	-3.74471	-1.80223		FBGN0032415	#N/A	1.2074	2.42002	2.66867	0.0418292	0.168199	-4.3427	-1.37852		FBGN0024289	#N/A	0.733544	5.52163	2.92935	0.030103	0.133824	-4.02349	-1.52139
FBGN0036405	#N/A	0.656469	4.72519	3.45932	0.0158238	0.0735038	-3.74865	-1.80069		FBGN0259175	#N/A	0.724009	2.79673	2.66854	0.041836	0.168199	-4.34287	-1.37845		FBGN0036498	#N/A	0.844577	5.81197	2.9287	0.0301267	0.133879	-4.02434	-1.52105
FBGN0031379	#N/A	0.646728	5.96892	3.45918	0.0158262	0.0735038	-3.74882	-1.80062		FBGN0038665	#N/A	0.977238	4.74052	2.66734	0.0418986	0.168199	-4.34447	-1.3778		FBGN0036528	#N/A	1.78491	2.56965	2.92686	0.0301939	0.134071	-4.02674	-1.52008
FBGN0033809	#N/A	0.590043	4.39068	3.45753	0.015856	0.0735792	-3.75091	-1.79981		FBGN0051010	#N/A	0.694508	6.57915	2.66542	0.0419984	0.168293	-4.34701	-1.37677		FBGN0040370	#N/A	0.911738	2.08201	2.92575	0.0302344	0.134114	-4.02819	-1.5195
FBGN0043796	#N/A	0.80686	4.07488	3.45663	0.0158724	0.0736022	-3.75205	-1.79936		FBGN0039336	#N/A	0.727494	3.19727	2.66451	0.0420464	0.168428	-4.34823	-1.37627		FBGN0264988	#N/A	0.738891	6.57692	2.92084	0.0304151	0.134507	-4.03462	-1.51691
FBGN0000360	#N/A	4.17699	4.81026	3.45578	0.0158878	0.0736155	-3.75313	-1.79894		FBGN0033512	#N/A	0.762531	9.45272	2.66248	0.0421527	0.168586	-4.35093	-1.37517		FBGN0034129	#N/A	0.700917	6.52017	2.92049	0.030428	0.134507	-4.03508	-1.51673
FBGN0052536	#N/A	0.720996	3.47555	3.45049	0.015984	0.0740032	-3.75982	-1.79631		FBGN0043470	#N/A	1.23363	6.08042	2.65885	0.0423432	0.169158	-4.35574	-1.37322		FBGN0036783	#N/A	1.90075	5.15758	2.92045	0.0304295	0.134507	-4.03514	-1.51671
FBGN0027786	#N/A	0.594548	6.83441	3.44859	0.0160188	0.0740768	-3.76223	-1.79537		FBGN0038850	#N/A	1.05204	2.06159	2.65814	0.042381	0.169188	-4.3567	-1.37283		FBGN0053093	#N/A	0.873963	2.36015	2.91883	0.0304894	0.134599	-4.03726	-1.51585
FBGN0036155	#N/A	0.767071	3.77047	3.44561	0.0160734	0.074223	-3.76601	-1.79389		FBGN0033128	#N/A	1.00827	4.22926	2.65789	0.0423938	0.169188	-4.35702	-1.3727		FBGN0037470	#N/A	1.08223	5.64575	2.91103	0.0307794	0.135277	-4.04748	-1.51174
FBGN0032972	#N/A	0.613564	5.47021	3.44446	0.0160946	0.074223	-3.76747	-1.79332		FBGN0263761	#N/A	2.30841	2.40561	2.65722	0.0424294	0.169215	-4.35791	-1.37233		FBGN0266758	#N/A	0.711971	4.5527	2.91077	0.030789	0.135277	-4.04782	-1.5116
FBGN0029587	#N/A	0.839917	3.6302	3.4417	0.0161454	0.0742247	-3.77096	-1.79195		FBGN0031504	#N/A	0.777076	5.60422	2.6567	0.0424568	0.169267	-4.3586	-1.37205		FBGN0030554	#N/A	0.759838	4.28295	2.90845	0.0308759	0.135506	-4.05086	-1.51038
FBGN0036684	#N/A	0.693659	3.93713	3.44088	0.0161606	0.0742446	-3.77201	-1.79154		FBGN0050345	#N/A	0.706153	4.29901	2.65232	0.0426889	0.169905	-4.36442	-1.36969		FBGN0264339	#N/A	0.754311	2.94738	2.90618	0.0309614	0.135635	-4.05384	-1.50918
FBGN0026761	#N/A	0.602118	6.5747	3.44078	0.0161623	0.0742446	-3.77213	-1.7915		FBGN0039131	#N/A	0.713369	5.36501	2.65184	0.0427145	0.16995	-4.36506	-1.36943		FBGN0034186	#N/A	0.781048	3.7253	2.90489	0.03101	0.13574	-4.05553	-1.5085
FBGN0051281	#N/A	0.653727	7.54861	3.43687	0.0162348	0.0744321	-3.77708	-1.78955		FBGN0037276	#N/A	0.693658	5.44592	2.64994	0.042816	0.170124	-4.3676	-1.36839		FBGN0031345	#N/A	1.73024	6.15566	2.90479	0.0310136	0.13574	-4.05566	-1.50845
FBGN0026873	#N/A	0.882769	4.79865	3.43499	0.0162697	0.0745632	-3.77947	-1.78862		FBGN0033887	#N/A	1.2437	2.41402	2.64755	0.0429433	0.170458	-4.37077	-1.3671		FBGN0036785	#N/A	0.995354	6.74805	2.90338	0.0310668	0.13585	-4.05751	-1.5077
FBGN0033523	#N/A	0.700067	5.24992	3.43231	0.0163198	0.0746945	-3.78287	-1.78729		FBGN0031657	#N/A	1.2875	4.87291	2.64719	0.0429627	0.170472	-4.37125	-1.36691		FBGN0038269	#N/A	0.8396	6.39906	2.90284	0.0310871	0.13585	-4.05821	-1.50742
FBGN0010431	#N/A	2.40691	3.63729	3.4321	0.0163238	0.0746945	-3.78314	-1.78718		FBGN0034176	#N/A	1.01641	6.26581	2.64695	0.0429756	0.170472	-4.37157	-1.36678		FBGN0028430	#N/A	1.99944	2.10716	2.90225	0.0311095	0.135867	-4.05899	-1.50711
FBGN0037283	#N/A	0.619774	7.6059	3.42897	0.0163824	0.0748463	-3.78712	-1.78562		FBGN0030900	#N/A	0.911974	1.33445	2.64491	0.0430853	0.170653	-4.37429	-1.36567		FBGN0034052	#N/A	1.44901	6.29445	2.89505	0.031383	0.136806	-4.06843	-1.50331
FBGN0033133	#N/A	0.75972	3.133	3.42842	0.0163926	0.0748641	-3.78781	-1.78535		FBGN0020280	#N/A	0.770215	4.00086	2.64486	0.0430876	0.170653	-4.37435	-1.36565		FBGN0261395	#N/A	0.712166	4.77482	2.89099	0.0315386	0.137228	-4.07377	-1.50116
FBGN0031483	#N/A	0.617569	5.93317	3.42691	0.016421	0.0749585	-3.78972	-1.7846		FBGN0031905	#N/A	0.696858	5.68921	2.64472	0.0430953	0.170653	-4.37454	-1.36557		FBGN0050016	#N/A	1.74502	5.01265	2.88982	0.0315836	0.137268	-4.0753	-1.50054
FBGN0038691	#N/A	0.609092	4.10339	3.42664	0.016426	0.0749585	-3.79007	-1.78447		FBGN0032472	#N/A	1.55912	7.14706	2.64378	0.043146	0.170745	-4.37579	-1.36506		FBGN0261839	#N/A	1.11214	4.33952	2.88953	0.0315948	0.137268	-4.07569	-1.50038
FBGN0033665	#N/A	0.735342	5.28392	3.42493	0.0164584	0.075077	-3.79225	-1.78361		FBGN0025879	#N/A	0.901381	4.36106	2.6419	0.0432472	0.170916	-4.37829	-1.36404		FBGN0024740	#N/A	0.768281	4.40888	2.88772	0.0316645	0.137382	-4.07806	-1.49943
FBGN0015035	#N/A	0.971067	3.97596	3.42435	0.0164693	0.0750978	-3.79298	-1.78332		FBGN0030357	#N/A	0.77242	4.30736	2.64133	0.0432777	0.170952	-4.37905	-1.36374		FBGN0050196	#N/A	0.985568	3.10835	2.88762	0.0316683	0.137382	-4.07819	-1.49938
FBGN0033060	#N/A	0.763361	4.04188	3.42338	0.0164876	0.0751106	-3.79421	-1.78284		FBGN0036510	#N/A	0.674063	5.19955	2.63863	0.0434236	0.171319	-4.38264	-1.36227		FBGN0029535	#N/A	1.7619	3.79326	2.88622	0.0317223	0.137566	-4.08003	-1.49863
FBGN0029705	#N/A	0.655732	5.85957	3.41947	0.0165617	0.0753497	-3.79918	-1.7809		FBGN0033139	#N/A	1.39236	4.33542	2.63849	0.0434316	0.171319	-4.38283	-1.36219		FBGN0020277	#N/A	1.04289	3.18304	2.88367	0.0318211	0.137943	-4.08338	-1.49729
FBGN0052685	#N/A	0.664394	4.33756	3.4194	0.016563	0.0753497	-3.79927	-1.78086		FBGN0260655	#N/A	0.674736	4.5595	2.6375	0.0434848	0.171345	-4.38414	-1.36166		FBGN0033708	#N/A	1.04046	1.77565	2.88296	0.0318486	0.137978	-4.08431	-1.49691
FBGN0061476	#N/A	0.895953	2.80398	3.41713	0.0166063	0.0754595	-3.80216	-1.77973		FBGN0035325	#N/A	1.00579	2.43607	2.63743	0.043489	0.171345	-4.38424	-1.36162		FBGN0032375	#N/A	1.06743	3.68677	2.88285	0.0318529	0.137978	-4.08446	-1.49685
FBGN0026313	#N/A	0.591766	4.54784	3.41637	0.0166207	0.0754954	-3.80312	-1.77935		FBGN0031850	#N/A	0.719034	2.98257	2.63717	0.0435028	0.171345	-4.38458	-1.36148		FBGN0032018	#N/A	0.887052	4.33244	2.88206	0.0318838	0.13806	-4.0855	-1.49643
FBGN0030010	#N/A	0.591764	3.34343	3.41591	0.0166295	0.0754988	-3.80371	-1.77912		FBGN0026319	#N/A	0.91231	1.90297	2.63697	0.0435141	0.171345	-4.38486	-1.36137		FBGN0038738	#N/A	2.15215	6.50824	2.87778	0.0320506	0.138732	-4.09113	-1.49416
FBGN0035955	#N/A	0.601518	4.12728	3.41566	0.0166342	0.0754988	-3.80403	-1.779		FBGN0259148	#N/A	1.57523	3.7837	2.63638	0.0435457	0.171345	-4.38563	-1.36105		FBGN0051788	#N/A	2.40602	7.92395	2.87626	0.03211	0.138783	-4.09313	-1.49336
FBGN0020392	#N/A	0.765591	4.88428	3.41007	0.0167413	0.0759556	-3.81114	-1.77621		FBGN0035205	#N/A	0.817564	5.38409	2.63619	0.0435563	0.171345	-4.38589	-1.36095		FBGN0035112	#N/A	1.30598	5.09288	2.87567	0.0321331	0.138816	-4.0939	-1.49305
FBGN0036221	#N/A	0.875271	5.84566	3.40864	0.0167688	0.0760508	-3.81295	-1.7755		FBGN0053965	#N/A	1.26787	3.97244	2.63583	0.043576	0.171354	-4.38637	-1.36075		FBGN0037115	#N/A	0.729445	6.39048	2.87485	0.0321654	0.138816	-4.09498	-1.49261
FBGN0034681	#N/A	0.755557	5.1746	3.40186	0.0169	0.0765315	-3.82159	-1.77211		FBGN0036987	#N/A	0.699733	3.65831	2.63015	0.0438855	0.171973	-4.39392	-1.35768		FBGN0262984	#N/A	1.72712	3.0732	2.87249	0.032258	0.139062	-4.09808	-1.49136
FBGN0261373	#N/A	0.970246	3.08557	3.40148	0.0169073	0.0765315	-3.82207	-1.77192		FBGN0284421	#N/A	1.02408	4.96366	2.62986	0.0439017	0.171973	-4.39432	-1.35752		FBGN0038170	#N/A	0.770841	5.37149	2.86981	0.0323636	0.13926	-4.10161	-1.48994
FBGN0266433	#N/A	0.92773	2.11389	3.40125	0.0169118	0.0765315	-3.82236	-1.77181		FBGN0032029	#N/A	0.873468	5.63525	2.62753	0.0440294	0.172224	-4.39741	-1.35626		FBGN0029705	#N/A	0.692571	5.18541	2.86813	0.03243	0.139494	-4.10381	-1.48905
FBGN0032618	#N/A	0.988358	3.61632	3.40115	0.0169138	0.0765315	-3.82249	-1.77176		FBGN0085313	#N/A	2.65303	4.41269	2.62591	0.0441186	0.172282	-4.39957	-1.35538		FBGN0023536	#N/A	0.710687	4.82694	2.86582	0.0325218	0.139735	-4.10686	-1.48783
FBGN0031831	#N/A	0.734356	7.7822	3.40066	0.0169233	0.076545	-3.82311	-1.77152		FBGN0032004	#N/A	0.725667	6.96738	2.62394	0.0442273	0.172543	-4.40219	-1.35431		FBGN0086359	#N/A	0.694868	4.49378	2.86523	0.0325452	0.139784	-4.10763	-1.48751
FBGN0260634	#N/A	0.627136	7.38119	3.39993	0.0169376	0.0765802	-3.82405	-1.77115		FBGN0038097	#N/A	0.788154	5.83497	2.62145	0.0443652	0.173016	-4.40551	-1.35296		FBGN0261537	#N/A	1.77139	3.50464	2.86325	0.032624	0.140019	-4.11024	-1.48646
FBGN0037448	#N/A	0.622096	2.18365	3.39819	0.0169715	0.076704	-3.82626	-1.77028		FBGN0032252	#N/A	0.692914	2.38069	2.61584	0.0446779	0.17389	-4.413	-1.34991		FBGN0005619	#N/A	0.689319	3.89827	2.86278	0.0326426	0.140027	-4.11085	-1.48621
FBGN0035691	#N/A	0.613495	3.52168	3.39306	0.0170718	0.0770393	-3.83279	-1.76772		FBGN0031733	#N/A	1.06818	5.02568	2.61322	0.044824	0.174318	-4.41648	-1.34849		FBGN0004181	#N/A	1.9892	11.6537	2.86129	0.0327022	0.140201	-4.11282	-1.48542
FBGN0051410	#N/A	0.845158	3.89361	3.39122	0.0171081	0.0771438	-3.83514	-1.7668		FBGN0051803	#N/A	0.947244	5.82843	2.61308	0.0448323	0.174318	-4.41667	-1.34841		FBGN0010470	#N/A	0.716154	4.95147	2.85988	0.0327584	0.14039	-4.11467	-1.48468
FBGN0037248	#N/A	1.23969	3.61322	3.38995	0.0171331	0.0771945	-3.83676	-1.76616		FBGN0038198	#N/A	0.792359	5.75454	2.61116	0.0449401	0.174425	-4.41923	-1.34737		FBGN0038892	#N/A	0.684546	6.18374	2.85764	0.0328485	0.140514	-4.11763	-1.48348
FBGN0286785	#N/A	0.661726	4.43203	3.38844	0.017163	0.077273	-3.83869	-1.76541		FBGN0035161	#N/A	0.840219	7.3344	2.61089	0.0449552	0.174425	-4.41959	-1.34722		FBGN0039642	#N/A	0.769624	4.6226	2.85736	0.0328596	0.140514	-4.11799	-1.48334
FBGN0264552	#N/A	0.761034	5.36334	3.38808	0.0171701	0.0772753	-3.83915	-1.76523		FBGN0001280	#N/A	1.03534	6.82395	2.61083	0.0449586	0.174425	-4.41967	-1.34719		FBGN0037950	#N/A	0.83457	3.31633	2.85675	0.0328842	0.140567	-4.1188	-1.48301
FBGN0032374	#N/A	0.666853	5.15079	3.3854	0.0172232	0.0773863	-3.84256	-1.76389		FBGN0260741	#N/A	0.698765	3.27929	2.61074	0.0449634	0.174425	-4.41978	-1.34714		FBGN0086378	#N/A	1.12389	4.22092	2.85425	0.032985	0.140895	-4.12209	-1.48168
FBGN0038578	#N/A	0.767851	3.90465	3.3843	0.0172451	0.0774056	-3.84397	-1.76333		FBGN0038269	#N/A	0.79575	6.37714	2.60938	0.0450399	0.174585	-4.42159	-1.3464		FBGN0051902	#N/A	1.00066	4.29899	2.85007	0.0331537	0.141512	-4.12759	-1.47947
FBGN0262824	#N/A	1.11411	3.33563	3.38123	0.0173062	0.0776408	-3.84789	-1.7618		FBGN0038601	#N/A	0.968723	4.38121	2.60922	0.0450491	0.174585	-4.42181	-1.34631		FBGN0034151	#N/A	0.937458	5.91328	2.84888	0.033202	0.141547	-4.12916	-1.47884
[truncated: 10,206 more rows]

## Sheet: 1A-C
Group	Average PhyloP	p (vs Acps)
All gene coding regions	2.16232	< 2.2e-16
Malpighian tubule gene coding regions	1.63055	< 2.2e-16
Acp coding regions	0.793663
[truncated: 7 more rows]

## Sheet: 1E-G
All changes	d	p
[truncated: 8 more rows]

## Sheet: 2A
	Acp	Random vs Acp		Global vs Acp		Ribosome vs Acp
[truncated: 4 more rows]

[truncated: 5 more sheets: 2B, 2C-E, 3B-D, 5A-C, Table1]
